# Supplementary material for: Powerful turbidity currents driven by dense basal layers
Source: Nat Commun. 2018 Oct 5;9:4114. doi: 10.1038/s41467-018-06254-6 (PMC6173716; doi:10.1038/s41467-018-06254-6)
Supplement: Supplementary file 3 — Supplementary Data 1 [file 41467_2018_6254_MOESM3_ESM.xlsx]

## Sheet: Irreversible depth changes
Supplementary Data 1. Irreversible pressure/depth changes detected during events
Mooring	CCE Instrument Name_deploydate	Instrument Manufacturer	Instrument Model	Height above sea floor (m)	Event Date	Date, raw time	Relevant measurement	Long term pressure before event, dBars	Long term pressure after event, dBars	DP due to event, dBars	Instrument depth before event, m	Instrument depth after event, m	DDepth due to event, m
MS1	MBCCE_MS1_TU65m_20151006	RBR	Virtuoso-Tu Turbidity Sensor	65	2015-12-01	12/1/2015 between 15:36:30 and 15:39:30	pressure (dBars)	226.68	228.74	2.06
MS1	MBCCE_MS1_Aquadopp20000_20151006	Nortek	Aquadopp 2000 kHz	9	2015-12-01	12/1/2015 between 15:36:16 and 15:38:16	pressure (dBars)	282.28	284.49	2.21
AMT-tripod-frame	MBCCE_AMT1_20151013	Sonardyne	AMT Beacon 8305	2	2015-12-01	12/1/2015 between 15:00:00 and 15:15:00 pm	depth (m)				298.6	300.1	1.5
MS1	MBCCE_MS1_TU65m_20151006	RBR	Virtuoso-Tu Turbidity Sensor	65	2015-12-11	12/11/2015 between 14:15:35 and 14:18:35	pressure (dBars)	228.74	231.93	3.19
MS1	MBCCE_MS1_Aquadopp20000_20151006	Nortek	Aquadopp 2000 kHz	9	2015-12-11	12/11/2015 between 14:16:18 and 14:18:18	pressure (dBars)	284.49	287.73	3.24
MS1	MBCCE_MS1_TU65m_20151006	RBR	Virtuoso-Tu Turbidity Sensor	65	2016-01-06	1/6/2016 between 23:54:47 and 23:57:47	pressure (dBars)	231.93	234.79	2.86
MS1	MBCCE_MS1_Aquadopp20000_20151006	Nortek	Aquadopp 2000 kHz	9	2016-01-06	1/6/2016 23:56:24 and 23:58:24	pressure (dBars)	287.73	290.69	2.96
MS1	MBCCE_MS1_Aquadopp20000_20151006	Nortek	Aquadopp 2000 kHz	9	2016-01-15	1/15/2016 between 21:42:26 and 21:44:26	pressure (dBars)	290.69	484.42	193.73
AMT-tripod-frame	MBCCE_AMT1_20151013	Sonardyne	AMT Beacon 8305	2	2016-01-15	1/15/2016 9:00:00 pm to 09:45:00 pm	depth (m)				300.1	417.32	117.22
MS2	MBCCE_MS2_ADCP300_20151005	RD Instruments	300kHz Workhorse ADCP	65	2016-01-15	1/15/2016 between 22:08:59 and 22:09:29	depth (m)				463.46	464.33	0.87
MS2	MBCCE_MS2_CTD9m_20151005	Seabird	SBE-37 Microcat CTD	9	2016-01-15	1/15/2016 between 22:07:03 and 22:08:03	pressure (dBars)	521.32	522.183	0.8635
MS3	MBCCE_MS3_ADCP300_20151005	RD Instruments	300kHz Workhorse ADCP	65	2016-01-15	1/15/2016 between 22:32:28 and 22:32:58	depth (m)				776.04	782.16	6.12
MS3	MBCCE_MS3_Aquadopp2000_20151005	Nortek	Aquadopp 2000 kHz	9	2016-01-15	1/15/2016 between 22:32:27 and 22:34:27	pressure (dBars)	853.84	860.65	6.81
SIN	MBCCE_SIN_CTDOBSTrans_20151013	Seabird	Seabird SBE-16+ CTD (with transmisometer)	0.8	2016-01-15	2016-01-15 00:02:21	pressure (dBars)	1858.7	1861.5	2.8
AMT-tripod-frame	MBCCE_AMT1_20151013	Sonardyne	AMT Beacon 8305	2	2016-01-23	1/23/2016 between 18:00 PM and 18:45 PM	depth (m)				416.85	418.96	2.11
AMT-tripod-frame	MBCCE_AMT1_20151013	Sonardyne	AMT Beacon 8305	2	2016-01-23	1/23/2016 between 00:00 am and 00:45 am	depth (m)				417.32	416.85	-0.47
AMT-tripod-frame	MBCCE_AMT1_20151013	Sonardyne	AMT Beacon 8305	2	2016-03-06	3/6/2016 between 9:00 am and 9:45 am	depth (m)				418.96	418.99	0.03
MS1	MBCCE_MS1_TD65m_20160404	SeaBird	SBE-39	65	2016-09-01	9/1/2016 between 1:30:29 and 1:35:19	pressure (dBars)	224.88	231.44	6.56
MS2	MBCCE_MS2_ADCP300_20160407	RD Instruments	300kHz Workhorse ADCP	65	2016-09-01	9/1/2016 between 2:07:21 and 2:07:51	depth (m)				463.66	463.84	0.18
MS2	MBCCE_MS2_CTD9m_20160407	Seabird	SBE-37 Microcat CTD	9	2016-09-01	2016-09-01	pressure (dBars)	516.8	516.84	0.04
MS3	MBCCE_MS3_ADCP300_20160407	RD Instruments	300kHz Workhorse ADCP	65	2016-09-01	2016-09-01 02:43:00	depth (m)				775.89	778.48	2.59
MS3	MBCCE_MS3_Aquadopp2000_20160407	Nortek	Aquadopp 2000 kHz	9	2016-09-01	9/1/2016 2:45:23 and 2:50:23	pressure (dBars)	853.19	855.84	2.65
MS1	MBCCE_MS1_TD65m_20161006	SeaBird	SBE-39	65	2016-11-24	11/24/16 between 6:42:10 and 6:45:10	pressure (dBars)	224.22	228.69	4.47
MS1	MBCCE_MS1_Aquadopp2000_20161006	Nortek	Aquadopp 2000 kHz	10	2016-11-24	11/24/16 between 6:41:48 and 6:44:48	pressure (dBars)	280.64	285.06	4.42
AMT-tripod-frame	MBCCE_AMT1_20161010	Sonardyne	AMT Beacon 8305	2	2016-11-24	11/24/16 , between 6:45 and 7:30	Pressure (dbars)	301.34	329.81	28.47
MS2	MBCCE_MS2_CTD9m_20161006	Seabird	SBE-37 Microcat CTD	9	2016-11-24	11/24/16 between 7:23:57 and 7:24:27	depth (m)				522.12	524.85	2.73
MS1	MBCCE_MS1_TD65m_20161006	SeaBird	SBE-39	65	2017-01-09	1/9/17 between 5:24:16 and 5:27:16	pressure (dBars)	228.69	245.59	16.9
MS1	MBCCE_MS1_Aquadopp2000_20161006	Nortek	Aquadopp 2000 kHz	10	2017-01-09	1/9/17 between 5:23:38 and 5:26:38	pressure (dBars)	285.06	302.37	17.31
AMT-tripod-frame	MBCCE_AMT1_20161010	Sonardyne	AMT Beacon 8305	2	2017-01-09	1/9/17, between 5:15 and 6:00	pressure (dBars)	329.81	332.75	2.94
MS2	MBCCE_MS2_CTD9m_20161006	Seabird	SBE-37 Microcat CTD	9	2017-01-09	1/9/17 between 5:55:58 and 5:56:58	depth (m)				523.69	524.01	0.32
MS3	MBCCE_MS3_Aquadopp2000_20161006	Nortek	Aquadopp 2000 kHz	9	2017-01-09	1/9/17 between 6:29:45 and 6:34:45	pressure (dBars)	854.08	854.23	0.15
MS1	MBCCE_MS1_Aquadopp2000_20161006	Nortek	Aquadopp 2000 kHz	10	2017-01-21	1/21/17 between 15:35:36 and 15:38:36	pressure (dBars)	302.37	302.71	0.34
MS1	MBCCE_MS1_TD65m_20161006	SeaBird	SBE-39	65	2017-02-03	2/3/17 between 16:06:19 and 16:09:19	pressure (dBars)	245.59	246.12	0.53
AMT-tripod-frame	MBCCE_AMT1_20161010	Sonardyne	AMT Beacon 8305	2	2017-02-03	2/3/17 between 15:45 and 16:30	Pressure (dbars)	332.75	334.43	1.68
MS2	MBCCE_MS2_CTD9m_20161006	Seabird	SBE-37 Microcat CTD	9	2017-02-03	2/3/17 between 16:32:57 and 16:33:57	depth (m)				523.63	524.99	1.36
MS3	MBCCE_MS3_Aquadopp2000_20161006	Nortek	Aquadopp 2000 kHz	9	2017-02-03	2/3/17 between 16:59:41 and 17:04:41	pressure (dBars)	854.23	854.13	-0.1
MS1	MBCCE_MS1_TD65m_20161006	SeaBird	SBE-39	65	2017-02-18	2/18/17 between 16:45:21 and 16:48:21	pressure (dBars)	246.12	246.96	0.84
MS1	MBCCE_MS1_Aquadopp2000_20161006	Nortek	Aquadopp 2000 kHz	10	2017-02-18	2/18/17 between 16:44:30 and 16:47:30	pressure (dBars)	302.96	303.08	0.12
MS3	MBCCE_MS3_Aquadopp2000_20161006	Nortek	Aquadopp 2000 kHz	9	2017-02-18	2/18/17 between 17:39:58 and 17:44:58	pressure (dBars)	854.13	854.12	0.15
