# Supplementary material for: Powerful turbidity currents driven by dense basal layers
Source: Nat Commun. 2018 Oct 5;9:4114. doi: 10.1038/s41467-018-06254-6 (PMC6173716; doi:10.1038/s41467-018-06254-6)
Supplement: Supplementary file 4 — Supplementary Data 2 [file 41467_2018_6254_MOESM4_ESM.xlsx]

## Sheet: Transit times velocities
Supplementary Data 2. Flow event velocities as measured by BEDs and between instruments
Transit velocities and BED velocities are calculated using the distance along the thalweg from the canyon head. All distances are calculated assuming instruments are deployed on the thalweg.
January 15, 2016 event
	MS-1	MS-2	MS-3	MS-4	MS-5	SIN	MS-7
Location along thalweg, m	6836.5	15755.1	25984.6	40029.5	42798.8	51793.2	52098.7
Time of arrival of event	2016-01-15 21:43:25	2016-01-15 22:08:57	2016-01-15 22:32:28	2016-01-15 23:08:00	2016-01-15 23:20:33	2016-01-16 00:01:07	2016-01-16 00:03:07
	MS1 - MS2	MS2 - MS3	MS3 - MS4	MS4 - MS5	MS5 - BIN	SIN - MS7
Distance between instruments, m	8918.61	10229.5	14044.9	2769.31	8994.45	305.425
Travel time, seconds	1532	1411	2132	753	2434	120
Transit velocity, m/s	5.82155	7.24983	6.58765	3.67771	3.69534	2.54521
September 1st, 2016 event
	MS-1	MS-2	MS-3	MS-4	MS-5	SIN	MS-7
Location along thalweg, m	6654.13	15815.1	25984.6		42737.6	51793.2	52190.7
Time of arrival of event	2016-09-01 01:30:54	2016-09-01 02:07:21	2016-09-01 02:46:13	data corrupted	2016-09-01 03:44:32	2016-09-01 04:28:14	2016-09-01 04:32:40
	MS1 - MS2	MS2 - MS3	MS3 - MS5		MS5 - SIN	SIN - MS7
Distance between instruments, m	9160.97	10169.5	16753		9055.68	397.429
Travel time, seconds	2187	2332	3499		2622	266
Transit velocity, m/s	4.18883	4.36086	4.78793		3.45373	1.49409
November 24th, 2016 event
	BED 8CU	BED 3	MS-1	BED 4 CU	BED 10	AMT
Location along thalweg, m	4095.52	6681.17	6756.73	6664	7941.64	6981.75
Time of arrival of event	2016-11-24 06:36:27	2016-11-24 06:44:49	2016-11-24 06:44:57	2016-11-24 06:44:50	2016-11-24 06:49:12	2016-11-24 06:46:12
	BED 8CU - BED 3	BED 8CU - MS1	BED 8CU - BED 4CU	BED 8CU - BED 10	BED 8CU - AMT	BED 3 - BED 10	AMT - BED 10
Distance between instruments, m	2585.65	2661.2	2568.47	3846.12	2886.23	1260.47	959.891
Travel time, seconds	502	510.404	503	765	585	263	180
Transit velocity, m/s	5.15069	5.21391	5.10631	5.0276	4.93372	4.79266	5.33273
