# Supplementary material for: Powerful turbidity currents driven by dense basal layers
Source: Nat Commun. 2018 Oct 5;9:4114. doi: 10.1038/s41467-018-06254-6 (PMC6173716; doi:10.1038/s41467-018-06254-6)
Supplement: Supplementary file 5 — Supplementary Data 3 [file 41467_2018_6254_MOESM5_ESM.xlsx]

## Sheet: AMT Temperature and Depth
Supplementary Data 3. AMT temperature and depth vs. time (every 45 minutes)
Time	Temperature, degrees C	Depth, m
2015-10-27 16:30:00	8.45	298.67
2015-10-27 17:15:00	8.72	298.69
2015-10-27 18:00:00	8.44	298.68
2015-10-27 18:45:00	8.33	298.69
2015-10-27 19:30:00	8.03	298.7
2015-10-27 20:15:00	7.94	298.66
2015-10-27 21:00:00	7.89	298.68
2015-10-27 21:45:00	7.87	298.69
2015-10-27 22:30:00	7.9	298.71
2015-10-27 23:15:00	7.94	298.69
2015-10-28	8.07	298.66
2015-10-28 00:45:00	8.12	298.65
2015-10-28 01:30:00	8.43	298.63
2015-10-28 02:15:00	8.5	298.67
2015-10-28 03:00:00	8.68	298.67
2015-10-28 03:45:00	8.51	298.63
2015-10-28 04:30:00	7.94	298.65
2015-10-28 05:15:00	7.77	298.62
2015-10-28 06:00:00	8.21	298.63
2015-10-28 06:45:00	8.2	298.62
2015-10-28 07:30:00	7.95	298.66
2015-10-28 08:15:00	7.88	298.72
2015-10-28 09:00:00	7.85	298.69
2015-10-28 09:45:00	7.85	298.73
2015-10-28 10:30:00	7.84	298.71
2015-10-28 11:15:00	7.88	298.74
2015-10-28 12:00:00	7.96	298.71
2015-10-28 12:45:00	8.05	298.64
2015-10-28 13:30:00	8.2	298.65
2015-10-28 14:15:00	8.6	298.61
2015-10-28 15:00:00	8.8	298.61
2015-10-28 15:45:00	8.68	298.66
2015-10-28 16:30:00	8.38	298.69
2015-10-28 17:15:00	7.98	298.68
2015-10-28 18:00:00	8.18	298.64
2015-10-28 18:45:00	8.02	298.67
2015-10-28 19:30:00	8	298.6
2015-10-28 20:15:00	7.95	298.73
2015-10-28 21:00:00	7.89	298.64
2015-10-28 21:45:00	7.86	298.65
2015-10-28 22:30:00	7.86	298.61
2015-10-28 23:15:00	7.9	298.64
2015-10-29	8.11	298.59
2015-10-29 00:45:00	8.38	298.62
2015-10-29 01:30:00	8.69	298.61
2015-10-29 02:15:00	8.44	298.63
2015-10-29 03:00:00	7.82	298.62
2015-10-29 03:45:00	7.47	298.65
2015-10-29 04:30:00	7.42	298.67
2015-10-29 05:15:00	7.34	298.68
2015-10-29 06:00:00	7.41	298.65
2015-10-29 06:45:00	7.44	298.66
2015-10-29 07:30:00	7.58	298.68
2015-10-29 08:15:00	7.64	298.66
2015-10-29 09:00:00	7.71	298.72
2015-10-29 09:45:00	7.74	298.73
2015-10-29 10:30:00	7.78	298.66
2015-10-29 11:15:00	7.84	298.66
2015-10-29 12:00:00	8	298.59
2015-10-29 12:45:00	8.06	298.66
2015-10-29 13:30:00	8.11	298.6
2015-10-29 14:15:00	8.13	298.58
2015-10-29 15:00:00	8.33	298.63
2015-10-29 15:45:00	8.35	298.59
2015-10-29 16:30:00	8.2	298.66
2015-10-29 17:15:00	8.02	298.61
2015-10-29 18:00:00	7.95	298.65
2015-10-29 18:45:00	7.93	298.66
2015-10-29 19:30:00	7.96	298.62
2015-10-29 20:15:00	8.07	298.62
2015-10-29 21:00:00	8.08	298.57
2015-10-29 21:45:00	8.19	298.6
2015-10-29 22:30:00	8.23	298.58
2015-10-29 23:15:00	8.27	298.59
2015-10-30	7.82	298.62
2015-10-30 00:45:00	7.87	298.62
2015-10-30 01:30:00	7.92	298.62
2015-10-30 02:15:00	7.95	298.59
2015-10-30 03:00:00	7.76	298.66
2015-10-30 03:45:00	7.68	298.61
2015-10-30 04:30:00	7.58	298.65
2015-10-30 05:15:00	7.43	298.67
2015-10-30 06:00:00	7.43	298.63
2015-10-30 06:45:00	7.44	298.67
2015-10-30 07:30:00	7.43	298.66
2015-10-30 08:15:00	7.43	298.59
2015-10-30 09:00:00	7.48	298.67
2015-10-30 09:45:00	7.55	298.65
2015-10-30 10:30:00	7.62	298.61
2015-10-30 11:15:00	7.74	298.59
2015-10-30 12:00:00	7.89	298.62
2015-10-30 12:45:00	8.08	298.61
2015-10-30 13:30:00	8.13	298.58
2015-10-30 14:15:00	8.08	298.63
2015-10-30 15:00:00	8.07	298.62
2015-10-30 15:45:00	8.01	298.65
2015-10-30 16:30:00	8	298.65
2015-10-30 17:15:00	7.97	298.69
2015-10-30 18:00:00	7.6	298.65
2015-10-30 18:45:00	7.53	298.63
2015-10-30 19:30:00	7.55	298.61
2015-10-30 20:15:00	7.7	298.66
2015-10-30 21:00:00	7.78	298.58
2015-10-30 21:45:00	7.99	298.58
2015-10-30 22:30:00	8.01	298.63
2015-10-30 23:15:00	8.05	298.59
2015-10-31	8.03	298.62
2015-10-31 00:45:00	8.09	298.63
2015-10-31 01:30:00	8.06	298.62
2015-10-31 02:15:00	7.76	298.65
2015-10-31 03:00:00	7.56	298.67
2015-10-31 03:45:00	7.49	298.6
2015-10-31 04:30:00	7.48	298.72
2015-10-31 05:15:00	7.45	298.69
2015-10-31 06:00:00	7.46	298.7
2015-10-31 06:45:00	7.46	298.64
2015-10-31 07:30:00	7.49	298.62
2015-10-31 08:15:00	7.71	298.64
2015-10-31 09:00:00	7.82	298.6
2015-10-31 09:45:00	7.9	298.63
2015-10-31 10:30:00	7.97	298.68
2015-10-31 11:15:00	7.93	298.61
2015-10-31 12:00:00	7.83	298.68
2015-10-31 12:45:00	7.66	298.69
2015-10-31 13:30:00	7.61	298.67
2015-10-31 14:15:00	7.59	298.68
2015-10-31 15:00:00	7.61	298.68
2015-10-31 15:45:00	7.73	298.67
2015-10-31 16:30:00	7.84	298.67
2015-10-31 17:15:00	8.02	298.63
2015-10-31 18:00:00	8.06	298.65
2015-10-31 18:45:00	8.07	298.66
2015-10-31 19:30:00	8.17	298.65
2015-10-31 20:15:00	8.08	298.64
2015-10-31 21:00:00	7.94	298.6
2015-10-31 21:45:00	7.9	298.64
2015-10-31 22:30:00	7.9	298.65
2015-10-31 23:15:00	7.92	298.68
2015-11-01	7.94	298.65
2015-11-01 00:45:00	8.01	298.65
2015-11-01 01:30:00	8.02	298.65
2015-11-01 02:15:00	7.89	298.64
2015-11-01 03:00:00	7.77	298.69
2015-11-01 03:45:00	7.71	298.63
2015-11-01 04:30:00	7.64	298.61
2015-11-01 05:15:00	7.59	298.69
2015-11-01 06:00:00	7.62	298.67
2015-11-01 06:45:00	7.65	298.62
2015-11-01 07:30:00	7.71	298.64
2015-11-01 08:15:00	7.63	298.67
2015-11-01 09:00:00	7.68	298.66
2015-11-01 09:45:00	7.66	298.66
2015-11-01 10:30:00	7.76	298.68
2015-11-01 11:15:00	7.83	298.69
2015-11-01 12:00:00	7.9	298.63
2015-11-01 12:45:00	7.89	298.72
2015-11-01 13:30:00	7.73	298.69
2015-11-01 14:15:00	7.71	298.66
2015-11-01 15:00:00	7.82	298.66
2015-11-01 15:45:00	7.99	298.64
2015-11-01 16:30:00	8.09	298.66
2015-11-01 17:15:00	8.33	298.6
2015-11-01 18:00:00	8.55	298.65
2015-11-01 18:45:00	8.57	298.63
2015-11-01 19:30:00	8.57	298.65
2015-11-01 20:15:00	8.6	298.62
2015-11-01 21:00:00	8.23	298.62
2015-11-01 21:45:00	8.33	298.62
2015-11-01 22:30:00	8.27	298.65
2015-11-01 23:15:00	8.31	298.61
2015-11-02	7.8	298.65
2015-11-02 00:45:00	7.64	298.64
2015-11-02 01:30:00	7.54	298.64
2015-11-02 02:15:00	7.54	298.66
2015-11-02 03:00:00	7.55	298.68
2015-11-02 03:45:00	7.65	298.67
2015-11-02 04:30:00	7.79	298.64
2015-11-02 05:15:00	8.06	298.59
2015-11-02 06:00:00	7.61	298.67
2015-11-02 06:45:00	7.54	298.66
2015-11-02 07:30:00	7.45	298.62
2015-11-02 08:15:00	7.42	298.64
2015-11-02 09:00:00	7.39	298.66
2015-11-02 09:45:00	7.38	298.68
2015-11-02 10:30:00	7.37	298.68
2015-11-02 11:15:00	7.42	298.66
2015-11-02 12:00:00	7.46	298.71
2015-11-02 12:45:00	7.56	298.68
2015-11-02 13:30:00	7.72	298.66
2015-11-02 14:15:00	7.82	298.6
2015-11-02 15:00:00	7.92	298.65
2015-11-02 15:45:00	8.1	298.6
2015-11-02 16:30:00	8.26	298.64
2015-11-02 17:15:00	8.38	298.6
2015-11-02 18:00:00	8.78	298.54
2015-11-02 18:45:00	9.03	298.56
2015-11-02 19:30:00	8.55	298.56
2015-11-02 20:15:00	8.09	298.57
2015-11-02 21:00:00	8.02	298.67
2015-11-02 21:45:00	8.04	298.62
2015-11-02 22:30:00	7.96	298.68
2015-11-02 23:15:00	7.95	298.64
2015-11-03	7.98	298.7
2015-11-03 00:45:00	8.06	298.62
2015-11-03 01:30:00	8.06	298.64
2015-11-03 02:15:00	8.09	298.64
2015-11-03 03:00:00	8.13	298.64
2015-11-03 03:45:00	8.19	298.62
2015-11-03 04:30:00	8.26	298.62
2015-11-03 05:15:00	8.35	298.56
2015-11-03 06:00:00	8.45	298.63
2015-11-03 06:45:00	8.45	298.59
2015-11-03 07:30:00	7.95	298.64
2015-11-03 08:15:00	7.66	298.63
2015-11-03 09:00:00	7.62	298.64
2015-11-03 09:45:00	7.7	298.57
2015-11-03 10:30:00	7.68	298.65
2015-11-03 11:15:00	7.69	298.66
2015-11-03 12:00:00	7.65	298.67
2015-11-03 12:45:00	7.79	298.63
2015-11-03 13:30:00	7.96	298.63
2015-11-03 14:15:00	8.14	298.61
2015-11-03 15:00:00	8.23	298.59
2015-11-03 15:45:00	8.33	298.57
2015-11-03 16:30:00	8.39	298.57
2015-11-03 17:15:00	8.52	298.58
2015-11-03 18:00:00	8.67	298.6
2015-11-03 18:45:00	8.33	298.64
2015-11-03 19:30:00	7.95	298.56
2015-11-03 20:15:00	7.6	298.63
2015-11-03 21:00:00	7.44	298.6
2015-11-03 21:45:00	7.37	298.6
2015-11-03 22:30:00	7.4	298.67
2015-11-03 23:15:00	7.49	298.67
2015-11-04	7.66	298.64
2015-11-04 00:45:00	7.79	298.65
2015-11-04 01:30:00	7.9	298.67
2015-11-04 02:15:00	8.02	298.61
2015-11-04 03:00:00	8.1	298.62
2015-11-04 03:45:00	8.11	298.64
2015-11-04 04:30:00	8.15	298.62
2015-11-04 05:15:00	8.12	298.59
2015-11-04 06:00:00	7.82	298.61
2015-11-04 06:45:00	7.72	298.6
2015-11-04 07:30:00	7.81	298.57
2015-11-04 08:15:00	8	298.6
2015-11-04 09:00:00	8.02	298.56
2015-11-04 09:45:00	7.84	298.62
2015-11-04 10:30:00	7.79	298.64
2015-11-04 11:15:00	7.76	298.6
2015-11-04 12:00:00	7.73	298.58
2015-11-04 12:45:00	7.76	298.65
2015-11-04 13:30:00	7.83	298.59
2015-11-04 14:15:00	7.97	298.61
2015-11-04 15:00:00	8.15	298.58
2015-11-04 15:45:00	8.23	298.59
2015-11-04 16:30:00	8.36	298.61
2015-11-04 17:15:00	8.35	298.56
2015-11-04 18:00:00	8.26	298.6
2015-11-04 18:45:00	8.19	298.53
2015-11-04 19:30:00	8.31	298.57
2015-11-04 20:15:00	7.95	298.55
2015-11-04 21:00:00	8	298.55
2015-11-04 21:45:00	7.96	298.57
2015-11-04 22:30:00	7.96	298.58
2015-11-04 23:15:00	7.91	298.6
2015-11-05	7.95	298.59
2015-11-05 00:45:00	7.95	298.59
2015-11-05 01:30:00	7.96	298.59
2015-11-05 02:15:00	7.97	298.66
2015-11-05 03:00:00	8	298.61
2015-11-05 03:45:00	8.03	298.61
2015-11-05 04:30:00	8.08	298.6
2015-11-05 05:15:00	8.13	298.64
2015-11-05 06:00:00	7.84	298.62
2015-11-05 06:45:00	7.65	298.65
2015-11-05 07:30:00	7.72	298.68
2015-11-05 08:15:00	7.66	298.62
2015-11-05 09:00:00	7.68	298.61
2015-11-05 09:45:00	7.78	298.64
2015-11-05 10:30:00	7.83	298.63
2015-11-05 11:15:00	7.94	298.64
2015-11-05 12:00:00	8.02	298.6
2015-11-05 12:45:00	8.14	298.6
2015-11-05 13:30:00	8.24	298.62
2015-11-05 14:15:00	8.26	298.6
2015-11-05 15:00:00	8.35	298.53
2015-11-05 15:45:00	8.38	298.58
2015-11-05 16:30:00	8.43	298.58
2015-11-05 17:15:00	8.49	298.56
2015-11-05 18:00:00	8.51	298.57
2015-11-05 18:45:00	8.55	298.57
2015-11-05 19:30:00	8.57	298.55
2015-11-05 20:15:00	8.1	298.56
2015-11-05 21:00:00	7.85	298.58
2015-11-05 21:45:00	7.69	298.56
2015-11-05 22:30:00	7.58	298.6
2015-11-05 23:15:00	7.54	298.64
2015-11-06	7.48	298.6
2015-11-06 00:45:00	7.47	298.63
2015-11-06 01:30:00	7.54	298.67
2015-11-06 02:15:00	7.62	298.63
2015-11-06 03:00:00	8	298.63
2015-11-06 03:45:00	8.24	298.61
2015-11-06 04:30:00	8.39	298.63
2015-11-06 05:15:00	8.45	298.64
2015-11-06 06:00:00	8.34	298.59
2015-11-06 06:45:00	8.24	298.64
2015-11-06 07:30:00	8.05	298.62
2015-11-06 08:15:00	7.89	298.66
2015-11-06 09:00:00	7.74	298.68
2015-11-06 09:45:00	7.73	298.59
2015-11-06 10:30:00	7.72	298.61
2015-11-06 11:15:00	7.76	298.62
2015-11-06 12:00:00	7.85	298.61
2015-11-06 12:45:00	7.96	298.62
2015-11-06 13:30:00	7.98	298.63
2015-11-06 14:15:00	7.97	298.67
2015-11-06 15:00:00	7.95	298.6
2015-11-06 15:45:00	8.02	298.62
2015-11-06 16:30:00	8.18	298.6
2015-11-06 17:15:00	8.45	298.61
2015-11-06 18:00:00	8.71	298.59
2015-11-06 18:45:00	8.93	298.54
2015-11-06 19:30:00	8.88	298.59
2015-11-06 20:15:00	8.45	298.57
2015-11-06 21:00:00	8.09	298.54
2015-11-06 21:45:00	7.85	298.56
2015-11-06 22:30:00	7.7	298.59
2015-11-06 23:15:00	7.63	298.64
2015-11-07	7.65	298.64
2015-11-07 00:45:00	7.71	298.62
2015-11-07 01:30:00	7.68	298.65
2015-11-07 02:15:00	7.71	298.63
2015-11-07 03:00:00	7.73	298.61
2015-11-07 03:45:00	7.74	298.66
2015-11-07 04:30:00	7.87	298.61
2015-11-07 05:15:00	8.03	298.63
2015-11-07 06:00:00	8.19	298.62
2015-11-07 06:45:00	7.99	298.59
2015-11-07 07:30:00	7.9	298.64
2015-11-07 08:15:00	7.83	298.67
2015-11-07 09:00:00	7.72	298.64
2015-11-07 09:45:00	7.75	298.64
2015-11-07 10:30:00	7.94	298.59
2015-11-07 11:15:00	8.13	298.57
2015-11-07 12:00:00	8.35	298.52
2015-11-07 12:45:00	8.16	298.59
2015-11-07 13:30:00	7.97	298.63
2015-11-07 14:15:00	7.87	298.61
2015-11-07 15:00:00	7.85	298.62
2015-11-07 15:45:00	7.89	298.6
2015-11-07 16:30:00	7.87	298.62
2015-11-07 17:15:00	7.91	298.64
2015-11-07 18:00:00	7.98	298.65
2015-11-07 18:45:00	8.07	298.61
2015-11-07 19:30:00	8.09	298.61
2015-11-07 20:15:00	8.05	298.61
2015-11-07 21:00:00	7.98	298.66
2015-11-07 21:45:00	7.97	298.57
2015-11-07 22:30:00	8.13	298.55
2015-11-07 23:15:00	8.31	298.58
2015-11-08	8.47	298.54
2015-11-08 00:45:00	7.86	298.57
2015-11-08 01:30:00	7.9	298.57
2015-11-08 02:15:00	7.72	298.63
2015-11-08 03:00:00	7.54	298.62
2015-11-08 03:45:00	7.76	298.63
2015-11-08 04:30:00	7.64	298.63
2015-11-08 05:15:00	7.72	298.68
2015-11-08 06:00:00	7.82	298.63
2015-11-08 06:45:00	7.95	298.67
2015-11-08 07:30:00	8.09	298.65
2015-11-08 08:15:00	8.22	298.61
2015-11-08 09:00:00	8.37	298.64
2015-11-08 09:45:00	8.52	298.6
2015-11-08 10:30:00	8.5	298.56
2015-11-08 11:15:00	8.56	298.59
2015-11-08 12:00:00	8.48	298.57
2015-11-08 12:45:00	8.38	298.56
2015-11-08 13:30:00	7.79	298.58
2015-11-08 14:15:00	7.82	298.63
2015-11-08 15:00:00	7.72	298.63
2015-11-08 15:45:00	7.9	298.65
2015-11-08 16:30:00	7.84	298.69
2015-11-08 17:15:00	7.89	298.65
2015-11-08 18:00:00	7.92	298.69
2015-11-08 18:45:00	8.07	298.63
2015-11-08 19:30:00	8.34	298.62
2015-11-08 20:15:00	8.45	298.58
2015-11-08 21:00:00	8.69	298.54
2015-11-08 21:45:00	8.94	298.56
2015-11-08 22:30:00	8.63	298.57
2015-11-08 23:15:00	8.42	298.58
2015-11-09	8.18	298.6
2015-11-09 00:45:00	7.82	298.58
2015-11-09 01:30:00	7.7	298.62
2015-11-09 02:15:00	7.67	298.64
2015-11-09 03:00:00	7.58	298.65
2015-11-09 03:45:00	7.66	298.63
2015-11-09 04:30:00	7.76	298.62
2015-11-09 05:15:00	7.85	298.63
2015-11-09 06:00:00	8	298.58
2015-11-09 06:45:00	8.25	298.62
2015-11-09 07:30:00	8.37	298.6
2015-11-09 08:15:00	8.55	298.6
2015-11-09 09:00:00	8.5	298.59
2015-11-09 09:45:00	8.19	298.64
2015-11-09 10:30:00	8.15	298.65
2015-11-09 11:15:00	8.08	298.59
2015-11-09 12:00:00	7.9	298.59
2015-11-09 12:45:00	7.8	298.55
2015-11-09 13:30:00	7.74	298.58
2015-11-09 14:15:00	7.66	298.59
2015-11-09 15:00:00	7.52	298.59
2015-11-09 15:45:00	7.5	298.59
2015-11-09 16:30:00	7.52	298.6
2015-11-09 17:15:00	7.54	298.69
2015-11-09 18:00:00	7.59	298.67
2015-11-09 18:45:00	7.73	298.65
2015-11-09 19:30:00	8.18	298.64
2015-11-09 20:15:00	8.45	298.57
2015-11-09 21:00:00	8.6	298.55
2015-11-09 21:45:00	8.62	298.59
2015-11-09 22:30:00	8.17	298.62
2015-11-09 23:15:00	8.28	298.66
2015-11-10	8.25	298.6
2015-11-10 00:45:00	7.96	298.58
2015-11-10 01:30:00	7.66	298.6
2015-11-10 02:15:00	7.58	298.62
2015-11-10 03:00:00	7.53	298.59
2015-11-10 03:45:00	7.55	298.57
2015-11-10 04:30:00	7.58	298.6
2015-11-10 05:15:00	7.59	298.62
2015-11-10 06:00:00	7.64	298.55
2015-11-10 06:45:00	7.71	298.61
2015-11-10 07:30:00	7.77	298.59
2015-11-10 08:15:00	7.87	298.56
2015-11-10 09:00:00	7.93	298.63
2015-11-10 09:45:00	7.95	298.59
2015-11-10 10:30:00	8.05	298.58
2015-11-10 11:15:00	8.29	298.58
2015-11-10 12:00:00	8.43	298.56
2015-11-10 12:45:00	8.54	298.53
2015-11-10 13:30:00	8.48	298.54
2015-11-10 14:15:00	8.21	298.52
2015-11-10 15:00:00	8.13	298.6
2015-11-10 15:45:00	7.87	298.56
2015-11-10 16:30:00	7.97	298.62
2015-11-10 17:15:00	7.88	298.59
2015-11-10 18:00:00	7.97	298.55
2015-11-10 18:45:00	7.97	298.61
2015-11-10 19:30:00	8.03	298.58
2015-11-10 20:15:00	8.09	298.64
2015-11-10 21:00:00	7.99	298.64
2015-11-10 21:45:00	7.85	298.64
2015-11-10 22:30:00	7.79	298.65
2015-11-10 23:15:00	7.73	298.67
2015-11-11	7.77	298.62
2015-11-11 00:45:00	7.89	298.62
2015-11-11 01:30:00	8.37	298.5
2015-11-11 02:15:00	8.27	298.52
2015-11-11 03:00:00	8.25	298.53
2015-11-11 03:45:00	8.12	298.53
2015-11-11 04:30:00	8.45	298.53
2015-11-11 05:15:00	8.39	298.52
2015-11-11 06:00:00	8.25	298.51
2015-11-11 06:45:00	7.94	298.61
2015-11-11 07:30:00	7.85	298.62
2015-11-11 08:15:00	7.82	298.64
2015-11-11 09:00:00	7.71	298.65
2015-11-11 09:45:00	7.64	298.66
2015-11-11 10:30:00	7.66	298.65
2015-11-11 11:15:00	7.72	298.64
2015-11-11 12:00:00	7.89	298.59
2015-11-11 12:45:00	7.98	298.53
2015-11-11 13:30:00	8.07	298.54
2015-11-11 14:15:00	8.34	298.54
2015-11-11 15:00:00	8.43	298.6
2015-11-11 15:45:00	8.17	298.57
2015-11-11 16:30:00	7.93	298.62
2015-11-11 17:15:00	7.83	298.59
2015-11-11 18:00:00	7.96	298.63
2015-11-11 18:45:00	7.84	298.6
2015-11-11 19:30:00	8	298.56
2015-11-11 20:15:00	8.03	298.59
2015-11-11 21:00:00	8.12	298.61
2015-11-11 21:45:00	8.2	298.59
2015-11-11 22:30:00	8.2	298.6
2015-11-11 23:15:00	8.24	298.52
2015-11-12	8.27	298.55
2015-11-12 00:45:00	8.43	298.52
2015-11-12 01:30:00	8.56	298.55
2015-11-12 02:15:00	8.21	298.58
2015-11-12 03:00:00	7.55	298.59
2015-11-12 03:45:00	7.83	298.59
2015-11-12 04:30:00	8.06	298.57
2015-11-12 05:15:00	7.79	298.61
2015-11-12 06:00:00	7.83	298.57
2015-11-12 06:45:00	7.46	298.6
2015-11-12 07:30:00	7.56	298.62
2015-11-12 08:15:00	7.68	298.58
2015-11-12 09:00:00	7.73	298.64
2015-11-12 09:45:00	7.79	298.54
2015-11-12 10:30:00	8.15	298.57
2015-11-12 11:15:00	8.15	298.62
2015-11-12 12:00:00	8.3	298.64
2015-11-12 12:45:00	8.45	298.6
2015-11-12 13:30:00	8.48	298.56
2015-11-12 14:15:00	8.57	298.54
2015-11-12 15:00:00	8.67	298.57
2015-11-12 15:45:00	8.58	298.55
2015-11-12 16:30:00	7.95	298.59
2015-11-12 17:15:00	7.81	298.57
2015-11-12 18:00:00	7.92	298.61
2015-11-12 18:45:00	7.77	298.56
2015-11-12 19:30:00	7.83	298.62
2015-11-12 20:15:00	7.78	298.58
2015-11-12 21:00:00	7.75	298.59
2015-11-12 21:45:00	7.72	298.61
2015-11-12 22:30:00	7.73	298.58
2015-11-12 23:15:00	7.76	298.59
2015-11-13	7.85	298.55
2015-11-13 00:45:00	8.01	298.58
2015-11-13 01:30:00	8.24	298.57
2015-11-13 02:15:00	8.46	298.51
2015-11-13 03:00:00	8.6	298.5
2015-11-13 03:45:00	8.46	298.54
2015-11-13 04:30:00	8.23	298.55
2015-11-13 05:15:00	7.83	298.64
2015-11-13 06:00:00	7.82	298.6
2015-11-13 06:45:00	7.43	298.66
2015-11-13 07:30:00	7.36	298.59
2015-11-13 08:15:00	7.3	298.63
2015-11-13 09:00:00	7.34	298.65
2015-11-13 09:45:00	7.53	298.6
2015-11-13 10:30:00	7.47	298.61
2015-11-13 11:15:00	7.56	298.63
2015-11-13 12:00:00	7.63	298.62
2015-11-13 12:45:00	7.96	298.58
2015-11-13 13:30:00	8.1	298.57
2015-11-13 14:15:00	8.27	298.56
2015-11-13 15:00:00	8.45	298.56
2015-11-13 15:45:00	8.59	298.52
2015-11-13 16:30:00	8.43	298.55
2015-11-13 17:15:00	8.08	298.61
2015-11-13 18:00:00	8.08	298.55
2015-11-13 18:45:00	7.68	298.59
2015-11-13 19:30:00	7.5	298.66
2015-11-13 20:15:00	7.48	298.62
2015-11-13 21:00:00	7.39	298.67
2015-11-13 21:45:00	7.43	298.6
2015-11-13 22:30:00	7.47	298.62
2015-11-13 23:15:00	7.47	298.62
2015-11-14	7.48	298.57
2015-11-14 00:45:00	7.57	298.57
2015-11-14 01:30:00	7.82	298.57
2015-11-14 02:15:00	8.09	298.58
2015-11-14 03:00:00	8.32	298.53
2015-11-14 03:45:00	8.49	298.51
2015-11-14 04:30:00	8.79	298.5
2015-11-14 05:15:00	7.94	298.55
2015-11-14 06:00:00	7.82	298.61
2015-11-14 06:45:00	7.77	298.63
2015-11-14 07:30:00	7.78	298.66
2015-11-14 08:15:00	7.54	298.62
2015-11-14 09:00:00	7.52	298.66
2015-11-14 09:45:00	7.45	298.63
2015-11-14 10:30:00	7.5	298.63
2015-11-14 11:15:00	7.62	298.56
2015-11-14 12:00:00	7.8	298.59
2015-11-14 12:45:00	7.9	298.61
2015-11-14 13:30:00	8.05	298.55
2015-11-14 14:15:00	8.08	298.54
2015-11-14 15:00:00	8.38	298.56
2015-11-14 15:45:00	8.62	298.57
2015-11-14 16:30:00	8.63	298.54
2015-11-14 17:15:00	8.12	298.57
2015-11-14 18:00:00	7.93	298.63
2015-11-14 18:45:00	7.88	298.58
2015-11-14 19:30:00	7.69	298.62
2015-11-14 20:15:00	7.58	298.65
2015-11-14 21:00:00	7.49	298.62
2015-11-14 21:45:00	7.46	298.67
2015-11-14 22:30:00	7.44	298.61
2015-11-14 23:15:00	7.43	298.63
2015-11-15	7.46	298.61
2015-11-15 00:45:00	7.47	298.61
2015-11-15 01:30:00	7.64	298.6
2015-11-15 02:15:00	7.72	298.54
2015-11-15 03:00:00	7.96	298.54
2015-11-15 03:45:00	7.88	298.56
2015-11-15 04:30:00	7.88	298.63
2015-11-15 05:15:00	7.65	298.62
2015-11-15 06:00:00	7.7	298.65
2015-11-15 06:45:00	7.66	298.62
2015-11-15 07:30:00	7.79	298.6
2015-11-15 08:15:00	7.76	298.7
2015-11-15 09:00:00	7.71	298.66
2015-11-15 09:45:00	7.79	298.66
2015-11-15 10:30:00	8	298.63
2015-11-15 11:15:00	8.18	298.59
2015-11-15 12:00:00	8.21	298.61
2015-11-15 12:45:00	8.51	298.51
2015-11-15 13:30:00	8.44	298.52
2015-11-15 14:15:00	8.51	298.57
2015-11-15 15:00:00	8.56	298.53
2015-11-15 15:45:00	8.32	298.56
2015-11-15 16:30:00	8.19	298.6
2015-11-15 17:15:00	7.99	298.61
2015-11-15 18:00:00	8.03	298.63
2015-11-15 18:45:00	7.95	298.65
2015-11-15 19:30:00	7.77	298.65
2015-11-15 20:15:00	7.89	298.64
2015-11-15 21:00:00	7.72	298.66
2015-11-15 21:45:00	7.61	298.64
2015-11-15 22:30:00	7.56	298.59
2015-11-15 23:15:00	7.54	298.6
2015-11-16	7.58	298.55
2015-11-16 00:45:00	7.58	298.5
2015-11-16 01:30:00	7.67	298.56
2015-11-16 02:15:00	8.03	298.53
2015-11-16 03:00:00	7.67	298.52
2015-11-16 03:45:00	7.68	298.61
2015-11-16 04:30:00	7.71	298.66
2015-11-16 05:15:00	7.76	298.6
2015-11-16 06:00:00	7.59	298.64
2015-11-16 06:45:00	7.6	298.66
2015-11-16 07:30:00	7.58	298.59
2015-11-16 08:15:00	7.63	298.63
2015-11-16 09:00:00	7.84	298.56
2015-11-16 09:45:00	7.78	298.63
2015-11-16 10:30:00	7.67	298.62
2015-11-16 11:15:00	7.62	298.63
2015-11-16 12:00:00	7.61	298.6
2015-11-16 12:45:00	7.6	298.55
2015-11-16 13:30:00	7.62	298.5
2015-11-16 14:15:00	7.64	298.56
2015-11-16 15:00:00	7.78	298.56
2015-11-16 15:45:00	7.95	298.54
2015-11-16 16:30:00	7.56	298.53
2015-11-16 17:15:00	7.62	298.59
2015-11-16 18:00:00	7.61	298.6
2015-11-16 18:45:00	7.72	298.64
2015-11-16 19:30:00	7.49	298.6
2015-11-16 20:15:00	7.41	298.63
2015-11-16 21:00:00	7.4	298.64
2015-11-16 21:45:00	7.53	298.67
2015-11-16 22:30:00	7.59	298.65
2015-11-16 23:15:00	7.62	298.61
2015-11-17	7.42	298.7
2015-11-17 00:45:00	7.36	298.64
2015-11-17 01:30:00	7.36	298.65
2015-11-17 02:15:00	7.41	298.6
2015-11-17 03:00:00	7.52	298.61
2015-11-17 03:45:00	7.72	298.6
2015-11-17 04:30:00	7.52	298.58
2015-11-17 05:15:00	7.52	298.56
2015-11-17 06:00:00	7.64	298.58
2015-11-17 06:45:00	7.61	298.62
2015-11-17 07:30:00	7.64	298.6
2015-11-17 08:15:00	7.63	298.61
2015-11-17 09:00:00	7.63	298.63
2015-11-17 09:45:00	7.63	298.61
2015-11-17 10:30:00	7.64	298.63
2015-11-17 11:15:00	7.63	298.65
2015-11-17 12:00:00	7.52	298.63
2015-11-17 12:45:00	7.46	298.65
2015-11-17 13:30:00	7.49	298.59
2015-11-17 14:15:00	7.53	298.66
2015-11-17 15:00:00	7.59	298.6
2015-11-17 15:45:00	7.64	298.61
2015-11-17 16:30:00	7.47	298.58
2015-11-17 17:15:00	7.41	298.66
2015-11-17 18:00:00	7.41	298.58
2015-11-17 18:45:00	7.4	298.6
2015-11-17 19:30:00	7.41	298.56
2015-11-17 20:15:00	7.56	298.6
2015-11-17 21:00:00	7.79	298.55
2015-11-17 21:45:00	7.7	298.59
2015-11-17 22:30:00	7.8	298.64
2015-11-17 23:15:00	7.94	298.58
2015-11-18	7.97	298.6
2015-11-18 00:45:00	8.01	298.6
2015-11-18 01:30:00	8.02	298.58
2015-11-18 02:15:00	7.79	298.54
2015-11-18 03:00:00	7.66	298.58
2015-11-18 03:45:00	7.53	298.55
2015-11-18 04:30:00	7.47	298.6
2015-11-18 05:15:00	7.43	298.58
2015-11-18 06:00:00	7.4	298.6
2015-11-18 06:45:00	7.4	298.6
2015-11-18 07:30:00	7.42	298.6
2015-11-18 08:15:00	7.42	298.55
2015-11-18 09:00:00	7.38	298.61
2015-11-18 09:45:00	7.25	298.62
2015-11-18 10:30:00	7.29	298.61
2015-11-18 11:15:00	7.23	298.65
2015-11-18 12:00:00	7.29	298.58
2015-11-18 12:45:00	7.32	298.59
2015-11-18 13:30:00	7.42	298.67
2015-11-18 14:15:00	7.47	298.57
2015-11-18 15:00:00	7.54	298.6
2015-11-18 15:45:00	7.61	298.54
2015-11-18 16:30:00	7.71	298.59
2015-11-18 17:15:00	7.81	298.59
2015-11-18 18:00:00	7.79	298.55
2015-11-18 18:45:00	7.79	298.59
2015-11-18 19:30:00	7.79	298.57
2015-11-18 20:15:00	7.79	298.54
2015-11-18 21:00:00	7.84	298.5
2015-11-18 21:45:00	7.91	298.55
2015-11-18 22:30:00	7.89	298.57
2015-11-18 23:15:00	7.9	298.57
2015-11-19	7.83	298.61
2015-11-19 00:45:00	7.94	298.58
2015-11-19 01:30:00	7.92	298.57
2015-11-19 02:15:00	7.89	298.56
2015-11-19 03:00:00	7.89	298.59
2015-11-19 03:45:00	7.88	298.59
2015-11-19 04:30:00	7.76	298.56
2015-11-19 05:15:00	7.67	298.61
2015-11-19 06:00:00	7.51	298.56
2015-11-19 06:45:00	7.48	298.62
2015-11-19 07:30:00	7.48	298.59
2015-11-19 08:15:00	7.61	298.62
2015-11-19 09:00:00	7.67	298.64
2015-11-19 09:45:00	7.93	298.55
2015-11-19 10:30:00	7.48	298.6
2015-11-19 11:15:00	7.53	298.66
2015-11-19 12:00:00	7.37	298.66
2015-11-19 12:45:00	7.44	298.65
2015-11-19 13:30:00	7.53	298.67
2015-11-19 14:15:00	7.49	298.61
2015-11-19 15:00:00	7.57	298.6
2015-11-19 15:45:00	7.65	298.61
2015-11-19 16:30:00	7.76	298.61
2015-11-19 17:15:00	7.93	298.56
2015-11-19 18:00:00	8.06	298.59
2015-11-19 18:45:00	8.19	298.56
2015-11-19 19:30:00	8.37	298.56
2015-11-19 20:15:00	8.6	298.48
2015-11-19 21:00:00	8.73	298.5
2015-11-19 21:45:00	8.9	298.47
2015-11-19 22:30:00	8.84	298.54
2015-11-19 23:15:00	8.56	298.55
2015-11-20	8.42	298.55
2015-11-20 00:45:00	8.27	298.59
2015-11-20 01:30:00	8	298.61
2015-11-20 02:15:00	8.02	298.59
2015-11-20 03:00:00	7.76	298.61
2015-11-20 03:45:00	7.87	298.62
2015-11-20 04:30:00	8.05	298.58
2015-11-20 05:15:00	8.18	298.55
2015-11-20 06:00:00	8.42	298.57
2015-11-20 06:45:00	8.5	298.49
2015-11-20 07:30:00	8.62	298.52
2015-11-20 08:15:00	8.68	298.56
2015-11-20 09:00:00	8.35	298.58
2015-11-20 09:45:00	7.73	298.6
2015-11-20 10:30:00	7.44	298.61
2015-11-20 11:15:00	7.4	298.64
2015-11-20 12:00:00	7.44	298.61
2015-11-20 12:45:00	7.48	298.66
2015-11-20 13:30:00	7.47	298.6
2015-11-20 14:15:00	7.43	298.67
2015-11-20 15:00:00	7.47	298.63
2015-11-20 15:45:00	7.54	298.64
2015-11-20 16:30:00	7.7	298.63
2015-11-20 17:15:00	7.95	298.63
2015-11-20 18:00:00	8.17	298.59
2015-11-20 18:45:00	8.49	298.57
2015-11-20 19:30:00	8.53	298.56
2015-11-20 20:15:00	8.85	298.53
2015-11-20 21:00:00	9.07	298.51
2015-11-20 21:45:00	8.67	298.53
2015-11-20 22:30:00	8.01	298.57
2015-11-20 23:15:00	7.93	298.56
2015-11-21	7.95	298.59
2015-11-21 00:45:00	7.72	298.61
2015-11-21 01:30:00	7.7	298.66
2015-11-21 02:15:00	7.57	298.67
2015-11-21 03:00:00	7.68	298.62
2015-11-21 03:45:00	7.78	298.63
2015-11-21 04:30:00	7.94	298.59
2015-11-21 05:15:00	8.12	298.56
2015-11-21 06:00:00	8.43	298.53
2015-11-21 06:45:00	8.71	298.51
2015-11-21 07:30:00	8.5	298.5
2015-11-21 08:15:00	7.93	298.56
2015-11-21 09:00:00	7.92	298.6
2015-11-21 09:45:00	7.93	298.57
2015-11-21 10:30:00	7.9	298.59
2015-11-21 11:15:00	7.95	298.57
2015-11-21 12:00:00	8.08	298.56
2015-11-21 12:45:00	8.25	298.56
2015-11-21 13:30:00	7.76	298.53
2015-11-21 14:15:00	7.72	298.57
2015-11-21 15:00:00	7.79	298.65
2015-11-21 15:45:00	8.06	298.58
2015-11-21 16:30:00	8.03	298.59
2015-11-21 17:15:00	7.93	298.59
2015-11-21 18:00:00	8.11	298.62
2015-11-21 18:45:00	8.22	298.6
2015-11-21 19:30:00	8.43	298.58
2015-11-21 20:15:00	8.59	298.54
2015-11-21 21:00:00	8.72	298.54
2015-11-21 21:45:00	8.89	298.53
2015-11-21 22:30:00	8.67	298.52
2015-11-21 23:15:00	8.48	298.51
2015-11-22	7.6	298.58
2015-11-22 00:45:00	7.41	298.6
2015-11-22 01:30:00	7.52	298.61
2015-11-22 02:15:00	7.79	298.61
2015-11-22 03:00:00	7.67	298.61
2015-11-22 03:45:00	7.59	298.67
2015-11-22 04:30:00	7.69	298.66
2015-11-22 05:15:00	7.88	298.61
2015-11-22 06:00:00	8.02	298.6
2015-11-22 06:45:00	8.13	298.62
2015-11-22 07:30:00	8.24	298.59
2015-11-22 08:15:00	8.4	298.56
2015-11-22 09:00:00	8.6	298.57
2015-11-22 09:45:00	8.74	298.54
2015-11-22 10:30:00	8.1	298.59
2015-11-22 11:15:00	8.2	298.53
2015-11-22 12:00:00	7.93	298.57
2015-11-22 12:45:00	7.64	298.6
2015-11-22 13:30:00	7.51	298.63
2015-11-22 14:15:00	7.41	298.64
2015-11-22 15:00:00	7.46	298.66
2015-11-22 15:45:00	7.55	298.63
2015-11-22 16:30:00	7.7	298.58
2015-11-22 17:15:00	7.85	298.64
2015-11-22 18:00:00	8.15	298.61
2015-11-22 18:45:00	8.33	298.54
2015-11-22 19:30:00	8.55	298.57
2015-11-22 20:15:00	8.9	298.55
2015-11-22 21:00:00	8.63	298.55
2015-11-22 21:45:00	8.38	298.56
2015-11-22 22:30:00	8.41	298.5
2015-11-22 23:15:00	8.01	298.5
2015-11-23	7.66	298.59
2015-11-23 00:45:00	7.56	298.59
2015-11-23 01:30:00	7.65	298.58
2015-11-23 02:15:00	7.67	298.6
2015-11-23 03:00:00	7.79	298.62
2015-11-23 03:45:00	7.7	298.6
2015-11-23 04:30:00	7.67	298.57
2015-11-23 05:15:00	7.77	298.6
2015-11-23 06:00:00	7.89	298.6
2015-11-23 06:45:00	8.01	298.61
2015-11-23 07:30:00	8.37	298.58
2015-11-23 08:15:00	8.73	298.49
2015-11-23 09:00:00	9.04	298.5
2015-11-23 09:45:00	8.74	298.53
2015-11-23 10:30:00	8.49	298.57
2015-11-23 11:15:00	8.41	298.54
2015-11-23 12:00:00	8.37	298.56
2015-11-23 12:45:00	8.24	298.59
2015-11-23 13:30:00	7.79	298.6
2015-11-23 14:15:00	7.67	298.61
2015-11-23 15:00:00	7.7	298.59
2015-11-23 15:45:00	7.74	298.54
2015-11-23 16:30:00	7.7	298.58
2015-11-23 17:15:00	7.75	298.6
2015-11-23 18:00:00	7.85	298.62
2015-11-23 18:45:00	7.96	298.61
2015-11-23 19:30:00	8.05	298.55
2015-11-23 20:15:00	8.23	298.57
2015-11-23 21:00:00	8.39	298.55
2015-11-23 21:45:00	8.72	298.52
2015-11-23 22:30:00	9.03	298.54
2015-11-23 23:15:00	8.6	298.54
2015-11-24	8.35	298.57
2015-11-24 00:45:00	8.39	298.55
2015-11-24 01:30:00	8.38	298.53
2015-11-24 02:15:00	8.36	298.6
2015-11-24 03:00:00	8.36	298.57
2015-11-24 03:45:00	8.25	298.59
2015-11-24 04:30:00	8.12	298.56
2015-11-24 05:15:00	8.08	298.59
2015-11-24 06:00:00	8.11	298.55
2015-11-24 06:45:00	8.09	298.54
2015-11-24 07:30:00	8.46	298.56
2015-11-24 08:15:00	8.68	298.57
2015-11-24 09:00:00	8.67	298.56
2015-11-24 09:45:00	8.53	298.58
2015-11-24 10:30:00	8.36	298.63
2015-11-24 11:15:00	8.42	298.62
2015-11-24 12:00:00	7.88	298.63
2015-11-24 12:45:00	7.78	298.67
2015-11-24 13:30:00	7.77	298.64
2015-11-24 14:15:00	7.83	298.61
2015-11-24 15:00:00	8.01	298.59
2015-11-24 15:45:00	8.44	298.52
2015-11-24 16:30:00	8.66	298.51
2015-11-24 17:15:00	8.72	298.56
2015-11-24 18:00:00	8.73	298.6
2015-11-24 18:45:00	8.65	298.58
2015-11-24 19:30:00	8.34	298.57
2015-11-24 20:15:00	8.2	298.6
2015-11-24 21:00:00	8.18	298.57
2015-11-24 21:45:00	8.21	298.54
2015-11-24 22:30:00	8.42	298.51
2015-11-24 23:15:00	8.42	298.52
2015-11-25	7.87	298.6
2015-11-25 00:45:00	7.87	298.6
2015-11-25 01:30:00	7.88	298.64
2015-11-25 02:15:00	7.64	298.61
2015-11-25 03:00:00	7.64	298.62
2015-11-25 03:45:00	7.74	298.56
2015-11-25 04:30:00	7.95	298.59
2015-11-25 05:15:00	8.21	298.52
2015-11-25 06:00:00	8.4	298.56
2015-11-25 06:45:00	8.51	298.55
2015-11-25 07:30:00	8.26	298.48
2015-11-25 08:15:00	8.08	298.57
2015-11-25 09:00:00	8.04	298.55
2015-11-25 09:45:00	8.08	298.61
2015-11-25 10:30:00	7.88	298.64
2015-11-25 11:15:00	7.97	298.62
2015-11-25 12:00:00	7.93	298.65
2015-11-25 12:45:00	7.89	298.64
2015-11-25 13:30:00	7.93	298.62
2015-11-25 14:15:00	8.06	298.57
2015-11-25 15:00:00	8.14	298.57
2015-11-25 15:45:00	7.96	298.59
2015-11-25 16:30:00	7.99	298.56
2015-11-25 17:15:00	7.97	298.58
2015-11-25 18:00:00	8	298.51
2015-11-25 18:45:00	8.06	298.53
2015-11-25 19:30:00	8.19	298.55
2015-11-25 20:15:00	8.25	298.5
2015-11-25 21:00:00	8.18	298.58
2015-11-25 21:45:00	8.07	298.55
2015-11-25 22:30:00	8.08	298.51
2015-11-25 23:15:00	8.11	298.52
2015-11-26	8.11	298.6
2015-11-26 00:45:00	8.2	298.59
2015-11-26 01:30:00	8.2	298.57
2015-11-26 02:15:00	8.19	298.6
2015-11-26 03:00:00	8.21	298.59
2015-11-26 03:45:00	8.27	298.6
2015-11-26 04:30:00	8.36	298.54
2015-11-26 05:15:00	8.05	298.53
2015-11-26 06:00:00	7.93	298.55
2015-11-26 06:45:00	7.89	298.58
2015-11-26 07:30:00	7.81	298.59
2015-11-26 08:15:00	7.68	298.64
2015-11-26 09:00:00	7.7	298.61
2015-11-26 09:45:00	7.56	298.64
2015-11-26 10:30:00	7.49	298.63
2015-11-26 11:15:00	7.61	298.67
2015-11-26 12:00:00	7.68	298.64
2015-11-26 12:45:00	7.85	298.67
2015-11-26 13:30:00	8.32	298.62
2015-11-26 14:15:00	8.49	298.56
2015-11-26 15:00:00	8.68	298.61
2015-11-26 15:45:00	8.53	298.56
2015-11-26 16:30:00	8.07	298.54
2015-11-26 17:15:00	7.89	298.62
2015-11-26 18:00:00	7.77	298.63
2015-11-26 18:45:00	7.84	298.59
2015-11-26 19:30:00	7.94	298.55
2015-11-26 20:15:00	8.15	298.56
2015-11-26 21:00:00	8.32	298.56
2015-11-26 21:45:00	8.38	298.59
2015-11-26 22:30:00	8.39	298.55
2015-11-26 23:15:00	8.28	298.57
2015-11-27	8.16	298.56
2015-11-27 00:45:00	8.03	298.62
2015-11-27 01:30:00	7.9	298.64
2015-11-27 02:15:00	7.73	298.6
2015-11-27 03:00:00	7.67	298.6
2015-11-27 03:45:00	7.58	298.66
2015-11-27 04:30:00	7.55	298.58
2015-11-27 05:15:00	7.48	298.67
2015-11-27 06:00:00	7.46	298.65
2015-11-27 06:45:00	7.47	298.68
2015-11-27 07:30:00	7.53	298.62
2015-11-27 08:15:00	7.63	298.67
2015-11-27 09:00:00	7.79	298.62
2015-11-27 09:45:00	7.93	298.6
2015-11-27 10:30:00	8.18	298.61
2015-11-27 11:15:00	8.5	298.57
2015-11-27 12:00:00	8.86	298.56
2015-11-27 12:45:00	8.91	298.56
2015-11-27 13:30:00	9.11	298.57
2015-11-27 14:15:00	8.61	298.59
2015-11-27 15:00:00	7.93	298.59
2015-11-27 15:45:00	7.88	298.67
2015-11-27 16:30:00	7.78	298.65
2015-11-27 17:15:00	7.76	298.6
2015-11-27 18:00:00	7.72	298.7
2015-11-27 18:45:00	7.72	298.65
2015-11-27 19:30:00	7.71	298.67
2015-11-27 20:15:00	7.76	298.63
2015-11-27 21:00:00	7.82	298.63
2015-11-27 21:45:00	7.96	298.6
2015-11-27 22:30:00	8.08	298.54
2015-11-27 23:15:00	8.22	298.58
2015-11-28	8.41	298.58
2015-11-28 00:45:00	8.41	298.54
2015-11-28 01:30:00	8.13	298.6
2015-11-28 02:15:00	8.12	298.57
2015-11-28 03:00:00	7.62	298.62
2015-11-28 03:45:00	7.52	298.61
2015-11-28 04:30:00	7.55	298.66
2015-11-28 05:15:00	7.6	298.62
2015-11-28 06:00:00	7.64	298.66
2015-11-28 06:45:00	7.68	298.62
2015-11-28 07:30:00	7.77	298.6
2015-11-28 08:15:00	7.81	298.64
2015-11-28 09:00:00	7.91	298.62
2015-11-28 09:45:00	8.03	298.67
2015-11-28 10:30:00	8.15	298.59
2015-11-28 11:15:00	8.2	298.62
2015-11-28 12:00:00	8.28	298.62
2015-11-28 12:45:00	8.35	298.6
2015-11-28 13:30:00	8.33	298.6
2015-11-28 14:15:00	8.19	298.58
2015-11-28 15:00:00	8.13	298.56
2015-11-28 15:45:00	8.2	298.65
2015-11-28 16:30:00	7.84	298.6
2015-11-28 17:15:00	7.83	298.64
2015-11-28 18:00:00	8.25	298.63
2015-11-28 18:45:00	8.13	298.63
2015-11-28 19:30:00	8.06	298.62
2015-11-28 20:15:00	8.02	298.57
2015-11-28 21:00:00	8.13	298.59
2015-11-28 21:45:00	8.22	298.57
2015-11-28 22:30:00	8.31	298.55
2015-11-28 23:15:00	8.48	298.58
2015-11-29	8.43	298.56
2015-11-29 00:45:00	8.18	298.6
2015-11-29 01:30:00	7.79	298.61
2015-11-29 02:15:00	7.69	298.59
2015-11-29 03:00:00	7.67	298.59
2015-11-29 03:45:00	7.41	298.64
2015-11-29 04:30:00	7.45	298.65
2015-11-29 05:15:00	7.56	298.67
2015-11-29 06:00:00	7.48	298.62
2015-11-29 06:45:00	7.44	298.64
2015-11-29 07:30:00	7.53	298.66
2015-11-29 08:15:00	7.72	298.64
2015-11-29 09:00:00	8	298.64
2015-11-29 09:45:00	8.24	298.58
2015-11-29 10:30:00	8.47	298.61
2015-11-29 11:15:00	8.62	298.56
2015-11-29 12:00:00	8.74	298.59
2015-11-29 12:45:00	8.84	298.61
2015-11-29 13:30:00	8.89	298.6
2015-11-29 14:15:00	8.49	298.57
2015-11-29 15:00:00	8.52	298.53
2015-11-29 15:45:00	8.55	298.54
2015-11-29 16:30:00	8.42	298.56
2015-11-29 17:15:00	8.42	298.51
2015-11-29 18:00:00	7.88	298.59
2015-11-29 18:45:00	8.01	298.65
2015-11-29 19:30:00	7.58	298.61
2015-11-29 20:15:00	7.76	298.66
2015-11-29 21:00:00	7.8	298.6
2015-11-29 21:45:00	7.91	298.63
2015-11-29 22:30:00	8.09	298.56
2015-11-29 23:15:00	8.36	298.57
2015-11-30	8.51	298.51
2015-11-30 00:45:00	8.59	298.54
2015-11-30 01:30:00	8.7	298.56
2015-11-30 02:15:00	8.83	298.51
2015-11-30 03:00:00	8.4	298.51
2015-11-30 03:45:00	8.43	298.46
2015-11-30 04:30:00	8.54	298.51
2015-11-30 05:15:00	7.73	298.62
2015-11-30 06:00:00	7.78	298.67
2015-11-30 06:45:00	7.71	298.66
2015-11-30 07:30:00	7.66	298.6
2015-11-30 08:15:00	7.66	298.6
2015-11-30 09:00:00	7.78	298.64
2015-11-30 09:45:00	7.97	298.62
2015-11-30 10:30:00	8.1	298.59
2015-11-30 11:15:00	8.25	298.58
2015-11-30 12:00:00	8.41	298.57
2015-11-30 12:45:00	8.69	298.58
2015-11-30 13:30:00	9.09	298.52
2015-11-30 14:15:00	9.6	298.48
2015-11-30 15:00:00	9.54	298.38
2015-11-30 15:45:00	9.75	298.41
2015-11-30 16:30:00	10.51	298.39
2015-11-30 17:15:00	8.56	298.55
2015-11-30 18:00:00	8.08	298.63
2015-11-30 18:45:00	8.03	298.63
2015-11-30 19:30:00	8.03	298.65
2015-11-30 20:15:00	7.99	298.62
2015-11-30 21:00:00	7.97	298.63
2015-11-30 21:45:00	8.35	298.59
2015-11-30 22:30:00	8.71	298.52
2015-11-30 23:15:00	9.03	298.49
2015-12-01	9.24	298.53
2015-12-01 00:45:00	8.45	298.45
2015-12-01 01:30:00	8.54	298.53
2015-12-01 02:15:00	8.14	298.61
2015-12-01 03:00:00	7.87	298.62
2015-12-01 03:45:00	7.73	298.62
2015-12-01 04:30:00	7.77	298.61
2015-12-01 05:15:00	7.72	298.61
2015-12-01 06:00:00	7.67	298.55
2015-12-01 06:45:00	7.62	298.64
2015-12-01 07:30:00	7.74	298.63
2015-12-01 08:15:00	7.5	298.71
2015-12-01 09:00:00	7.63	298.62
2015-12-01 09:45:00	7.85	298.62
2015-12-01 10:30:00	8.06	298.61
2015-12-01 11:15:00	8.28	298.59
2015-12-01 12:00:00	8.63	298.54
2015-12-01 12:45:00	9.02	298.53
2015-12-01 13:30:00	9.38	298.49
2015-12-01 14:15:00	9.58	298.5
2015-12-01 15:00:00	9.43	298.47
2015-12-01 15:45:00	9.72	300.07
2015-12-01 16:30:00	10.79	299.91
2015-12-01 17:15:00	8.85	300.04
2015-12-01 18:00:00	8.24	300.02
2015-12-01 18:45:00	8.08	300.08
2015-12-01 19:30:00	7.74	300.05
2015-12-01 20:15:00	7.7	300.15
2015-12-01 21:00:00	7.69	300.18
2015-12-01 21:45:00	7.73	300.17
2015-12-01 22:30:00	7.75	300.1
2015-12-01 23:15:00	7.79	300.12
2015-12-02	7.93	300.08
2015-12-02 00:45:00	8	300.05
2015-12-02 01:30:00	8.1	300.11
2015-12-02 02:15:00	7.8	300.11
2015-12-02 03:00:00	7.85	300.07
2015-12-02 03:45:00	7.82	300.11
2015-12-02 04:30:00	7.86	300.09
2015-12-02 05:15:00	7.79	300.15
2015-12-02 06:00:00	7.7	300.1
2015-12-02 06:45:00	7.65	300.12
2015-12-02 07:30:00	7.65	300.19
2015-12-02 08:15:00	7.66	300.16
2015-12-02 09:00:00	7.68	300.16
2015-12-02 09:45:00	7.68	300.1
2015-12-02 10:30:00	7.72	300.17
2015-12-02 11:15:00	7.77	300.14
2015-12-02 12:00:00	8.01	300.1
2015-12-02 12:45:00	8.24	300.11
2015-12-02 13:30:00	8.74	300.06
2015-12-02 14:15:00	8.78	300.01
2015-12-02 15:00:00	8.35	300.06
2015-12-02 15:45:00	8.08	300.08
2015-12-02 16:30:00	8.19	300.05
2015-12-02 17:15:00	8.19	300.05
2015-12-02 18:00:00	8.38	300.03
2015-12-02 18:45:00	8	300.06
2015-12-02 19:30:00	8.01	300.03
2015-12-02 20:15:00	8.12	300.07
2015-12-02 21:00:00	7.97	300.07
2015-12-02 21:45:00	8.11	300.12
2015-12-02 22:30:00	8.13	300.08
2015-12-02 23:15:00	8.22	300.09
2015-12-03	8.33	300.06
2015-12-03 00:45:00	8.43	300.05
2015-12-03 01:30:00	8.65	300.03
2015-12-03 02:15:00	8.89	300.04
2015-12-03 03:00:00	8.44	300.07
2015-12-03 03:45:00	8.39	300.05
2015-12-03 04:30:00	8.35	300.13
2015-12-03 05:15:00	7.95	300.14
2015-12-03 06:00:00	7.77	300.13
2015-12-03 06:45:00	7.59	300.11
2015-12-03 07:30:00	7.53	300.14
2015-12-03 08:15:00	7.53	300.17
2015-12-03 09:00:00	7.53	300.12
2015-12-03 09:45:00	7.64	300.09
2015-12-03 10:30:00	7.99	300.11
2015-12-03 11:15:00	8.31	300.06
2015-12-03 12:00:00	8.44	300.14
2015-12-03 12:45:00	8.59	300.12
2015-12-03 13:30:00	8.42	300.1
2015-12-03 14:15:00	8.24	300.13
2015-12-03 15:00:00	8.1	300.18
2015-12-03 15:45:00	8.18	300.14
2015-12-03 16:30:00	8.37	300.12
2015-12-03 17:15:00	8.83	300.07
2015-12-03 18:00:00	7.94	300.09
2015-12-03 18:45:00	7.71	300.12
2015-12-03 19:30:00	7.47	300.1
2015-12-03 20:15:00	7.33	300.13
2015-12-03 21:00:00	7.36	300.16
2015-12-03 21:45:00	7.33	300.12
2015-12-03 22:30:00	7.44	300.14
2015-12-03 23:15:00	7.51	300.12
2015-12-04	7.61	300.15
2015-12-04 00:45:00	7.79	300.11
2015-12-04 01:30:00	8.06	300.07
2015-12-04 02:15:00	8.29	300.12
2015-12-04 03:00:00	8.52	300.01
2015-12-04 03:45:00	8.62	300.05
2015-12-04 04:30:00	8.16	300.14
2015-12-04 05:15:00	8.16	300.14
2015-12-04 06:00:00	8.18	300.13
2015-12-04 06:45:00	8.08	300.08
2015-12-04 07:30:00	8.05	300.05
2015-12-04 08:15:00	7.96	300.06
2015-12-04 09:00:00	7.71	300.12
2015-12-04 09:45:00	7.71	300.05
2015-12-04 10:30:00	7.72	300.13
2015-12-04 11:15:00	7.74	300.17
2015-12-04 12:00:00	7.75	300.16
2015-12-04 12:45:00	7.93	300.09
2015-12-04 13:30:00	8.47	300.16
2015-12-04 14:15:00	8.72	300.04
2015-12-04 15:00:00	8.85	300.04
2015-12-04 15:45:00	9.3	300.05
2015-12-04 16:30:00	9.26	300.01
2015-12-04 17:15:00	8.1	300.09
2015-12-04 18:00:00	7.72	300.12
2015-12-04 18:45:00	7.59	300.18
2015-12-04 19:30:00	7.55	300.13
2015-12-04 20:15:00	7.55	300.04
2015-12-04 21:00:00	7.54	300.11
2015-12-04 21:45:00	7.54	300.14
2015-12-04 22:30:00	7.53	300.08
2015-12-04 23:15:00	7.56	300.13
2015-12-05	7.71	300.13
2015-12-05 00:45:00	7.77	300.1
2015-12-05 01:30:00	7.87	300.13
2015-12-05 02:15:00	8.01	300.12
2015-12-05 03:00:00	8.09	300.08
2015-12-05 03:45:00	8.1	300.08
2015-12-05 04:30:00	8.13	300.08
2015-12-05 05:15:00	8.03	300.12
2015-12-05 06:00:00	7.98	300.1
2015-12-05 06:45:00	7.9	300.18
2015-12-05 07:30:00	7.84	300.18
2015-12-05 08:15:00	7.75	300.11
2015-12-05 09:00:00	7.84	300.11
2015-12-05 09:45:00	8.01	300.1
2015-12-05 10:30:00	8.12	300.08
2015-12-05 11:15:00	8.22	300.08
2015-12-05 12:00:00	8.02	300.08
2015-12-05 12:45:00	8.2	300.08
2015-12-05 13:30:00	8.11	300.1
2015-12-05 14:15:00	8.18	300.12
2015-12-05 15:00:00	8.21	300.07
2015-12-05 15:45:00	8.29	300.05
2015-12-05 16:30:00	8.12	300.13
2015-12-05 17:15:00	7.87	300.18
2015-12-05 18:00:00	7.79	300.18
2015-12-05 18:45:00	7.71	300.14
2015-12-05 19:30:00	7.54	300.13
2015-12-05 20:15:00	7.48	300.14
2015-12-05 21:00:00	7.46	300.09
2015-12-05 21:45:00	7.68	300.04
2015-12-05 22:30:00	7.87	300.02
2015-12-05 23:15:00	7.93	300.08
2015-12-06	7.85	300.14
2015-12-06 00:45:00	8.01	300.13
2015-12-06 01:30:00	8.05	300.14
2015-12-06 02:15:00	7.98	300.14
2015-12-06 03:00:00	7.85	300.19
2015-12-06 03:45:00	7.72	300.14
2015-12-06 04:30:00	7.87	300.19
2015-12-06 05:15:00	7.91	300.14
2015-12-06 06:00:00	8.11	300.11
2015-12-06 06:45:00	8.16	300.11
2015-12-06 07:30:00	8.14	300.1
2015-12-06 08:15:00	8.13	300.09
2015-12-06 09:00:00	8.19	300.12
2015-12-06 09:45:00	8.18	300.06
2015-12-06 10:30:00	8.19	300.08
2015-12-06 11:15:00	8.05	300.15
2015-12-06 12:00:00	7.94	300.14
2015-12-06 12:45:00	7.95	300.15
2015-12-06 13:30:00	7.94	300.17
2015-12-06 14:15:00	8	300.14
2015-12-06 15:00:00	8.05	300.16
2015-12-06 15:45:00	8.48	300.12
2015-12-06 16:30:00	8.83	300.14
2015-12-06 17:15:00	8.97	300.09
2015-12-06 18:00:00	8.54	300.13
2015-12-06 18:45:00	8.39	300.17
2015-12-06 19:30:00	7.93	300.14
2015-12-06 20:15:00	7.96	300.1
2015-12-06 21:00:00	7.9	300.14
2015-12-06 21:45:00	7.89	300.13
2015-12-06 22:30:00	7.95	300.07
2015-12-06 23:15:00	7.99	300.1
2015-12-07	8.06	300.12
2015-12-07 00:45:00	8.04	300.06
2015-12-07 01:30:00	8.13	300.07
2015-12-07 02:15:00	8.15	300.18
2015-12-07 03:00:00	8.18	300.13
2015-12-07 03:45:00	8.35	300.14
2015-12-07 04:30:00	8.28	300.1
2015-12-07 05:15:00	8.4	300.18
2015-12-07 06:00:00	8.38	300.13
2015-12-07 06:45:00	8.27	300.19
2015-12-07 07:30:00	8.25	300.12
2015-12-07 08:15:00	8.26	300.15
2015-12-07 09:00:00	8.26	300.17
2015-12-07 09:45:00	8.31	300.11
2015-12-07 10:30:00	8.39	300.11
2015-12-07 11:15:00	8.13	300.07
2015-12-07 12:00:00	8.06	300.13
2015-12-07 12:45:00	8.14	300.11
2015-12-07 13:30:00	8.12	300.08
2015-12-07 14:15:00	7.96	300.08
2015-12-07 15:00:00	8.05	300.09
2015-12-07 15:45:00	7.98	300.09
2015-12-07 16:30:00	7.93	300.19
2015-12-07 17:15:00	7.94	300.11
2015-12-07 18:00:00	8.19	300
2015-12-07 18:45:00	8.07	300.08
2015-12-07 19:30:00	8.07	300.17
2015-12-07 20:15:00	8.13	300.19
2015-12-07 21:00:00	8.24	300.14
2015-12-07 21:45:00	7.97	300.1
2015-12-07 22:30:00	8.07	300.16
2015-12-07 23:15:00	7.91	300.09
2015-12-08	7.87	300.16
2015-12-08 00:45:00	7.86	300.12
2015-12-08 01:30:00	7.87	300.17
2015-12-08 02:15:00	7.93	300.14
2015-12-08 03:00:00	7.93	300.09
2015-12-08 03:45:00	8.19	300.16
2015-12-08 04:30:00	8.32	300.12
2015-12-08 05:15:00	8.34	300.04
2015-12-08 06:00:00	8.08	300.11
2015-12-08 06:45:00	8.11	300.08
2015-12-08 07:30:00	8.17	300.15
2015-12-08 08:15:00	8.21	300.14
2015-12-08 09:00:00	7.88	300.17
2015-12-08 09:45:00	7.73	300.17
2015-12-08 10:30:00	7.72	300.24
2015-12-08 11:15:00	7.76	300.14
2015-12-08 12:00:00	7.79	300.09
2015-12-08 12:45:00	7.79	300.17
2015-12-08 13:30:00	7.76	300.12
2015-12-08 14:15:00	7.66	300.12
2015-12-08 15:00:00	7.56	300.15
2015-12-08 15:45:00	7.55	300.23
2015-12-08 16:30:00	7.5	300.2
2015-12-08 17:15:00	7.58	300.12
2015-12-08 18:00:00	7.91	300.15
2015-12-08 18:45:00	8.12	300.14
2015-12-08 19:30:00	8.23	300.15
2015-12-08 20:15:00	8.33	300.1
2015-12-08 21:00:00	8.44	300.06
2015-12-08 21:45:00	8.17	300.07
2015-12-08 22:30:00	8.09	300.12
2015-12-08 23:15:00	7.72	300.17
2015-12-09	7.78	300.16
2015-12-09 00:45:00	7.95	300.13
2015-12-09 01:30:00	7.93	300.12
2015-12-09 02:15:00	7.92	300.11
2015-12-09 03:00:00	7.93	300.13
2015-12-09 03:45:00	7.96	300.07
2015-12-09 04:30:00	8.05	300.06
2015-12-09 05:15:00	8.16	300.12
2015-12-09 06:00:00	8.2	300.12
2015-12-09 06:45:00	8.18	300.08
2015-12-09 07:30:00	8.26	300.11
2015-12-09 08:15:00	8.33	300.1
2015-12-09 09:00:00	8.37	300.16
2015-12-09 09:45:00	8.4	300.14
2015-12-09 10:30:00	8.26	300.14
2015-12-09 11:15:00	7.96	300.15
2015-12-09 12:00:00	7.76	300.11
2015-12-09 12:45:00	7.72	300.1
2015-12-09 13:30:00	7.7	300.1
2015-12-09 14:15:00	7.63	300.16
2015-12-09 15:00:00	7.61	300.17
2015-12-09 15:45:00	7.63	300.2
2015-12-09 16:30:00	7.77	300.2
2015-12-09 17:15:00	7.98	300.16
2015-12-09 18:00:00	8.14	300.16
2015-12-09 18:45:00	8.43	300.09
2015-12-09 19:30:00	8.86	300.07
2015-12-09 20:15:00	9.03	300.01
2015-12-09 21:00:00	9.12	300.06
2015-12-09 21:45:00	8.48	300.07
2015-12-09 22:30:00	8.61	300.1
2015-12-09 23:15:00	8.25	300.11
2015-12-10	8.12	300.11
2015-12-10 00:45:00	8	300.13
2015-12-10 01:30:00	7.97	300.16
2015-12-10 02:15:00	7.92	300.14
2015-12-10 03:00:00	7.96	300.13
2015-12-10 03:45:00	8	300.12
2015-12-10 04:30:00	8.05	300.15
2015-12-10 05:15:00	8.07	300.07
2015-12-10 06:00:00	8.11	300.1
2015-12-10 06:45:00	8.12	300.12
2015-12-10 07:30:00	8.15	300.14
2015-12-10 08:15:00	8.18	300.09
2015-12-10 09:00:00	8.37	300.09
2015-12-10 09:45:00	8.49	300.11
2015-12-10 10:30:00	8.59	300.1
2015-12-10 11:15:00	8.79	300.1
2015-12-10 12:00:00	8.51	300.11
2015-12-10 12:45:00	8.01	300.16
2015-12-10 13:30:00	7.82	300.14
2015-12-10 14:15:00	7.65	300.2
2015-12-10 15:00:00	7.64	300.18
2015-12-10 15:45:00	7.61	300.23
2015-12-10 16:30:00	7.67	300.14
2015-12-10 17:15:00	7.84	300.21
2015-12-10 18:00:00	8.17	300.1
2015-12-10 18:45:00	8.66	300.13
2015-12-10 19:30:00	8.97	300.03
2015-12-10 20:15:00	8.99	300.02
2015-12-10 21:00:00	8.67	299.98
2015-12-10 21:45:00	8.62	300.03
2015-12-10 22:30:00	8.22	300.08
2015-12-10 23:15:00	8.03	300.08
2015-12-11	8	300.09
2015-12-11 00:45:00	7.87	300.13
2015-12-11 01:30:00	7.87	300.14
2015-12-11 02:15:00	7.84	300.17
2015-12-11 03:00:00	7.85	300.1
2015-12-11 03:45:00	7.78	300.12
2015-12-11 04:30:00	7.76	300.14
2015-12-11 05:15:00	7.84	300.09
2015-12-11 06:00:00	7.89	300.12
2015-12-11 06:45:00	7.94	300.16
2015-12-11 07:30:00	8.17	300.05
2015-12-11 08:15:00	8.39	300.05
2015-12-11 09:00:00	8.54	300.12
2015-12-11 09:45:00	8.84	300.05
2015-12-11 10:30:00	8.87	300.01
2015-12-11 11:15:00	8.93	300.08
2015-12-11 12:00:00	8.71	300.01
2015-12-11 12:45:00	8.56	300.08
2015-12-11 13:30:00	8.02	300.14
2015-12-11 14:15:00	7.79	300.12
2015-12-11 15:00:00	7.92	300.05
2015-12-11 15:45:00	7.89	300.15
2015-12-11 16:30:00	7.9	300.23
2015-12-11 17:15:00	7.97	300.18
2015-12-11 18:00:00	7.97	300.14
2015-12-11 18:45:00	8.11	300.06
2015-12-11 19:30:00	8.43	300.06
2015-12-11 20:15:00	8.68	300.02
2015-12-11 21:00:00	8.95	300.08
2015-12-11 21:45:00	8.46	300.02
2015-12-11 22:30:00	8.25	300.11
2015-12-11 23:15:00	8.47	300.05
2015-12-12	8.49	300.12
2015-12-12 00:45:00	8.14	300.09
2015-12-12 01:30:00	8.01	300.12
2015-12-12 02:15:00	7.9	300.08
2015-12-12 03:00:00	7.74	300.15
2015-12-12 03:45:00	7.71	300.26
2015-12-12 04:30:00	7.69	300.2
2015-12-12 05:15:00	7.69	300.26
2015-12-12 06:00:00	7.78	300.18
2015-12-12 06:45:00	7.88	300.19
2015-12-12 07:30:00	7.95	300.09
2015-12-12 08:15:00	8.14	300.06
2015-12-12 09:00:00	8.46	300.11
2015-12-12 09:45:00	8.54	300.15
2015-12-12 10:30:00	8.68	300.09
2015-12-12 11:15:00	8.87	299.98
2015-12-12 12:00:00	8.92	300.03
2015-12-12 12:45:00	8.88	300.1
2015-12-12 13:30:00	8.71	300.06
2015-12-12 14:15:00	8.77	300.09
2015-12-12 15:00:00	8.26	300.06
2015-12-12 15:45:00	8.41	300.17
2015-12-12 16:30:00	8.28	300.21
2015-12-12 17:15:00	8.12	300.16
2015-12-12 18:00:00	8.09	300.25
2015-12-12 18:45:00	7.85	300.17
2015-12-12 19:30:00	7.85	300.2
2015-12-12 20:15:00	7.83	300.2
2015-12-12 21:00:00	7.94	300.13
2015-12-12 21:45:00	8.08	300.1
2015-12-12 22:30:00	8.11	300.04
2015-12-12 23:15:00	8.38	300.06
2015-12-13	8.43	300.07
2015-12-13 00:45:00	8.49	300.11
2015-12-13 01:30:00	8.5	300.06
2015-12-13 02:15:00	8.19	300.1
2015-12-13 03:00:00	8.08	300.11
2015-12-13 03:45:00	8.07	300.11
2015-12-13 04:30:00	8.06	300.16
2015-12-13 05:15:00	8.07	300.13
2015-12-13 06:00:00	8.08	300.1
2015-12-13 06:45:00	8.06	300.11
2015-12-13 07:30:00	8.05	300.15
2015-12-13 08:15:00	8.04	300.15
2015-12-13 09:00:00	8.1	300.14
2015-12-13 09:45:00	8.11	300.09
2015-12-13 10:30:00	8.17	300.13
2015-12-13 11:15:00	8.25	300.1
2015-12-13 12:00:00	8.53	300.06
2015-12-13 12:45:00	8.56	300.06
2015-12-13 13:30:00	8.63	299.99
2015-12-13 14:15:00	8.63	300.08
2015-12-13 15:00:00	8.69	300.03
2015-12-13 15:45:00	8.72	300.05
2015-12-13 16:30:00	8.65	300.1
2015-12-13 17:15:00	8.36	300.1
2015-12-13 18:00:00	8.28	300.17
2015-12-13 18:45:00	8.26	300.14
2015-12-13 19:30:00	8.32	300.11
2015-12-13 20:15:00	7.8	300.11
2015-12-13 21:00:00	7.65	300.11
2015-12-13 21:45:00	7.61	300.12
2015-12-13 22:30:00	7.59	300.09
2015-12-13 23:15:00	8.05	300.04
2015-12-14	8.38	300.06
2015-12-14 00:45:00	8.14	300.07
2015-12-14 01:30:00	8.01	300.06
2015-12-14 02:15:00	8.03	300.1
2015-12-14 03:00:00	7.84	300.05
2015-12-14 03:45:00	7.84	300.1
2015-12-14 04:30:00	7.8	300.15
2015-12-14 05:15:00	7.77	300.15
2015-12-14 06:00:00	7.74	300.14
2015-12-14 06:45:00	7.72	300.13
2015-12-14 07:30:00	7.72	300.14
2015-12-14 08:15:00	7.77	300.14
2015-12-14 09:00:00	7.78	300.17
2015-12-14 09:45:00	7.85	300.06
2015-12-14 10:30:00	7.98	300.08
2015-12-14 11:15:00	8.09	300.01
2015-12-14 12:00:00	8.15	300.06
2015-12-14 12:45:00	8.25	300.11
2015-12-14 13:30:00	8.28	300.05
2015-12-14 14:15:00	8.51	300.07
2015-12-14 15:00:00	8.23	300.11
2015-12-14 15:45:00	8.23	300.14
2015-12-14 16:30:00	7.81	300.06
2015-12-14 17:15:00	7.67	300.09
2015-12-14 18:00:00	7.64	300.09
2015-12-14 18:45:00	7.75	300.17
2015-12-14 19:30:00	7.67	300.1
2015-12-14 20:15:00	7.79	300.04
2015-12-14 21:00:00	7.75	300.08
2015-12-14 21:45:00	7.93	300.08
2015-12-14 22:30:00	8.16	300.05
2015-12-14 23:15:00	8.24	300.1
2015-12-15	7.95	300.07
2015-12-15 00:45:00	7.78	300.06
2015-12-15 01:30:00	7.77	300.07
2015-12-15 02:15:00	7.82	300.04
2015-12-15 03:00:00	8.02	300.04
2015-12-15 03:45:00	8.11	300.01
2015-12-15 04:30:00	7.84	300.09
2015-12-15 05:15:00	7.55	300.12
2015-12-15 06:00:00	7.71	300.14
2015-12-15 06:45:00	7.63	300.13
2015-12-15 07:30:00	7.76	300.12
2015-12-15 08:15:00	7.68	300.08
2015-12-15 09:00:00	7.7	300.1
2015-12-15 09:45:00	7.79	300.1
2015-12-15 10:30:00	7.85	300.09
2015-12-15 11:15:00	7.97	300.1
2015-12-15 12:00:00	8.05	300.12
2015-12-15 12:45:00	8.09	300.08
2015-12-15 13:30:00	8.13	300.15
2015-12-15 14:15:00	8.18	300.08
2015-12-15 15:00:00	8.21	300.05
2015-12-15 15:45:00	8.31	300.1
2015-12-15 16:30:00	8.5	300.08
2015-12-15 17:15:00	8.68	300.05
2015-12-15 18:00:00	7.62	300.04
2015-12-15 18:45:00	7.81	300.11
2015-12-15 19:30:00	7.93	300.05
2015-12-15 20:15:00	8.06	300.13
2015-12-15 21:00:00	8.2	300.07
2015-12-15 21:45:00	8.25	300.04
2015-12-15 22:30:00	7.85	300.08
2015-12-15 23:15:00	7.78	300.11
2015-12-16	7.81	300.16
2015-12-16 00:45:00	7.81	300.11
2015-12-16 01:30:00	7.83	300.07
2015-12-16 02:15:00	7.9	300.09
2015-12-16 03:00:00	7.97	300.09
2015-12-16 03:45:00	8.19	300.1
2015-12-16 04:30:00	7.95	300.09
2015-12-16 05:15:00	7.94	300.11
2015-12-16 06:00:00	7.66	300.11
2015-12-16 06:45:00	7.54	300.15
2015-12-16 07:30:00	7.52	300.12
2015-12-16 08:15:00	7.3	300.17
2015-12-16 09:00:00	7.25	300.17
2015-12-16 09:45:00	7.22	300.16
2015-12-16 10:30:00	7.26	300.2
2015-12-16 11:15:00	7.32	300.19
2015-12-16 12:00:00	7.42	300.22
2015-12-16 12:45:00	7.67	300.18
2015-12-16 13:30:00	7.83	300.14
2015-12-16 14:15:00	7.93	300.12
2015-12-16 15:00:00	8.03	300.09
2015-12-16 15:45:00	8.15	300.1
2015-12-16 16:30:00	8.4	300.1
2015-12-16 17:15:00	8.5	300.1
2015-12-16 18:00:00	8.62	300.11
2015-12-16 18:45:00	9.01	300.07
2015-12-16 19:30:00	8.71	300.05
2015-12-16 20:15:00	8.4	300.12
2015-12-16 21:00:00	8.32	300.13
2015-12-16 21:45:00	8.2	300.13
2015-12-16 22:30:00	8.03	300.1
2015-12-16 23:15:00	8.22	300.12
2015-12-17	8.38	300.15
2015-12-17 00:45:00	8.41	300.12
2015-12-17 01:30:00	8.5	300.13
2015-12-17 02:15:00	8.56	300.08
2015-12-17 03:00:00	7.95	300.13
2015-12-17 03:45:00	7.93	300.09
2015-12-17 04:30:00	7.89	300.09
2015-12-17 05:15:00	7.98	300.1
2015-12-17 06:00:00	7.62	300.12
2015-12-17 06:45:00	7.58	300.11
2015-12-17 07:30:00	7.37	300.09
2015-12-17 08:15:00	7.31	300.16
2015-12-17 09:00:00	7.32	300.22
2015-12-17 09:45:00	7.36	300.18
2015-12-17 10:30:00	7.36	300.21
2015-12-17 11:15:00	7.36	300.21
2015-12-17 12:00:00	7.43	300.2
2015-12-17 12:45:00	7.64	300.2
2015-12-17 13:30:00	7.96	300.11
2015-12-17 14:15:00	8.23	300.12
2015-12-17 15:00:00	8.65	300.05
2015-12-17 15:45:00	8.84	300.04
2015-12-17 16:30:00	9.14	300.05
2015-12-17 17:15:00	9.25	300.04
2015-12-17 18:00:00	8.88	300.04
2015-12-17 18:45:00	7.91	300.09
2015-12-17 19:30:00	7.79	300.11
2015-12-17 20:15:00	8.03	300.15
2015-12-17 21:00:00	7.84	300.12
2015-12-17 21:45:00	7.79	300.16
2015-12-17 22:30:00	7.73	300.14
2015-12-17 23:15:00	7.88	300.13
2015-12-18	7.91	300.12
2015-12-18 00:45:00	8.07	300.14
2015-12-18 01:30:00	8.08	300.12
2015-12-18 02:15:00	8.32	300.08
2015-12-18 03:00:00	8.32	300.08
2015-12-18 03:45:00	8.05	300.07
2015-12-18 04:30:00	8.13	300.11
2015-12-18 05:15:00	8.14	300.09
2015-12-18 06:00:00	8.09	300.14
2015-12-18 06:45:00	7.84	300.12
2015-12-18 07:30:00	7.72	300.17
2015-12-18 08:15:00	7.73	300.15
2015-12-18 09:00:00	7.7	300.14
2015-12-18 09:45:00	7.74	300.19
2015-12-18 10:30:00	7.87	300.18
2015-12-18 11:15:00	8.13	300.17
2015-12-18 12:00:00	8.26	300.14
2015-12-18 12:45:00	8.51	300.12
2015-12-18 13:30:00	8.69	300.06
2015-12-18 14:15:00	8.98	300.07
2015-12-18 15:00:00	9.07	300.04
2015-12-18 15:45:00	9.08	300.08
2015-12-18 16:30:00	8.74	300.07
2015-12-18 17:15:00	8.7	300.04
2015-12-18 18:00:00	7.91	300.11
2015-12-18 18:45:00	7.76	300.11
2015-12-18 19:30:00	7.85	300.16
2015-12-18 20:15:00	7.74	300.13
2015-12-18 21:00:00	7.81	300.14
2015-12-18 21:45:00	7.79	300.15
2015-12-18 22:30:00	7.86	300.17
2015-12-18 23:15:00	8.08	300.13
2015-12-19	8.44	300.11
2015-12-19 00:45:00	8.63	300.1
2015-12-19 01:30:00	8.77	300.1
2015-12-19 02:15:00	8.87	300.06
2015-12-19 03:00:00	8.28	300.04
2015-12-19 03:45:00	8.24	300.06
2015-12-19 04:30:00	8.22	300.05
2015-12-19 05:15:00	8.23	300.06
2015-12-19 06:00:00	8.35	300.06
2015-12-19 06:45:00	8.21	300.05
2015-12-19 07:30:00	7.75	300.05
2015-12-19 08:15:00	7.7	300.13
2015-12-19 09:00:00	7.6	300.1
2015-12-19 09:45:00	7.7	300.16
2015-12-19 10:30:00	7.77	300.15
2015-12-19 11:15:00	7.91	300.17
2015-12-19 12:00:00	8.04	300.16
2015-12-19 12:45:00	8.46	300.09
2015-12-19 13:30:00	8.63	300.14
2015-12-19 14:15:00	9.1	300.06
2015-12-19 15:00:00	9.27	300.06
2015-12-19 15:45:00	9.53	300.02
2015-12-19 16:30:00	9.51	300.06
2015-12-19 17:15:00	9.6	300.07
2015-12-19 18:00:00	9.38	300.01
2015-12-19 18:45:00	7.81	300.05
2015-12-19 19:30:00	7.72	300.12
2015-12-19 20:15:00	7.78	300.12
2015-12-19 21:00:00	7.73	300.15
2015-12-19 21:45:00	7.61	300.15
2015-12-19 22:30:00	7.64	300.12
2015-12-19 23:15:00	7.61	300.18
2015-12-20	7.64	300.18
2015-12-20 00:45:00	7.7	300.15
2015-12-20 01:30:00	7.9	300.09
2015-12-20 02:15:00	8.03	300.13
2015-12-20 03:00:00	8.12	300.08
2015-12-20 03:45:00	8.44	300.03
2015-12-20 04:30:00	8.97	299.97
2015-12-20 05:15:00	9.15	300.03
2015-12-20 06:00:00	8.19	300.05
2015-12-20 06:45:00	7.84	300.13
2015-12-20 07:30:00	7.71	300.07
2015-12-20 08:15:00	7.63	300.11
2015-12-20 09:00:00	7.72	300.18
2015-12-20 09:45:00	7.68	300.13
2015-12-20 10:30:00	7.71	300.18
2015-12-20 11:15:00	7.73	300.17
2015-12-20 12:00:00	7.81	300.15
2015-12-20 12:45:00	7.86	300.1
2015-12-20 13:30:00	8.04	300.1
2015-12-20 14:15:00	8.08	300.1
2015-12-20 15:00:00	8.27	300.07
2015-12-20 15:45:00	8.32	300.09
2015-12-20 16:30:00	8.24	300.09
2015-12-20 17:15:00	8.2	300.08
2015-12-20 18:00:00	8.18	300.07
2015-12-20 18:45:00	8.02	300.12
2015-12-20 19:30:00	7.78	300.05
2015-12-20 20:15:00	7.68	300.14
2015-12-20 21:00:00	7.59	300.12
2015-12-20 21:45:00	7.57	300.13
2015-12-20 22:30:00	7.57	300.15
2015-12-20 23:15:00	7.6	300.18
2015-12-21	7.7	300.15
2015-12-21 00:45:00	7.79	300.19
2015-12-21 01:30:00	7.95	300.11
2015-12-21 02:15:00	8.1	300.14
2015-12-21 03:00:00	8.25	300.11
2015-12-21 03:45:00	8.26	300.07
2015-12-21 04:30:00	7.79	300.06
2015-12-21 05:15:00	7.72	300.11
2015-12-21 06:00:00	8.33	300.04
2015-12-21 06:45:00	8.09	300.05
2015-12-21 07:30:00	8.06	300.08
2015-12-21 08:15:00	7.76	300.08
2015-12-21 09:00:00	7.77	300.14
2015-12-21 09:45:00	7.71	300.13
2015-12-21 10:30:00	7.67	300.13
2015-12-21 11:15:00	7.66	300.13
2015-12-21 12:00:00	7.71	300.19
2015-12-21 12:45:00	7.83	300.15
2015-12-21 13:30:00	7.99	300.18
2015-12-21 14:15:00	8.11	300.11
2015-12-21 15:00:00	8.12	300.11
2015-12-21 15:45:00	8.21	300.12
2015-12-21 16:30:00	8.39	300.04
2015-12-21 17:15:00	8.48	300.07
2015-12-21 18:00:00	8.59	300.04
2015-12-21 18:45:00	8.56	300.06
2015-12-21 19:30:00	8.38	300.08
2015-12-21 20:15:00	8.18	300.09
2015-12-21 21:00:00	8.1	300.05
2015-12-21 21:45:00	7.95	300.09
2015-12-21 22:30:00	7.93	300.11
2015-12-21 23:15:00	7.76	300.1
2015-12-22	7.81	300.08
2015-12-22 00:45:00	7.91	300.06
2015-12-22 01:30:00	8.06	300.08
2015-12-22 02:15:00	8.14	300.1
2015-12-22 03:00:00	8.2	300.04
2015-12-22 03:45:00	8.27	300.1
2015-12-22 04:30:00	8.39	300.09
2015-12-22 05:15:00	8.48	300
2015-12-22 06:00:00	8.37	300.08
2015-12-22 06:45:00	8.1	300.02
2015-12-22 07:30:00	8.08	300.1
2015-12-22 08:15:00	7.91	300.11
2015-12-22 09:00:00	7.82	300.1
2015-12-22 09:45:00	7.68	300.12
2015-12-22 10:30:00	7.63	300.1
2015-12-22 11:15:00	7.66	300.15
2015-12-22 12:00:00	7.73	300.18
2015-12-22 12:45:00	7.9	300.16
2015-12-22 13:30:00	8.07	300.11
2015-12-22 14:15:00	8.2	300.11
2015-12-22 15:00:00	8.44	300.07
2015-12-22 15:45:00	8.67	300.04
2015-12-22 16:30:00	8.81	300.05
2015-12-22 17:15:00	8.9	300.06
2015-12-22 18:00:00	8.54	300
2015-12-22 18:45:00	8.65	300.02
2015-12-22 19:30:00	8.34	300.07
2015-12-22 20:15:00	8.06	300.04
2015-12-22 21:00:00	7.99	300.11
2015-12-22 21:45:00	7.89	300.1
2015-12-22 22:30:00	7.85	300.08
2015-12-22 23:15:00	7.89	300.04
2015-12-23	7.93	300.11
2015-12-23 00:45:00	8.1	300.08
2015-12-23 01:30:00	8.32	300.08
2015-12-23 02:15:00	8.49	299.99
2015-12-23 03:00:00	8.37	300.03
2015-12-23 03:45:00	8.28	300.03
2015-12-23 04:30:00	8.23	300.06
2015-12-23 05:15:00	8.16	300.09
2015-12-23 06:00:00	7.92	300.04
2015-12-23 06:45:00	7.63	300.09
2015-12-23 07:30:00	7.58	300.08
2015-12-23 08:15:00	7.58	300.12
2015-12-23 09:00:00	7.59	300.13
2015-12-23 09:45:00	7.57	300.12
2015-12-23 10:30:00	7.55	300.13
2015-12-23 11:15:00	7.57	300.13
2015-12-23 12:00:00	7.62	300.09
2015-12-23 12:45:00	7.68	300.04
2015-12-23 13:30:00	7.72	300.15
2015-12-23 14:15:00	8.09	300.19
2015-12-23 15:00:00	8.49	300.06
2015-12-23 15:45:00	8.68	300.03
2015-12-23 16:30:00	8.64	300.06
2015-12-23 17:15:00	8.46	300.1
2015-12-23 18:00:00	8.44	300.01
2015-12-23 18:45:00	8.1	300.09
2015-12-23 19:30:00	7.72	300.05
2015-12-23 20:15:00	7.6	300.14
2015-12-23 21:00:00	7.53	300.07
2015-12-23 21:45:00	7.48	300.12
2015-12-23 22:30:00	7.47	300.09
2015-12-23 23:15:00	7.48	300.08
2015-12-24	7.5	300.09
2015-12-24 00:45:00	7.5	300.11
2015-12-24 01:30:00	7.47	300.11
2015-12-24 02:15:00	7.45	300.06
2015-12-24 03:00:00	7.43	300.1
2015-12-24 03:45:00	7.43	300.07
2015-12-24 04:30:00	7.43	300.12
2015-12-24 05:15:00	7.46	300.12
2015-12-24 06:00:00	7.48	300.12
2015-12-24 06:45:00	7.52	300.1
2015-12-24 07:30:00	7.54	300.12
2015-12-24 08:15:00	7.6	300.16
2015-12-24 09:00:00	7.64	300.11
2015-12-24 09:45:00	7.65	300.11
2015-12-24 10:30:00	7.63	300.14
2015-12-24 11:15:00	7.53	300.16
2015-12-24 12:00:00	7.47	300.13
2015-12-24 12:45:00	7.54	300.19
2015-12-24 13:30:00	7.51	300.09
2015-12-24 14:15:00	7.56	300.13
2015-12-24 15:00:00	7.54	300.12
2015-12-24 15:45:00	7.58	300.16
2015-12-24 16:30:00	7.6	300.17
2015-12-24 17:15:00	7.53	300.15
2015-12-24 18:00:00	7.53	300.13
2015-12-24 18:45:00	7.53	300.15
2015-12-24 19:30:00	7.54	300.12
2015-12-24 20:15:00	7.59	300.14
2015-12-24 21:00:00	7.58	300.16
2015-12-24 21:45:00	7.63	300.12
2015-12-24 22:30:00	7.66	300.08
2015-12-24 23:15:00	7.72	300.1
2015-12-25	7.87	300.09
2015-12-25 00:45:00	7.84	300.13
2015-12-25 01:30:00	7.8	300.02
2015-12-25 02:15:00	7.78	300.07
2015-12-25 03:00:00	7.7	300.11
2015-12-25 03:45:00	7.53	300.14
2015-12-25 04:30:00	7.48	300.13
2015-12-25 05:15:00	7.49	300.14
2015-12-25 06:00:00	7.47	300.11
2015-12-25 06:45:00	7.41	300.15
2015-12-25 07:30:00	7.43	300.16
2015-12-25 08:15:00	7.47	300.12
2015-12-25 09:00:00	7.57	300.13
2015-12-25 09:45:00	7.64	300.13
2015-12-25 10:30:00	7.66	300.17
2015-12-25 11:15:00	7.76	300.14
2015-12-25 12:00:00	7.72	300.14
2015-12-25 12:45:00	7.65	300.13
2015-12-25 13:30:00	7.68	300.11
2015-12-25 14:15:00	7.67	300.16
2015-12-25 15:00:00	7.67	300.15
2015-12-25 15:45:00	7.68	300.15
2015-12-25 16:30:00	7.7	300.1
2015-12-25 17:15:00	7.75	300.11
2015-12-25 18:00:00	7.74	300.1
2015-12-25 18:45:00	7.74	300.07
2015-12-25 19:30:00	7.41	300.12
2015-12-25 20:15:00	7.43	300.12
2015-12-25 21:00:00	7.43	300.14
2015-12-25 21:45:00	7.5	300.11
2015-12-25 22:30:00	7.6	300.12
2015-12-25 23:15:00	7.78	300.13
2015-12-26	7.85	300.12
2015-12-26 00:45:00	7.89	300.07
2015-12-26 01:30:00	7.88	300.09
2015-12-26 02:15:00	7.72	300.06
2015-12-26 03:00:00	7.46	300.15
2015-12-26 03:45:00	7.37	300.12
2015-12-26 04:30:00	7.28	300.14
2015-12-26 05:15:00	7.28	300.18
2015-12-26 06:00:00	7.32	300.11
2015-12-26 06:45:00	7.33	300.12
2015-12-26 07:30:00	7.38	300.15
2015-12-26 08:15:00	7.41	300.17
2015-12-26 09:00:00	7.46	300.12
2015-12-26 09:45:00	7.57	300.14
2015-12-26 10:30:00	7.64	300.12
2015-12-26 11:15:00	7.74	300.15
2015-12-26 12:00:00	7.8	300.17
2015-12-26 12:45:00	7.84	300.16
2015-12-26 13:30:00	7.9	300.14
2015-12-26 14:15:00	7.74	300.15
2015-12-26 15:00:00	7.76	300.14
2015-12-26 15:45:00	7.76	300.1
2015-12-26 16:30:00	7.43	300.11
2015-12-26 17:15:00	7.14	300.2
2015-12-26 18:00:00	7.12	300.18
2015-12-26 18:45:00	7.13	300.21
2015-12-26 19:30:00	7.1	300.18
2015-12-26 20:15:00	7.11	300.15
2015-12-26 21:00:00	7.19	300.19
2015-12-26 21:45:00	7.35	300.1
2015-12-26 22:30:00	7.63	300.13
2015-12-26 23:15:00	7.8	300.09
2015-12-27	7.87	300.11
2015-12-27 00:45:00	7.93	300.08
2015-12-27 01:30:00	7.96	300.13
2015-12-27 02:15:00	7.81	300.09
2015-12-27 03:00:00	7.69	300.09
2015-12-27 03:45:00	7.55	300.08
2015-12-27 04:30:00	7.46	300.13
2015-12-27 05:15:00	7.43	300.14
2015-12-27 06:00:00	7.43	300.15
2015-12-27 06:45:00	7.44	300.16
2015-12-27 07:30:00	7.51	300.16
2015-12-27 08:15:00	7.47	300.13
2015-12-27 09:00:00	7.51	300.2
2015-12-27 09:45:00	7.54	300.14
2015-12-27 10:30:00	7.61	300.15
2015-12-27 11:15:00	7.74	300.13
2015-12-27 12:00:00	7.86	300.13
2015-12-27 12:45:00	7.9	300.14
2015-12-27 13:30:00	7.97	300.13
2015-12-27 14:15:00	8.12	300.11
2015-12-27 15:00:00	8.19	300.14
2015-12-27 15:45:00	8.06	300.13
2015-12-27 16:30:00	8.03	300.14
2015-12-27 17:15:00	8.06	300.08
2015-12-27 18:00:00	8.07	300.14
2015-12-27 18:45:00	7.6	300.09
2015-12-27 19:30:00	7.59	300.19
2015-12-27 20:15:00	7.55	300.14
2015-12-27 21:00:00	7.65	300.1
2015-12-27 21:45:00	7.66	300.1
2015-12-27 22:30:00	7.98	300.12
2015-12-27 23:15:00	8.23	300.08
2015-12-28	8.37	300.09
2015-12-28 00:45:00	8.48	300.07
2015-12-28 01:30:00	8.53	300.05
2015-12-28 02:15:00	8.51	300.09
2015-12-28 03:00:00	8.33	300.08
2015-12-28 03:45:00	8.17	300.11
2015-12-28 04:30:00	8.03	300.12
2015-12-28 05:15:00	7.8	300.15
2015-12-28 06:00:00	7.68	300.15
2015-12-28 06:45:00	7.66	300.13
2015-12-28 07:30:00	7.72	300.14
2015-12-28 08:15:00	7.79	300.14
2015-12-28 09:00:00	7.74	300.14
2015-12-28 09:45:00	7.67	300.17
2015-12-28 10:30:00	7.69	300.18
2015-12-28 11:15:00	7.74	300.15
2015-12-28 12:00:00	7.88	300.12
2015-12-28 12:45:00	7.83	300.15
2015-12-28 13:30:00	7.96	300.13
2015-12-28 14:15:00	8.08	300.09
2015-12-28 15:00:00	8.25	300.09
2015-12-28 15:45:00	8.43	300.1
2015-12-28 16:30:00	8.78	300.1
2015-12-28 17:15:00	8.99	300.07
2015-12-28 18:00:00	8.95	300.07
2015-12-28 18:45:00	8.91	300.06
2015-12-28 19:30:00	8.97	300.05
2015-12-28 20:15:00	8.82	300.07
2015-12-28 21:00:00	8.84	300
2015-12-28 21:45:00	8.2	300.04
2015-12-28 22:30:00	7.94	300.05
2015-12-28 23:15:00	7.75	300.08
2015-12-29	7.73	300.08
2015-12-29 00:45:00	7.72	300.08
2015-12-29 01:30:00	7.96	300.06
2015-12-29 02:15:00	8.08	300.06
[truncated: 4,146 more rows]
