# Supplementary material for: Powerful turbidity currents driven by dense basal layers
Source: Nat Commun. 2018 Oct 5;9:4114. doi: 10.1038/s41467-018-06254-6 (PMC6173716; doi:10.1038/s41467-018-06254-6)
Supplement: Supplementary file 6 — Supplementary Data 4 [file 41467_2018_6254_MOESM6_ESM.xlsx]

## Sheet: BEDS &AMT20161124 event depth
Supplementary Data 4. BED and AMT depth vs. time during 24 November 2016 flow event
Distances are calculated along the thalweg. (See Supplementary Data 5) BEDS and ATM depths were adjusted for the effect of tide with the MB-systems software:
https://www.mbari.org/products/research-software/mb-system/.
BED 4CU				BED 3				AMT				BED 9				BED 8					BED 10
Time	Depth	Smoothed depth (average n=10)	Distance (smoothed depth, EM300 based)	Time	Depth	Smoothed depth (average n=10)	Distance (smoothed depth, EM300 based)	Time	Depth	Smoothed depth (average n=10)	Distance (smoothed depth, EM300 based)	Time	Depth	Smoothed depth (average n=10)	Distance (smoothed depth, EM300 based)	Time	Depth	Smoothed depth (average n=10)	Distance (smoothed depth, EM300 based)	Time	Depth	Smoothed depth (average n=10)	Distance (smoothed depth, EM300 based)
2016-11-24 06:44:50	286.89			2016-11-24 06:44:49	287.24			2016-11-24 06:46:12	300.64			2016-11-24 06:39:07	208.37			2016-11-24 06:36:27	207.68			2016-11-24 06:49:12	327.22
2016-11-24 06:44:51	288.58			2016-11-24 06:44:50	286.81			2016-11-24 06:46:13	300.53			2016-11-24 06:39:08	208.44			2016-11-24 06:36:28	207.55			2016-11-24 06:49:13	327.74
2016-11-24 06:44:52	288.2			2016-11-24 06:44:51	287.6			2016-11-24 06:46:14	300.74			2016-11-24 06:39:09	208.41			2016-11-24 06:36:29	206.59			2016-11-24 06:49:14	328.51
2016-11-24 06:44:53	288.83			2016-11-24 06:44:52	288.55			2016-11-24 06:46:15	300.76			2016-11-24 06:39:10	208.61	208.979	4146.1	2016-11-24 06:36:30	206.91	207.055	4095.52	2016-11-24 06:49:15	328.67
2016-11-24 06:44:54	288.39	288.327	6664	2016-11-24 06:44:53	289.74	288.988	6681.17	2016-11-24 06:46:16	300.94	300.849	6981.75	2016-11-24 06:39:11	208.63	209.155	4150.75	2016-11-24 06:36:31	207.14	207.064	4095.8	2016-11-24 06:49:16	328.85
2016-11-24 06:44:55	289.12	288.419	6666.5	2016-11-24 06:44:54	290.05	289.212	6686.55	2016-11-24 06:46:17	300.91	300.88	6982.37	2016-11-24 06:39:12	208.76	209.436	4158.16	2016-11-24 06:36:32	206.74	207.087	4096.58	2016-11-24 06:49:17	328.6	328.718	7941.64
2016-11-24 06:44:56	288.74	288.34	6666.5	2016-11-24 06:44:55	289.86	289.445	6692.97	2016-11-24 06:46:18	300.89	300.925	6983.27	2016-11-24 06:39:13	208.95	209.694	4164.95	2016-11-24 06:36:33	206.87	207.183	4099.72	2016-11-24 06:49:18	328.94	328.92	7945
2016-11-24 06:44:57	289.17	288.242	6666.5	2016-11-24 06:44:56	289.4	289.515	6695.33	2016-11-24 06:46:19	300.85	300.952	6983.81	2016-11-24 06:39:14	209.81	209.942	4172.47	2016-11-24 06:36:34	206.99	207.339	4104.68	2016-11-24 06:49:19	329.38	329.052	7947.19
2016-11-24 06:44:58	288.34	288.112	6666.5	2016-11-24 06:44:57	289.74	289.43	6695.33	2016-11-24 06:46:20	301.04	300.987	6984.53	2016-11-24 06:39:15	210.02	210.128	4177.75	2016-11-24 06:36:35	206.93	207.503	4108.75	2016-11-24 06:49:20	329.15	329.077	7947.61
2016-11-24 06:44:59	286.79	288.024	6666.5	2016-11-24 06:44:58	289.97	289.264	6695.33	2016-11-24 06:46:21	301	301.014	6985.06	2016-11-24 06:39:16	209.79	210.295	4181.64	2016-11-24 06:36:36	207.15	207.645	4112.3	2016-11-24 06:49:21	329.46	329.09	7947.82
2016-11-24 06:45:00	288.55	287.921	6666.5	2016-11-24 06:44:59	289.91	289.168	6695.33	2016-11-24 06:46:22	301.04	301.058	6985.95	2016-11-24 06:39:17	210.92	210.444	4185.08	2016-11-24 06:36:37	207.15	207.815	4116.5	2016-11-24 06:49:22	329.38	329.075	7947.82
2016-11-24 06:45:01	287.9	287.904	6666.5	2016-11-24 06:45:00	289.7	289.07	6695.33	2016-11-24 06:46:23	300.98	301.122	6987.23	2016-11-24 06:39:18	211.46	210.605	4188.84	2016-11-24 06:36:38	207.94	207.994	4120.96	2016-11-24 06:49:23	329.44	329.091	7947.84
2016-11-24 06:45:02	287.71	288.098	6666.5	2016-11-24 06:45:01	289.38	289.034	6695.33	2016-11-24 06:46:24	301.02	301.185	6988.78	2016-11-24 06:39:19	211.27	210.701	4191.06	2016-11-24 06:36:39	208.6	208.174	4125.43	2016-11-24 06:49:24	329.19	329.068	7947.84
2016-11-24 06:45:03	287.12	288.37	6666.5	2016-11-24 06:45:02	288.36	288.948	6695.33	2016-11-24 06:46:25	301.04	301.24	6990.47	2016-11-24 06:39:20	211.14	210.795	4193.24	2016-11-24 06:36:40	208.31	208.367	4130.25	2016-11-24 06:49:25	328.79	329.016	7947.84
2016-11-24 06:45:04	287.4	288.712	6674.48	2016-11-24 06:45:03	287.62	288.885	6695.33	2016-11-24 06:46:26	301.15	301.312	6992.7	2016-11-24 06:39:21	210.66	210.923	4196.22	2016-11-24 06:36:41	208.71	208.548	4134.75	2016-11-24 06:49:26	328.81	328.975	7947.84
2016-11-24 06:45:05	287.42	288.89		2016-11-24 06:45:04	287.91	288.79	6695.33	2016-11-24 06:46:27	301.23	301.415	6995.89	2016-11-24 06:39:22	210.47	210.885	4196.22	2016-11-24 06:36:42	208.71	208.722	4139.31	2016-11-24 06:49:27	328.69	328.885	7947.84
2016-11-24 06:45:06	287.99	289.188	6685.99	2016-11-24 06:45:05	289	288.734	6695.33	2016-11-24 06:46:28	301.4	301.557	7000.31	2016-11-24 06:39:23	210.39	210.761	4196.22	2016-11-24 06:36:43	208.6	208.812	4141.69	2016-11-24 06:49:28	328.77	328.798	7947.84
2016-11-24 06:45:07	288.55	289.557	6696.79	2016-11-24 06:45:06	288.78	288.743	6695.33	2016-11-24 06:46:29	301.59	301.716	7005.25	2016-11-24 06:39:24	210.73	210.635	4196.22	2016-11-24 06:36:44	208.84	208.849	4142.67	2016-11-24 06:49:29	328.69	328.715	7947.84
2016-11-24 06:45:08	291.31	289.995	6715.6	2016-11-24 06:45:07	289	288.831	6695.33	2016-11-24 06:46:30	301.55	301.939	7012.16	2016-11-24 06:39:25	210.86	210.563	4196.22	2016-11-24 06:36:45	208.97	208.948	4145.28	2016-11-24 06:49:30	328.81	328.625	7947.84
2016-11-24 06:45:09	291.33	290.353	6735.14	2016-11-24 06:45:08	288.8	288.987	6695.33	2016-11-24 06:46:31	301.64	302.142	7018.44	2016-11-24 06:39:26	211.05	210.545	4196.22	2016-11-24 06:36:46	209.06	209.038	4147.66	2016-11-24 06:49:31	328.69	328.57	7947.84
2016-11-24 06:45:10	290.55	290.685	6744.76	2016-11-24 06:45:09	289.27	289.194	6695.33	2016-11-24 06:46:32	301.79	302.301	7022.97	2016-11-24 06:39:27	211.2	210.538	4196.22	2016-11-24 06:36:47	209.14	209.14	4150.34	2016-11-24 06:49:32	328.47	328.512	7947.84
2016-11-24 06:45:11	290.51	290.984	6750.87	2016-11-24 06:45:10	288.87	289.401	6695.33	2016-11-24 06:46:33	302.17	302.436	7026.31	2016-11-24 06:39:28	210.51	210.535	4196.22	2016-11-24 06:36:48	209.06	209.262	4153.56	2016-11-24 06:49:33	328.43	328.501	7947.84
2016-11-24 06:45:12	291.18	291.191	6755.12	2016-11-24 06:45:11	289.08	289.644	6699.74	2016-11-24 06:46:34	302.55	302.52	7028.38	2016-11-24 06:39:29	210.09	210.505	4196.22	2016-11-24 06:36:49	208.93	209.389	4156.92	2016-11-24 06:49:34	328.53	328.464	7947.84
2016-11-24 06:45:13	291.77	291.175	6755.12	2016-11-24 06:45:12	289.48	289.913	6710.95	2016-11-24 06:46:35	302.77	302.599	7030.33	2016-11-24 06:39:30	209.89	210.465	4196.22	2016-11-24 06:36:50	209.01	209.483	4159.39	2016-11-24 06:49:35	328.2	328.515	7947.84
2016-11-24 06:45:14	291.94	291.095	6755.12	2016-11-24 06:45:13	289.33	290.172	6725.51	2016-11-24 06:46:36	303.49	302.707	7033	2016-11-24 06:39:31	210.34	210.399	4196.22	2016-11-24 06:36:51	209.4	209.574	4161.79	2016-11-24 06:49:36	328.18	328.57	7947.84
2016-11-24 06:45:15	291.33	291.118	6755.12	2016-11-24 06:45:14	289.34	290.373	6736.19	2016-11-24 06:46:37	303.38	302.811	7035.56	2016-11-24 06:39:32	210.47	210.27	4196.22	2016-11-24 06:36:52	209.7	209.642	4163.58	2016-11-24 06:49:37	328.17	328.689	7947.84
2016-11-24 06:45:16	291.08	291.116	6755.12	2016-11-24 06:45:15	290.18	290.685	6744.74	2016-11-24 06:46:38	302.98	302.898	7037.71	2016-11-24 06:39:33	210.39	210.251	4196.22	2016-11-24 06:36:53	209.83	209.731	4165.94	2016-11-24 06:49:38	328.57	328.817	7947.84
2016-11-24 06:45:17	291.27	291.12	6755.12	2016-11-24 06:45:16	291.28	290.962	6750.42	2016-11-24 06:46:39	302.89	302.999	7040.2	2016-11-24 06:39:34	210.36	210.294	4196.22	2016-11-24 06:36:54	209.94	209.828	4168.95	2016-11-24 06:49:39	328.36	328.925	7947.84
2016-11-24 06:45:18	290.83	291.019	6755.12	2016-11-24 06:45:17	291.45	291.174	6754.76	2016-11-24 06:46:40	302.51	303.118	7043.14	2016-11-24 06:39:35	210.39	210.327	4196.22	2016-11-24 06:36:55	210.24	209.932	4172.16	2016-11-24 06:49:40	329.25	329.025	7947.84
2016-11-24 06:45:19	291.14	290.945	6755.12	2016-11-24 06:45:18	291.96	291.415	6760.36	2016-11-24 06:46:41	302.42	303.218	7045.61	2016-11-24 06:39:36	210.43	210.335	4196.22	2016-11-24 06:36:56	210	210.031	4175.23	2016-11-24 06:49:41	329.42	329.195	7949.58
2016-11-24 06:45:20	290.45	290.891	6755.12	2016-11-24 06:45:19	291.65	291.656	6766.35	2016-11-24 06:46:42	302.83	303.319	7048.1	2016-11-24 06:39:37	210.32	210.335	4196.22	2016-11-24 06:36:57	210.06	210.115	4177.44	2016-11-24 06:49:42	330	329.335	7951.89
2016-11-24 06:45:21	290.8	290.856	6755.12	2016-11-24 06:45:20	291.48	291.794	6769.77	2016-11-24 06:46:43	302.93	303.46	7051.58	2016-11-24 06:39:38	209.78	210.331	4196.22	2016-11-24 06:36:58	209.89	210.181	4178.98	2016-11-24 06:49:43	329.88	329.51	7954.81
2016-11-24 06:45:22	290.49	290.856	6755.12	2016-11-24 06:45:21	292.3	291.831	6770.7	2016-11-24 06:46:44	303.13	303.59	7054.82	2016-11-24 06:39:39	210.3	210.302	4196.22	2016-11-24 06:36:59	210.04	210.253	4180.65	2016-11-24 06:49:44	329.62	329.615	7956.57
2016-11-24 06:45:23	291.22	290.865	6755.12	2016-11-24 06:45:22	292.13	291.851	6771.2	2016-11-24 06:46:45	303.66	303.748	7061.44	2016-11-24 06:39:40	210.56	210.301	4196.22	2016-11-24 06:37:00	210	210.309	4181.96	2016-11-24 06:49:45	329.62	329.74	7958.64
2016-11-24 06:45:24	290.66	290.891	6755.12	2016-11-24 06:45:23	291.81	291.834	6771.2	2016-11-24 06:46:46	304.08	303.931	7069.1	2016-11-24 06:39:41	210.26	210.301	4196.22	2016-11-24 06:37:01	210.15	210.397	4184.01	2016-11-24 06:49:46	330.08	329.795	7959.55
2016-11-24 06:45:25	291.12	291.051	6755.12	2016-11-24 06:45:24	291.99	291.858	6771.38	2016-11-24 06:46:47	304.59	304.074	7075.08	2016-11-24 06:39:42	210.43	210.352	4196.22	2016-11-24 06:37:02	210.49	210.472	4185.74	2016-11-24 06:49:47	329.71	329.83	7960.14
2016-11-24 06:45:26	290.74	291.296	6757.4	2016-11-24 06:45:25	291.99	291.898	6772.37	2016-11-24 06:46:48	304.49	304.196	7080.22	2016-11-24 06:39:43	210.47	210.45	4196.22	2016-11-24 06:37:03	210.62	210.546	4187.47	2016-11-24 06:49:48	330.1	329.825	7960.14
2016-11-24 06:45:27	290.7	291.546	6763.62	2016-11-24 06:45:26	291.69	291.881	6772.37	2016-11-24 06:46:49	304.53	304.32	7085.4	2016-11-24 06:39:44	210.34	210.538	4196.22	2016-11-24 06:37:04	210.56	210.609	4188.93	2016-11-24 06:49:49	329.73	329.837	7960.26
2016-11-24 06:45:28	291.27	291.749	6768.66	2016-11-24 06:45:27	291.69	291.881	6772.37	2016-11-24 06:46:50	304.32	304.425	7088.9	2016-11-24 06:39:45	210.04	210.622	4196.22	2016-11-24 06:37:05	210.73	210.681	4190.6	2016-11-24 06:49:50	329.73	329.884	7961.03
2016-11-24 06:45:29	290.93	291.965	6774.05	2016-11-24 06:45:28	291.67	291.915	6772.78	2016-11-24 06:46:51	304.25	304.525	7090.91	2016-11-24 06:39:46	210.38	210.726	4196.22	2016-11-24 06:37:06	210.86	210.725	4191.63	2016-11-24 06:49:51	329.85	329.982	7962.66
2016-11-24 06:45:30	291.42	292.088	6777.1	2016-11-24 06:45:29	291.77	291.943	6773.48	2016-11-24 06:46:52	304.43	304.601	7092.41	2016-11-24 06:39:47	210.43	210.834	4196.22	2016-11-24 06:37:07	210.97	210.769	4192.65	2016-11-24 06:49:52	329.81	330.082	7964.32
2016-11-24 06:45:31	292.21	292.234	6780.54	2016-11-24 06:45:30	291.92	291.943	6773.48	2016-11-24 06:46:53	304.4	304.675	7093.88	2016-11-24 06:39:48	210.88	210.941	4197.5	2016-11-24 06:37:08	210.88	210.81	4193.6	2016-11-24 06:49:53	329.94	330.254	7967.18
2016-11-24 06:45:32	293.5	292.396	6784.02	2016-11-24 06:45:31	291.92	291.989	6774.64	2016-11-24 06:46:54	304.28	304.746	7095.31	2016-11-24 06:39:49	210.86	211.054	4206.03	2016-11-24 06:37:09	210.71	210.882	4195.27	2016-11-24 06:49:54	330.02	330.41	7969.78
2016-11-24 06:45:33	293.24	292.585	6788.07	2016-11-24 06:45:32	292.11	291.974	6774.64	2016-11-24 06:46:55	304.49	304.86	7097.57	2016-11-24 06:39:50	211.27	211.214	4218.14	2016-11-24 06:37:10	210.73	210.946	4197.92	2016-11-24 06:49:55	330.13	330.568	7974.75
2016-11-24 06:45:34	293.45	292.927	6795.4	2016-11-24 06:45:33	292.13	292.151	6778.66	2016-11-24 06:46:56	304.81	304.985	7099.99	2016-11-24 06:39:51	211.48	211.285	4223.5	2016-11-24 06:37:11	210.79	211.006	4202.45	2016-11-24 06:49:56	330.7	330.717	7980.1
2016-11-24 06:45:35	293.04	293.242	6802.13	2016-11-24 06:45:34	292.18	292.267	6781.26	2016-11-24 06:46:57	305.19	305.117	7102.44	2016-11-24 06:39:52	211.41	211.37	4227.6	2016-11-24 06:37:12	210.64	211.065	4206.86	2016-11-24 06:49:57	331.18	330.863	7985.32
2016-11-24 06:45:36	292.47	293.418	6805.17	2016-11-24 06:45:35	292.3	292.462	6785.43	2016-11-24 06:46:58	305.42	305.261	7105.09	2016-11-24 06:39:53	211.61	211.426	4229.14	2016-11-24 06:37:13	210.97	211.129	4211.74	2016-11-24 06:49:58	331.6	330.985	7989.73
2016-11-24 06:45:37	292.34	293.5	6806.58	2016-11-24 06:45:36	291.99	292.706	6790.66	2016-11-24 06:46:59	305.3	305.443	7108.44	2016-11-24 06:39:54	211.65	211.465	4230.19	2016-11-24 06:37:14	211.07	211.216	4218.34	2016-11-24 06:49:59	331.82	331.115	7994.4
2016-11-24 06:45:38	292.49	293.586	6808.07	2016-11-24 06:45:37	292.2	292.894	6794.68	2016-11-24 06:47:00	305.32	305.659	7112.43	2016-11-24 06:39:55	211.58	211.421	4230.19	2016-11-24 06:37:15	211.35	211.317	4225.98	2016-11-24 06:50:00	331.47	331.249	7999.2
2016-11-24 06:45:39	293.35	293.663	6809.39	2016-11-24 06:45:38	291.52	293.086	6798.8	2016-11-24 06:47:01	305.57	305.87	7116.6	2016-11-24 06:39:56	211.8	211.403	4230.19	2016-11-24 06:37:16	211.44	211.448	4229.74	2016-11-24 06:50:01	331.37	331.365	8003.38
2016-11-24 06:45:40	294.69	293.781	6811.43	2016-11-24 06:45:39	293.62	293.283	6802.83	2016-11-24 06:47:02	305.62	306.042	7121.46	2016-11-24 06:39:57	211.16	211.428	4230.19	2016-11-24 06:37:17	211.52	211.593	4233.7	2016-11-24 06:50:02	331.45	331.42	8005.33
2016-11-24 06:45:41	294.88	293.918	6813.8	2016-11-24 06:45:40	293.05	293.462	6805.92	2016-11-24 06:47:03	305.89	306.153	7124.68	2016-11-24 06:39:58	211.37	211.426	4230.19	2016-11-24 06:37:18	211.61	211.755	4238.13	2016-11-24 06:50:03	331.16	331.455	8006.6
2016-11-24 06:45:42	294.15	294.075	6816.5	2016-11-24 06:45:41	294.06	293.721	6810.4	2016-11-24 06:47:04	305.98	306.271	7128.52	2016-11-24 06:39:59	211.5	211.452	4230.19	2016-11-24 06:37:19	211.59	211.887	4241.77	2016-11-24 06:50:04	331.37	331.462	8006.83
2016-11-24 06:45:43	294.4	294.233	6819.29	2016-11-24 06:45:42	294.61	293.971	6814.71	2016-11-24 06:47:05	306.28	306.4	7132.71	2016-11-24 06:40:00	211.28	211.513	4231.51	2016-11-24 06:37:20	211.67	212.025	4245.55	2016-11-24 06:50:05	331.49	331.448	8006.83
2016-11-24 06:45:44	294.19	294.326	6821.74	2016-11-24 06:45:43	294.17	294.29	6820.79	2016-11-24 06:47:06	306.87	306.509	7136.26	2016-11-24 06:40:01	210.79	211.545	4232.4	2016-11-24 06:37:21	211.84	212.143	4248.76	2016-11-24 06:50:06	331.41	331.458	8006.83
2016-11-24 06:45:45	294.29	294.308	6821.74	2016-11-24 06:45:44	294.25	294.454	6825.07	2016-11-24 06:47:07	307.13	306.652	7140.89	2016-11-24 06:40:02	211.28	211.646	4235.17	2016-11-24 06:37:22	212.23	212.225	4251	2016-11-24 06:50:07	331.3	331.476	8007.35
2016-11-24 06:45:46	294.34	294.322	6821.74	2016-11-24 06:45:45	294.34	294.665	6830.58	2016-11-24 06:47:08	307.08	306.818	7146.3	2016-11-24 06:40:03	211.69	211.773	4238.63	2016-11-24 06:37:23	212.23	212.279	4252.5	2016-11-24 06:50:08	331.57	331.482	8007.55
2016-11-24 06:45:47	293.98	294.377	6823.07	2016-11-24 06:45:46	294.27	294.803	6834.2	2016-11-24 06:47:09	306.64	307.009	7152.5	2016-11-24 06:40:04	211.59	211.892	4241.89	2016-11-24 06:37:24	212.75	212.366	4254.89	2016-11-24 06:50:09	331.67	331.508	8008.49
2016-11-24 06:45:48	294.06	294.517	6826.73	2016-11-24 06:45:47	294.84	294.851	6835.47	2016-11-24 06:47:10	306.6	307.183	7158.14	2016-11-24 06:40:05	211.93	212.065	4246.65	2016-11-24 06:37:25	212.53	212.462	4257.94	2016-11-24 06:50:10	331.67	331.517	8008.82
2016-11-24 06:45:49	294.23	294.789	6833.85	2016-11-24 06:45:48	294.95	294.951	6838.1	2016-11-24 06:47:11	306.74	307.303	7161.9	2016-11-24 06:40:06	212.25	212.224	4250.98	2016-11-24 06:37:26	212.87	212.494	4259.12	2016-11-24 06:50:11	331.58	331.521	8008.95
2016-11-24 06:45:50	294.38	294.917	6837.21	2016-11-24 06:45:49	295.03	295.016	6839.81	2016-11-24 06:47:12	306.77	307.376	7163.75	2016-11-24 06:40:07	212.16	212.307	4253.27	2016-11-24 06:37:27	212.73	212.48	4259.12	2016-11-24 06:50:12	331.57	331.528	8009.21
2016-11-24 06:45:51	294.49	295.106	6842.18	2016-11-24 06:45:50	295.42	295.101	6842.03	2016-11-24 06:47:13	307.19	307.462	7165.92	2016-11-24 06:40:08	212.27	212.336	4254.07	2016-11-24 06:37:28	212.42	212.484	4259.12	2016-11-24 06:50:13	331.51	331.545	8009.82
2016-11-24 06:45:52	295.03	295.315	6847.64	2016-11-24 06:45:51	295.37	295.199	6844.61	2016-11-24 06:47:14	307.72	307.605	7169.96	2016-11-24 06:40:09	212.76	212.412	4256.13	2016-11-24 06:37:29	212.21	212.475	4259.12	2016-11-24 06:50:14	331.45	331.542	8009.82
2016-11-24 06:45:53	294.76	295.605	6860.34	2016-11-24 06:45:52	295.58	295.24	6845.69	2016-11-24 06:47:15	308.08	307.73	7173.51	2016-11-24 06:40:10	212.81	212.468	4258.18	2016-11-24 06:37:30	212.55	212.462	4259.12	2016-11-24 06:50:15	331.47	331.529	8009.82
2016-11-24 06:45:54	295.94	295.888	6876.66	2016-11-24 06:45:53	295.14	295.275	6846.59	2016-11-24 06:47:16	308.19	307.856	7177.09	2016-11-24 06:40:11	213.19	212.478	4258.55	2016-11-24 06:37:31	212.72	212.404	4259.12	2016-11-24 06:50:16	331.53
2016-11-24 06:45:55	297.18	296.157	6879.25	2016-11-24 06:45:54	295.27	295.275	6846.62	2016-11-24 06:47:17	308.19	307.994	7180.98	2016-11-24 06:40:12	212.53	212.51	4259.72	2016-11-24 06:37:32	212.19	212.387	4259.12	2016-11-24 06:50:17	331.49
2016-11-24 06:45:56	295.7	296.386	6881.45	2016-11-24 06:45:55	294.97	295.241	6846.62	2016-11-24 06:47:18	307.94	308.115	7184.42	2016-11-24 06:40:13	212.2	212.555	4261.37	2016-11-24 06:37:33	212.08	212.364	4259.12	2016-11-24 06:50:18	331.49
2016-11-24 06:45:57	296.42	296.553	6883.04	2016-11-24 06:45:56	295.27	295.232	6846.62	2016-11-24 06:47:19	308.02	308.266	7188.7	2016-11-24 06:40:14	212.01	212.573	4262.04	2016-11-24 06:37:34	212.27	212.352	4259.12	2016-11-24 06:50:19	331.53
2016-11-24 06:45:58	296.27	296.751	6884.95	2016-11-24 06:45:57	295.35	295.138	6846.62	2016-11-24 06:47:20	308.21	308.405	7192.63	2016-11-24 06:40:15	212.42	212.638	4264.46	2016-11-24 06:37:35	212.66	212.326	4259.12
2016-11-24 06:45:59	297.26	296.846	6885.86	2016-11-24 06:45:58	295.29	295.19	6846.62	2016-11-24 06:47:21	307.98	308.493	7195.1	2016-11-24 06:40:16	212.55	212.695	4266.41	2016-11-24 06:37:36	212.38	212.294	4259.12
2016-11-24 06:46:00	297.34	296.795	6885.86	2016-11-24 06:45:59	295.33	295.28	6846.74	2016-11-24 06:47:22	308.13	308.531	7196.18	2016-11-24 06:40:17	212.36	212.845	4269.52	2016-11-24 06:37:37	212.23	212.301	4259.12
2016-11-24 06:46:01	297.34	296.883	6886.21	2016-11-24 06:46:00	295.04	295.463	6851.53	2016-11-24 06:47:23	308.28	308.614	7198.52	2016-11-24 06:40:18	212.51	213.064	4274.06	2016-11-24 06:37:38	212.55	212.295	4259.12
2016-11-24 06:46:02	297.01	296.838	6886.21	2016-11-24 06:46:01	295.04	295.668	6874.17	2016-11-24 06:47:24	308.53	308.735	7203.98	2016-11-24 06:40:19	212.76	213.259	4278.1	2016-11-24 06:37:39	212.16	212.285	4259.12
2016-11-24 06:46:03	296.86	296.987	6887.22	2016-11-24 06:46:02	295.27	295.761	6875.44	2016-11-24 06:47:25	309.38	308.912	7212.1	2016-11-24 06:40:20	212.96	213.345	4279.87	2016-11-24 06:37:40	212.08	212.229	4259.12
2016-11-24 06:46:04	296.94	297.036	6887.69	2016-11-24 06:46:03	294.55	295.913	6876.9	2016-11-24 06:47:26	309.61	309.145	7220.85	2016-11-24 06:40:21	213.53	213.374	4280.48	2016-11-24 06:37:41	212.27	212.195	4259.12
2016-11-24 06:46:05	296.99	297.132	6889.07	2016-11-24 06:46:04	295.71	296.047	6878.19	2016-11-24 06:47:27	309.15	309.354	7227.86	2016-11-24 06:40:22	213.81	213.449	4282.04	2016-11-24 06:37:42	212.36	212.201	4259.12
2016-11-24 06:46:06	296.61	297.222	6890.55	2016-11-24 06:46:05	296.26	296.208	6879.74	2016-11-24 06:47:28	308.61	309.548	7234.41	2016-11-24 06:40:23	214.18	213.546	4284.05	2016-11-24 06:37:43	212.27	212.153	4259.12
2016-11-24 06:46:07	296.67	297.345	6892.59	2016-11-24 06:46:06	296.98	296.372	6881.31	2016-11-24 06:47:29	308.85	309.697	7238.6	2016-11-24 06:40:24	214.61	213.644	4286.07	2016-11-24 06:37:44	212.02	212.165	4259.12
2016-11-24 06:46:08	295.93	297.474	6894.71	2016-11-24 06:46:07	297.53	296.524	6882.76	2016-11-24 06:47:30	309.36	309.798	7241.15	2016-11-24 06:40:25	214.16	213.733	4287.91	2016-11-24 06:37:45	212.16	212.149	4259.12
2016-11-24 06:46:09	297.91	297.577	6896.41	2016-11-24 06:46:08	296.37	296.756	6885	2016-11-24 06:47:31	310.15	309.884	7243.31	2016-11-24 06:40:26	213.36	213.784	4289	2016-11-24 06:37:46	212.04	212.132	4259.12
2016-11-24 06:46:10	297.8	297.671	6897.96	2016-11-24 06:46:09	296.96	296.87	6886.09	2016-11-24 06:47:32	310.55	310.007	7246.44	2016-11-24 06:40:27	212.87	213.809	4289.57	2016-11-24 06:37:47	212.01	212.105	4259.12
2016-11-24 06:46:11	298.39	297.796	6900.03	2016-11-24 06:46:10	296.81	296.968	6887.03	2016-11-24 06:47:33	310.42	310.185	7251	2016-11-24 06:40:28	213.19	213.84	4290.27	2016-11-24 06:37:48	212.29	212.123	4259.12
2016-11-24 06:46:12	298.33	297.923	6902.11	2016-11-24 06:46:11	296.81	296.984	6887.18	2016-11-24 06:47:34	310.42	310.34	7255.01	2016-11-24 06:40:29	213.58	213.883	4291.23	2016-11-24 06:37:49	212.02	212.138	4259.12
2016-11-24 06:46:13	298.37	298.113	6905.24	2016-11-24 06:46:12	296.84	296.957	6887.18	2016-11-24 06:47:35	310.17	310.491	7258.93	2016-11-24 06:40:30	213.83	213.987	4293.58	2016-11-24 06:37:50	212.29	212.166	4259.12
2016-11-24 06:46:14	298.27	298.166	6906.13	2016-11-24 06:46:13	296.94	297.071	6888.07	2016-11-24 06:47:36	310.49	310.606	7261.92	2016-11-24 06:40:31	213.94	214.112	4296.39	2016-11-24 06:37:51	211.91	212.187	4259.12
2016-11-24 06:46:15	298.08	298.285	6908.09	2016-11-24 06:46:14	297.11	297.175	6889.77	2016-11-24 06:47:37	310.55	310.685	7263.97	2016-11-24 06:40:32	214.09	214.255	4299.62	2016-11-24 06:37:52	212.08	212.24	4259.12
2016-11-24 06:46:16	298.02	298.438	6910.61	2016-11-24 06:46:15	296.96	297.323	6892.22	2016-11-24 06:47:38	310.51	310.75	7265.64	2016-11-24 06:40:33	214.09	214.37	4302.2	2016-11-24 06:37:53	212.06	212.265	4259.12
2016-11-24 06:46:17	297.99	298.606	6913.38	2016-11-24 06:46:16	297.34	297.512	6895.34	2016-11-24 06:47:39	310.57	310.806	7267.11	2016-11-24 06:40:34	214.52	214.438	4303.73	2016-11-24 06:37:54	212.47	212.358	4259.12
2016-11-24 06:46:18	298.06	298.721	6915.27	2016-11-24 06:46:17	297.15	297.675	6898.03	2016-11-24 06:47:40	310.55	310.865	7268.61	2016-11-24 06:40:35	215.08	214.513	4305.41	2016-11-24 06:37:55	212.19	212.415	4259.12
2016-11-24 06:46:19	298.02	298.872	6917.76	2016-11-24 06:46:18	297.24	297.825	6900.51	2016-11-24 06:47:41	311.02	310.889	7269.25	2016-11-24 06:40:36	215.31	214.622	4307.87	2016-11-24 06:37:56	212.47	212.525	4260.26
2016-11-24 06:46:20	298.5	299.034	6920.43	2016-11-24 06:46:19	297.62	297.965	6902.8	2016-11-24 06:47:42	311.42	310.925	7270.19	2016-11-24 06:40:37	214.73	214.784	4312.1	2016-11-24 06:37:57	212.27	212.569	4261.91
2016-11-24 06:46:21	299.11	299.178	6928.6	2016-11-24 06:46:20	298.1	298.207	6906.8	2016-11-24 06:47:43	311.42	310.987	7272.17	2016-11-24 06:40:38	214.45	215.036	4337.05	2016-11-24 06:37:58	212.59	212.66	4265.27
2016-11-24 06:46:22	300.07	299.379	6944.72	2016-11-24 06:46:21	298.44	298.369	6909.47	2016-11-24 06:47:44	311.13	311.1	7276.18	2016-11-24 06:40:39	214.45	215.289	4345.71	2016-11-24 06:37:59	212.57	212.727	4267.09
2016-11-24 06:46:23	300.18	299.574	6956.09	2016-11-24 06:46:22	298.89	298.529	6912.11	2016-11-24 06:47:45	311.04	311.212	7280.15	2016-11-24 06:40:40	214.33	215.462	4351.62	2016-11-24 06:38:00	213.04	212.803	4268.65
2016-11-24 06:46:24	299.63	299.798	6960.6	2016-11-24 06:46:23	298.64	298.691	6914.77	2016-11-24 06:47:46	310.81	311.275	7282.41	2016-11-24 06:40:41	214.65	215.536	4354.17	2016-11-24 06:38:01	212.92	212.834	4269.29
2016-11-24 06:46:25	299.93	299.975	6964.17	2016-11-24 06:46:24	298.59	298.839	6917.22	2016-11-24 06:47:47	310.76	311.308	7283.58	2016-11-24 06:40:42	215.14	215.54	4354.3	2016-11-24 06:38:02	213.11	212.908	4270.84
2016-11-24 06:46:26	299.86	300.086	6966.4	2016-11-24 06:46:25	298.64	298.98	6919.54	2016-11-24 06:47:48	310.95	311.332	7284.42	2016-11-24 06:40:43	215.87	215.424	4354.3	2016-11-24 06:38:03	212.57	212.947	4271.65
2016-11-24 06:46:27	299.61	300.145	6967.59	2016-11-24 06:46:26	299.63	299.075	6921.1	2016-11-24 06:47:49	311.19	311.399	7286.81	2016-11-24 06:40:44	216.87	215.333	4354.3	2016-11-24 06:38:04	213.06	212.966	4272.04
2016-11-24 06:46:28	300.2	300.166	6968.01	2016-11-24 06:46:27	299.12	299.111	6923.2	2016-11-24 06:47:50	311.81	311.507	7290.65	2016-11-24 06:40:45	217.3	215.371	4354.3	2016-11-24 06:38:05	213.21	212.968	4272.08
2016-11-24 06:46:29	300.2	300.227	6969.24	2016-11-24 06:46:28	298.91	299.166	6927.65	2016-11-24 06:47:51	311.78	311.704	7297.63	2016-11-24 06:40:46	216.98	215.402	4354.3	2016-11-24 06:38:06	213.02	212.945	4272.08
2016-11-24 06:46:30	300.49	300.285	6970.39	2016-11-24 06:46:29	299.02	299.211	6931.23	2016-11-24 06:47:52	311.72	312.004	7307.35	2016-11-24 06:40:47	216.13	215.431	4354.3	2016-11-24 06:38:07	212.81	212.945	4272.08
2016-11-24 06:46:31	300.45	300.329	6971.29	2016-11-24 06:46:30	299.25	299.228	6932.61	2016-11-24 06:47:53	311.78	312.412	7318.59	2016-11-24 06:40:48	214.77	215.345	4354.3	2016-11-24 06:38:08	213.09	212.965	4272.08
2016-11-24 06:46:32	300.33	300.395	6972.6	2016-11-24 06:46:31	299.65	299.205	6932.61	2016-11-24 06:47:54	311.68	312.831	7330.12	2016-11-24 06:40:49	213.17	215.128	4354.3	2016-11-24 06:38:09	213.02	212.947	4272.08
2016-11-24 06:46:33	300.72	300.421	6973.13	2016-11-24 06:46:32	299.48	299.15	6932.61	2016-11-24 06:47:55	311.87	313.245	7348.51	2016-11-24 06:40:50	213.45	214.966	4354.3	2016-11-24 06:38:10	212.78	212.954	4272.08
2016-11-24 06:46:34	300.41	300.468	6974.08	2016-11-24 06:46:33	299.29	299.133	6932.61	2016-11-24 06:47:56	312.23	313.616	7372.86	2016-11-24 06:40:51	214.75	214.925	4354.3	2016-11-24 06:38:11	213.06	212.946	4272.08
2016-11-24 06:46:35	300.3	300.492	6974.56	2016-11-24 06:46:34	299.25	299.154	6932.61	2016-11-24 06:47:57	312.97	313.901	7380.37	2016-11-24 06:40:52	214.99	214.962	4354.3	2016-11-24 06:38:12	212.66	212.965	4272.08
2016-11-24 06:46:36	300.56	300.545	6975.64	2016-11-24 06:46:35	299.08	299.147	6932.61	2016-11-24 06:47:58	314.06	314.163	7387.28	2016-11-24 06:40:53	215.46	215.089	4354.3	2016-11-24 06:38:13	213.11	212.99	4272.53
2016-11-24 06:46:37	300.35	300.648	6977.71	2016-11-24 06:46:36	298.83	299.178	6932.61	2016-11-24 06:47:59	315.44	314.429	7394.31	2016-11-24 06:40:54	214.92	215.381	4354.3	2016-11-24 06:38:14	212.79	213.008	4272.91
2016-11-24 06:46:38	300.33	300.736	6979.48	2016-11-24 06:46:37	299.38	299.217	6932.61	2016-11-24 06:48:00	315.8	314.769	7403.29	2016-11-24 06:40:55	214.49	215.669	4358.72	2016-11-24 06:38:15	212.87	213.102	4274.85
2016-11-24 06:46:39	300.49	300.847	6981.71	2016-11-24 06:46:38	298.51	299.321	6940.05	2016-11-24 06:48:01	316.36	315.133	7425.94	2016-11-24 06:40:56	215.52	215.848	4364.97	2016-11-24 06:38:16	213.28	213.195	4276.79
2016-11-24 06:46:40	300.72	300.974	6984.25	2016-11-24 06:46:39	298.72	299.478	6952.67	2016-11-24 06:48:02	315.87	315.427	7439.2	2016-11-24 06:40:57	216.53	216	4370.36	2016-11-24 06:38:17	212.94	213.344	4279.86
2016-11-24 06:46:41	300.75	301.134	6987.47	2016-11-24 06:46:40	299.25	299.632	6957.26	2016-11-24 06:48:03	314.85	315.594	7442.43	2016-11-24 06:40:58	216.53	216.095	4373.75	2016-11-24 06:38:18	213.02	213.433	4281.7
2016-11-24 06:46:42	301.04	301.286	6991.91	2016-11-24 06:46:41	299.18	299.797	6960.59	2016-11-24 06:48:04	314.66	315.619	7442.93	2016-11-24 06:40:59	216.17	216.232	4378.59	2016-11-24 06:38:19	213.36	213.567	4284.49
2016-11-24 06:46:43	301.46	301.441	6996.7	2016-11-24 06:46:42	299.99	299.911	6962.87	2016-11-24 06:48:05	314.61	315.604	7442.93	2016-11-24 06:41:00	216.38	216.4	4384.56	2016-11-24 06:38:20	213.22	213.734	4287.93
2016-11-24 06:46:44	301.69	301.561	7000.43	2016-11-24 06:46:43	299.91	300.13	6967.28	2016-11-24 06:48:06	315.61	315.525	7442.93	2016-11-24 06:41:01	216.62	216.456	4386.56	2016-11-24 06:38:21	213.81	213.876	4291.09
2016-11-24 06:46:45	301.63	301.663	7003.58	2016-11-24 06:46:44	300.43	300.303	6970.76	2016-11-24 06:48:07	316.23	315.483	7442.93	2016-11-24 06:41:02	216.72	216.421	4386.56	2016-11-24 06:38:22	214.09	214.038	4294.73
2016-11-24 06:46:46	301.69	301.778	7007.16	2016-11-24 06:46:45	300.98	300.453	6973.77	2016-11-24 06:48:08	316.21	315.559	7442.93	2016-11-24 06:41:03	216.66	216.385	4386.56	2016-11-24 06:38:23	214.29	214.177	4297.86
2016-11-24 06:46:47	302.32	301.83	7008.77	2016-11-24 06:46:46	300.77	300.604	6976.81	2016-11-24 06:48:09	315.89	315.738	7445.24	2016-11-24 06:41:04	216.51	216.408	4386.56	2016-11-24 06:38:24	214.09	214.271	4299.97
2016-11-24 06:46:48	302.03	301.898	7010.89	2016-11-24 06:46:47	300.65	300.702	6978.78	2016-11-24 06:48:10	315.72	315.997	7450.28	2016-11-24 06:41:05	216.42	216.445	4386.56	2016-11-24 06:38:25	214.27	214.382	4302.47
2016-11-24 06:46:49	302.03	301.929	7011.85	2016-11-24 06:46:48	300.63	300.859	6981.95	2016-11-24 06:48:11	315.63	316.2	7454.22	2016-11-24 06:41:06	216.34	216.449	4386.56	2016-11-24 06:38:26	214.7	214.441	4303.8
2016-11-24 06:46:50	301.81	301.975	7013.26	2016-11-24 06:46:49	300.92	301.086	6986.52	2016-11-24 06:48:12	315.5	316.31	7456.36	2016-11-24 06:41:07	216.14	216.463	4386.79	2016-11-24 06:38:27	214.85	214.473	4304.51
2016-11-24 06:46:51	301.84	302.013	7014.44	2016-11-24 06:46:50	300.62	301.243	6990.56	2016-11-24 06:48:13	315.4	316.427	7458.64	2016-11-24 06:41:08	216.14	216.485	4387.59	2016-11-24 06:38:28	214.72	214.476	4304.59
2016-11-24 06:46:52	302.02	302.07	7016.22	2016-11-24 06:46:51	300.9	301.384	6994.93	2016-11-24 06:48:14	315.69	316.635	7468.45	2016-11-24 06:41:09	216.14	216.538	4389.47	2016-11-24 06:38:29	214.55	214.506	4305.27
2016-11-24 06:46:53	301.61	302.165	7019.18	2016-11-24 06:46:52	300.84	301.518	6999.1	2016-11-24 06:48:15	316.63	316.909	7483.74	2016-11-24 06:41:10	216.42	216.624	4392.5	2016-11-24 06:38:30	214.39	214.498	4305.27
2016-11-24 06:46:54	302.21	302.287	7022.63	2016-11-24 06:46:53	301.07	301.679	7004.09	2016-11-24 06:48:16	317.46	317.178	7496.09	2016-11-24 06:41:11	216.79	216.726	4396.15	2016-11-24 06:38:31	214.44	214.451	4305.27
2016-11-24 06:46:55	302.03	302.441	7026.42	2016-11-24 06:46:54	301.64	301.791	7007.56	2016-11-24 06:48:17	317.84	317.451	7508.6	2016-11-24 06:41:12	216.66	216.849	4400.5	2016-11-24 06:38:32	214.46	214.407	4305.27
2016-11-24 06:46:56	302.13	302.632	7031.14	2016-11-24 06:46:55	302.93	301.941	7012.21	2016-11-24 06:48:18	317.44	317.681	7518.86	2016-11-24 06:41:13	216.87	216.965	4436.92	2016-11-24 06:38:33	214.44	214.375	4305.27
2016-11-24 06:46:57	302.11	302.815	7035.67	2016-11-24 06:46:56	302.7	302.072	7016.27	2016-11-24 06:48:19	317.5	317.85	7526.29	2016-11-24 06:41:14	216.91	217.075	4440.67	2016-11-24 06:38:34	214.33	214.386	4305.27
2016-11-24 06:46:58	302.95	303	7040.22	2016-11-24 06:46:57	302.32	302.217	7020.78	2016-11-24 06:48:20	318.18	318.02	7533.77	2016-11-24 06:41:15	217.09	217.198	4444.83	2016-11-24 06:38:35	214.42	214.414	4305.27
2016-11-24 06:46:59	303.08	303.163	7044.24	2016-11-24 06:46:58	302.13	302.271	7022.23	2016-11-24 06:48:21	318.73	318.08	7536.41	2016-11-24 06:41:16	217.36	217.306	4447.42	2016-11-24 06:38:36	214.18	214.446	4305.27
2016-11-24 06:47:00	303.37	303.335	7048.5	2016-11-24 06:46:59	302.4	302.361	7024.45	2016-11-24 06:48:22	318.59	318.126	7538.45	2016-11-24 06:41:17	217.47	217.414	4449.5	2016-11-24 06:38:37	214.18	214.475	4305.27
2016-11-24 06:47:01	303.5	303.464	7051.67	2016-11-24 06:47:00	302.15	302.365	7024.54	2016-11-24 06:48:23	318.5	318.238	7543.37	2016-11-24 06:41:18	217.49	217.519	4451.55	2016-11-24 06:38:38	214.37	214.5	4305.27
2016-11-24 06:47:02	303.94	303.587	7054.72	2016-11-24 06:47:01	302.27	302.384	7025.01	2016-11-24 06:48:24	317.93	318.384	7549.55	2016-11-24 06:41:19	217.41	217.679	4454.66	2016-11-24 06:38:39	214.37	214.514	4305.43
2016-11-24 06:47:03	304.04	303.635	7056.68	2016-11-24 06:47:02	302.34	302.434	7026.25	2016-11-24 06:48:25	317.55	318.538	7554.89	2016-11-24 06:41:20	217.36	217.833	4457.64	2016-11-24 06:38:40	214.67	214.505	4305.43
2016-11-24 06:47:04	303.64	303.756	7061.79	2016-11-24 06:47:03	302.44	302.497	7027.82	2016-11-24 06:48:26	318.5	318.658	7559.03	2016-11-24 06:41:21	217.77	217.894	4458.83	2016-11-24 06:38:41	214.69	214.533	4305.86
2016-11-24 06:47:05	304	303.916	7068.49	2016-11-24 06:47:04	301.66	302.538	7028.83	2016-11-24 06:48:27	318.12	318.895	7568.21	2016-11-24 06:41:22	217.98	217.905	4459.06	2016-11-24 06:38:42	214.8	214.564	4306.56
2016-11-24 06:47:06	303.93	304.065	7074.7	2016-11-24 06:47:05	302.63	302.647	7031.52	2016-11-24 06:48:28	318.35	319.098	7577.04	2016-11-24 06:41:23	217.84	217.997	4460.84	2016-11-24 06:38:43	214.78	214.574	4306.78
2016-11-24 06:47:07	303.54	304.194	7080.11	2016-11-24 06:47:06	302.97	302.766	7034.46	2016-11-24 06:48:29	318.67	319.322	7585.98	2016-11-24 06:41:24	218.03	218.134	4463.49	2016-11-24 06:38:44	214.71	214.599	4307.36
2016-11-24 06:47:08	303.47	304.327	7085.71	2016-11-24 06:47:07	302.91	302.889	7037.49	2016-11-24 06:48:30	319.1	319.604	7590.67	2016-11-24 06:41:25	218.67	218.26	4465.94	2016-11-24 06:38:45	214.48	214.615	4307.7
2016-11-24 06:47:09	303.47	304.501	7090.42	2016-11-24 06:47:08	302.87	303.016	7040.63	2016-11-24 06:48:31	319.88	319.82	7594.28	2016-11-24 06:41:26	218.78	218.323	4467.16	2016-11-24 06:38:46	214.33	214.635	4308.15
2016-11-24 06:47:10	304.42	304.657	7093.53	2016-11-24 06:47:09	302.83	303.258	7046.59	2016-11-24 06:48:32	320.05	320.107	7599.48	2016-11-24 06:41:27	218.03	218.394	4468.54	2016-11-24 06:38:47	214.48	214.643	4308.34
2016-11-24 06:47:11	305.13	304.818	7096.74	2016-11-24 06:47:10	302.85	303.456	7051.49	2016-11-24 06:48:33	321.2	320.384	7605.49	2016-11-24 06:41:28	217.6	218.504	4470.67	2016-11-24 06:38:48	214.52	214.645	4308.38
2016-11-24 06:47:12	305.13	305.011	7100.47	2016-11-24 06:47:11	303.35	303.641	7056.95	2016-11-24 06:48:34	320.73	320.685	7614.39	2016-11-24 06:41:29	218.5	218.585	4472.26	2016-11-24 06:38:49	214.48	214.656	4308.65
2016-11-24 06:47:13	305.36	305.208	7104.11	2016-11-24 06:47:12	303.58	303.869	7066.51	2016-11-24 06:48:35	320.39	320.931	7623.74	2016-11-24 06:41:30	218.91	218.671	4473.92	2016-11-24 06:38:50	214.65	214.693	4309.46
2016-11-24 06:47:14	305.51	305.416	7107.95	2016-11-24 06:47:13	303.69	304.109	7076.57	2016-11-24 06:48:36	320.65	321.078	7629.32	2016-11-24 06:41:31	218.75	218.777	4474.78	2016-11-24 06:38:51	214.84	214.739	4310.51
2016-11-24 06:47:15	305.55	305.586	7111.09	2016-11-24 06:47:14	303.84	304.341	7086.28	2016-11-24 06:48:37	320.88	321.194	7633.7	2016-11-24 06:41:32	218.46	218.895	4475.55	2016-11-24 06:38:52	214.91	214.77	4311.49
2016-11-24 06:47:16	305.72	305.663	7112.5	2016-11-24 06:47:15	304.32	304.567	7091.74	2016-11-24 06:48:38	321.28	321.352	7639.7	2016-11-24 06:41:33	218.76	219.006	4476.27	2016-11-24 06:38:53	214.89	214.795	4312.62
2016-11-24 06:47:17	305.7	305.749	7114.09	2016-11-24 06:47:16	304.81	304.736	7095.11	2016-11-24 06:48:39	321.39	321.655	7653.29	2016-11-24 06:41:34	219.05	219.078	4476.74	2016-11-24 06:38:54	214.8	214.835	4314.36
2016-11-24 06:47:18	305.66	305.793	7114.9	2016-11-24 06:47:17	305	304.902	7098.4	2016-11-24 06:48:40	321.98	321.962	7667.73	2016-11-24 06:41:35	218.93	219.15	4477.2	2016-11-24 06:38:55	214.84	214.856	4315.33
2016-11-24 06:47:19	305.64	305.873	7116.68	2016-11-24 06:47:18	305.42	305.062	7101.41	2016-11-24 06:48:41	321.81	322.108	7674.61	2016-11-24 06:41:36	219.61	219.218	4477.65	2016-11-24 06:38:56	214.88	214.85	4315.33
2016-11-24 06:47:20	305.76	306.008	7120.51	2016-11-24 06:47:19	305.51	305.215	7104.25	2016-11-24 06:48:42	321.5	322.166	7698.59	2016-11-24 06:41:37	219.95	219.297	4478.16	2016-11-24 06:38:57	214.84	214.851	4315.33
2016-11-24 06:47:21	306.29	306.139	7124.24	2016-11-24 06:47:20	305.38	305.314	7106.06	2016-11-24 06:48:43	321.32	322.216	7706.32	2016-11-24 06:41:38	219.33	219.289	4478.16	2016-11-24 06:38:58	214.82
2016-11-24 06:47:22	305.97	306.285	7128.99	2016-11-24 06:47:21	305.34	305.415	7107.94	2016-11-24 06:48:44	322.94	322.237	7707.7	2016-11-24 06:41:39	218.82	219.225	4478.16	2016-11-24 06:38:59	214.8
2016-11-24 06:47:23	306.08	306.445	7134.19	2016-11-24 06:47:22	305.21	305.529	7110.03	2016-11-24 06:48:45	324.06	322.224	7707.7	2016-11-24 06:41:40	219.29	219.178	4478.16	2016-11-24 06:39:00	214.91
2016-11-24 06:47:24	305.84	306.604	7139.33	2016-11-24 06:47:23	305.4	305.675	7112.73	2016-11-24 06:48:46	323.77	322.216	7707.7	2016-11-24 06:41:41	219.7	219.137	4478.16	2016-11-24 06:39:01	214.89
2016-11-24 06:47:25	306.39	306.746	7143.97	2016-11-24 06:47:24	305.45	305.793	7114.9	2016-11-24 06:48:47	322.26	322.227	7707.7	2016-11-24 06:41:42	219.5	219.137	4478.16	2016-11-24 06:41:21	214.77
2016-11-24 06:47:26	307.04	306.856	7147.54	2016-11-24 06:47:25	305.53	305.9	7117.45	2016-11-24 06:48:48	321.52	322.227	7707.7	2016-11-24 06:41:43	219.33	219.192	4478.16	2016-11-24 06:41:22	214.92
2016-11-24 06:47:27	307.16	306.995	7152.06	2016-11-24 06:47:26	305.4	306.078	7122.49	2016-11-24 06:48:49	321.83	322.083	7707.7	2016-11-24 06:41:44	218.67	219.272	4478.16	2016-11-24 06:41:23	214.55
2016-11-24 06:47:28	307.31	307.151	7157.11	2016-11-24 06:47:27	305.93	306.261	7128.19	2016-11-24 06:48:50	321.62	321.825	7707.7	2016-11-24 06:41:45	218.35	219.334	4478.4	2016-11-24 06:41:24	214.71	214.759	4311.01
2016-11-24 06:47:29	307.42	307.304	7161.93	2016-11-24 06:47:28	306.25	306.44	7134.01	2016-11-24 06:48:51	321.83	321.579	7707.7	2016-11-24 06:41:46	218.41	219.388	4478.75	2016-11-24 06:41:25	215.18	214.729	4311.01
2016-11-24 06:47:30	307.38	307.434	7165.18	2016-11-24 06:47:29	307.03	306.695	7142.31	2016-11-24 06:48:52	321.73	321.45	7707.7	2016-11-24 06:41:47	219.16	219.461	4479.23	2016-11-24 06:41:26	214.62	214.739	4311.01
2016-11-24 06:47:31	307.33	307.496	7166.9	2016-11-24 06:47:30	306.8	306.895	7148.81	2016-11-24 06:48:53	321.62	321.385	7707.7	2016-11-24 06:41:48	219.95	219.539	4479.74	2016-11-24 06:41:27	214.73	214.708	4311.01
2016-11-24 06:47:32	307.5	307.588	7169.5	2016-11-24 06:47:31	306.56	307.125	7156.25	2016-11-24 06:48:54	321.32	321.353	7707.7	2016-11-24 06:41:49	219.93	219.674	4480.61	2016-11-24 06:41:28	214.81	214.708	4311.01
2016-11-24 06:47:33	307.5	307.724	7173.33	2016-11-24 06:47:32	307.3	307.29	7161.59	2016-11-24 06:48:55	321.35	321.315	7707.7	2016-11-24 06:41:50	219.7	219.835	4481.66	2016-11-24 06:41:29	214.77	214.717	4311.01
2016-11-24 06:47:34	307.79	307.837	7176.55	2016-11-24 06:47:33	307.22	307.418	7164.79	2016-11-24 06:48:56	321.22	321.251	7707.7	2016-11-24 06:41:51	219.97	220.01	4482.8	2016-11-24 06:41:30	214.4	214.68	4311.01
2016-11-24 06:47:35	307.52	307.957	7179.95	2016-11-24 06:47:34	307.37	307.57	7168.98	2016-11-24 06:48:57	321.07	321.185	7707.7	2016-11-24 06:41:52	220.3	220.184	4483.93	2016-11-24 06:41:31	214.56	214.665	4311.01
2016-11-24 06:47:36	307.82	308.08	7183.42	2016-11-24 06:47:35	308.26	307.719	7173.2	2016-11-24 06:48:58	320.84	321.389	7707.7	2016-11-24 06:41:53	220.3	220.315	4484.78	2016-11-24 06:41:32	214.88	214.658	4311.01
2016-11-24 06:47:37	307.73	308.162	7185.74	2016-11-24 06:47:36	307.73	307.91	7178.61	2016-11-24 06:48:59	320.81	321.756	7707.7	2016-11-24 06:41:54	220.19	220.377	4485.19	2016-11-24 06:41:33	214.58	214.67	4311.01
2016-11-24 06:47:38	308.17	308.265	7188.64	2016-11-24 06:47:37	307.92	308.058	7182.8	2016-11-24 06:49:00	321.47	321.913	7707.7	2016-11-24 06:41:55	220.15	220.365	4485.19	2016-11-24 06:41:34	214.55	214.662	4311.01
2016-11-24 06:47:39	308.8	308.429	7193.3	2016-11-24 06:47:38	307.75	308.225	7187.54	2016-11-24 06:49:01	321.2	322.119	7707.7	2016-11-24 06:41:56	220.12	220.225	4485.19	2016-11-24 06:41:35	214.81	214.675	4311.01
2016-11-24 06:47:40	308.67	308.645	7199.79	2016-11-24 06:47:39	307.66	308.346	7190.96	2016-11-24 06:49:02	321.13	322.31	7711.77	2016-11-24 06:41:57	220.34	219.99	4485.19	2016-11-24 06:41:36	214.77	214.698	4311.01
2016-11-24 06:47:41	308.7	308.821	7207.92	2016-11-24 06:47:40	308.7	308.43	7193.33	2016-11-24 06:49:03	321	322.522	7715.22	2016-11-24 06:41:58	221.07	219.727	4485.19	2016-11-24 06:41:37	214.45	214.671	4311.01
2016-11-24 06:47:42	308.68	309.01	7216.28	2016-11-24 06:47:41	308.44	308.549	7196.7	2016-11-24 06:49:04	323.87	322.746	7718.88	2016-11-24 06:41:59	221.39	219.579	4485.19	2016-11-24 06:41:38	214.66	214.666	4311.01
2016-11-24 06:47:43	308.4	309.134	7220.45	2016-11-24 06:47:42	308.66	308.646	7199.88	2016-11-24 06:49:05	325.36	322.815	7719.99	2016-11-24 06:42:00	220.62	219.542	4485.19	2016-11-24 06:41:39	214.94	214.681	4311.01
2016-11-24 06:47:44	308.63	309.181	7222.04	2016-11-24 06:47:43	308.93	308.792	7206.58	2016-11-24 06:49:06	323.07	322.868	7720.86	2016-11-24 06:42:01	219.57	219.627	4485.19	2016-11-24 06:41:40	214.68	214.672	4311.01
2016-11-24 06:47:45	309.6	309.245	7224.18	2016-11-24 06:47:44	309.06	308.9	7211.56	2016-11-24 06:49:07	323.49	322.884	7721.12	2016-11-24 06:42:02	218.43	219.763	4485.19	2016-11-24 06:41:41	214.55	214.656	4311.01
2016-11-24 06:47:46	309.89	309.303	7226.14	2016-11-24 06:47:45	308.7	308.869	7211.56	2016-11-24 06:49:08	323.17	322.909	7721.53	2016-11-24 06:42:03	217.71	219.825	4485.19	2016-11-24 06:41:42	214.81	214.687	4311.01
2016-11-24 06:47:47	309.76	309.385	7228.9	2016-11-24 06:47:46	309.18	308.931	7212.98	2016-11-24 06:49:09	323.17	322.656	7721.53	2016-11-24 06:42:04	217.41	219.803	4485.19	2016-11-24 06:41:43	214.58	214.716	4311.01
2016-11-24 06:47:48	309.81	309.513	7233.22	2016-11-24 06:47:47	309.04	308.986	7215.49	2016-11-24 06:49:10	323.28	322.253	7721.53	2016-11-24 06:42:05	218.56	219.825	4485.19	2016-11-24 06:41:44	214.53	214.699	4311.01
2016-11-24 06:47:49	309.53	309.615	7236.53	2016-11-24 06:47:48	308.99	309.019	7216.59	2016-11-24 06:49:11	322.22	322.066	7721.53	2016-11-24 06:42:06	219.74	219.964	4485.19	2016-11-24 06:41:45	214.71	214.745	4311.01
2016-11-24 06:47:50	309.32	309.703	7238.74	2016-11-24 06:47:49	309.35	309.109	7219.62	2016-11-24 06:49:12	321.79	321.855	7721.53	2016-11-24 06:42:07	221.06	220.257	4485.19	2016-11-24 06:41:46	214.71	214.823	4313.83
2016-11-24 06:47:51	309.37	309.791	7240.97	2016-11-24 06:47:50	308.85	309.22	7223.36	2016-11-24 06:49:13	321.3	321.676	7721.53	2016-11-24 06:42:08	221.83	220.675	4487.13	2016-11-24 06:41:47	214.6	214.862	4315.57
2016-11-24 06:47:52	309.34	309.923	7244.3	2016-11-24 06:47:51	308.36	309.335	7227.25	2016-11-24 06:49:14	321.28	321.513	7721.53	2016-11-24 06:42:09	221.75	221.119	4508.39	2016-11-24 06:41:48	214.79	214.918	4318.07
2016-11-24 06:47:53	309.58	310.014	7246.6	2016-11-24 06:47:52	309.12	309.429	7230.4	2016-11-24 06:49:15	321.09	321.362	7721.53	2016-11-24 06:42:10	221.15	221.366	4526.77	2016-11-24 06:41:49	214.98	215.049	4337.49
2016-11-24 06:47:54	309.81	310.14	7249.83	2016-11-24 06:47:53	309.27	309.52	7233.46	2016-11-24 06:49:16	320.92	321.326	7721.53	2016-11-24 06:42:11	220.87	221.375	4527.45	2016-11-24 06:41:50	214.75	215.119	4339.89
2016-11-24 06:47:55	309.76	310.298	7253.93	2016-11-24 06:47:54	309.29	309.601	7236.17	2016-11-24 06:49:17	321.02	321.373	7721.53	2016-11-24 06:42:12	221.09	221.195	4527.45	2016-11-24 06:41:51	215.18	215.202	4342.72
2016-11-24 06:47:56	310.56	310.372	7255.84	2016-11-24 06:47:55	310.05	309.758	7240.14	2016-11-24 06:49:18	321.17	321.487	7721.53	2016-11-24 06:42:13	221.66	221.039	4527.45	2016-11-24 06:41:52	215.41	215.307	4346.33
2016-11-24 06:47:57	310.86	310.533	7260.01	2016-11-24 06:47:56	309.92	310.008	7246.46	2016-11-24 06:49:19	321.2	321.615	7721.53	2016-11-24 06:42:14	222.3	220.99	4527.45	2016-11-24 06:41:53	215.24	215.364	4348.26
2016-11-24 06:47:58	311.21	310.704	7264.44	2016-11-24 06:47:57	310.45	310.186	7251.03	2016-11-24 06:49:20	321.37	321.78	7721.53	2016-11-24 06:42:15	222.3	221.093	4527.45	2016-11-24 06:41:54	215.2	215.418	4350.13
2016-11-24 06:47:59	310.81	310.93	7270.31	2016-11-24 06:47:58	310.07	310.265	7253.08	2016-11-24 06:49:21	321.62	322.012	7721.53	2016-11-24 06:42:16	221.28	221.235	4527.45	2016-11-24 06:41:55	215.97	215.49	4352.59
2016-11-24 06:48:00	310.92	311.168	7278.6	2016-11-24 06:47:59	309.99	310.376	7255.95	2016-11-24 06:49:22	321.83	322.242	7721.53	2016-11-24 06:42:17	219.84	221.335	4527.45	2016-11-24 06:41:56	215.48	215.581	4355.7
2016-11-24 06:48:01	311.06	311.321	7284.03	2016-11-24 06:48:00	310.24	310.455	7258.01	2016-11-24 06:49:23	322.3	322.451	7721.53	2016-11-24 06:42:18	219.07	221.383	4527.99	2016-11-24 06:41:57	215.62	215.68	4359.09
2016-11-24 06:48:02	310.18	311.507	7290.65	2016-11-24 06:48:01	310.58	310.552	7260.5	2016-11-24 06:49:24	322.56	322.68	7721.53	2016-11-24 06:42:19	220.12	221.385	4528.19	2016-11-24 06:41:58	215.76	215.779	4362.52
2016-11-24 06:48:03	311.11	311.702	7297.56	2016-11-24 06:48:02	311.11	310.64	7262.79	2016-11-24 06:49:25	322.68	322.886	7721.53	2016-11-24 06:42:20	221.21	221.428	4531	2016-11-24 06:41:59	215.41	215.895	4366.65
2016-11-24 06:48:04	311.46	311.898	7304.45	2016-11-24 06:48:03	311.08	310.842	7268.02	2016-11-24 06:49:26	322.91	323.06	7723.99	2016-11-24 06:42:21	222.28	221.595	4537.99	2016-11-24 06:42:00	215.58	216.006	4370.59
2016-11-24 06:48:05	312.3	312.033	7308.16	2016-11-24 06:48:04	310.14	311.027	7273.59	2016-11-24 06:49:27	323.47	323.228	7726.73	2016-11-24 06:42:22	222.43	221.923	4551.67	2016-11-24 06:42:01	215.54	216.184	4376.88
2016-11-24 06:48:06	312.38	312.149	7311.36	2016-11-24 06:48:05	310.51	311.233	7280.89	2016-11-24 06:49:28	323.55	323.321	7728.24	2016-11-24 06:42:23	222.2	222.402	4567.79	2016-11-24 06:42:02	216.18	216.303	4381.11
2016-11-24 06:48:07	312.24	312.391	7318.01	2016-11-24 06:48:06	310.92	311.405	7287.03	2016-11-24 06:49:29	323.47	323.402	7729.55	2016-11-24 06:42:24	222.18	222.813	4580.73	2016-11-24 06:42:03	216.5	216.417	4385.17
2016-11-24 06:48:08	312.91	312.548	7322.34	2016-11-24 06:48:07	310.98	311.487	7289.94	2016-11-24 06:49:30	323.72	323.467	7730.62	2016-11-24 06:42:25	222.33	223.147	4592.85	2016-11-24 06:42:04	216.33	216.575	4390.79
2016-11-24 06:48:09	313.35	312.657	7325.35	2016-11-24 06:48:08	311.42	311.557	7292.43	2016-11-24 06:49:31	323.64	323.506	7731.26	2016-11-24 06:42:26	222.77	223.398	4601.94	2016-11-24 06:42:05	216.48	216.685	4394.66
2016-11-24 06:48:10	312.97	312.787	7328.92	2016-11-24 06:48:09	312.29	311.782	7300.41	2016-11-24 06:49:32	323.53	323.465	7731.26	2016-11-24 06:42:27	223.12	223.484	4605.04	2016-11-24 06:42:06	217.19	216.823	4399.57
2016-11-24 06:48:11	312.4	312.97	7333.95	2016-11-24 06:48:10	312.03	312.043	7308.43	2016-11-24 06:49:33	323.68	323.425	7731.26	2016-11-24 06:42:28	223.44	223.563	4607.35	2016-11-24 06:42:07	217.43	216.887	4401.86
2016-11-24 06:48:12	312.34	313.122	7339.24	2016-11-24 06:48:11	312.5	312.282	7315.01	2016-11-24 06:49:34	323.32	323.397	7731.26	2016-11-24 06:42:29	224.34	223.702	4611.15	2016-11-24 06:42:08	216.93	216.919	4402.99
2016-11-24 06:48:13	312.84	313.216	7346.38	2016-11-24 06:48:12	312.48	312.484	7320.57	2016-11-24 06:49:35	323.45	323.349	7731.26	2016-11-24 06:42:30	224.64	223.844	4615.02	2016-11-24 06:42:09	217.02	216.965	4436.92
2016-11-24 06:48:14	312.84	313.255	7349.26	2016-11-24 06:48:13	312.01	312.66	7325.42	2016-11-24 06:49:36	323.4	323.32	7731.26	2016-11-24 06:42:31	224.89	223.955	4618.05	2016-11-24 06:42:10	217.15	217.062	4440.21
2016-11-24 06:48:15	312.66	313.382	7358.88	2016-11-24 06:48:14	311.85	312.815	7329.7	2016-11-24 06:49:37	323.34	323.306	7731.26	2016-11-24 06:42:32	225.04	224.092	4621.79	2016-11-24 06:42:11	216.78	217.116	4442.06
2016-11-24 06:48:16	313.73	313.695	7374.93	2016-11-24 06:48:15	312.61	312.924	7332.68	2016-11-24 06:49:38	323.02	323.277	7731.26	2016-11-24 06:42:33	223.37	224.222	4625.34	2016-11-24 06:42:12	217.06	217.137	4442.77
2016-11-24 06:48:17	314.39	314.044	7384.14	2016-11-24 06:48:16	313.38	313.052	7336.21	2016-11-24 06:49:39	323.1	323.285	7731.26	2016-11-24 06:42:34	223.07	224.282	4626.98	2016-11-24 06:42:13	216.89	217.26	4446.52
2016-11-24 06:48:18	313.91	314.349	7392.2	2016-11-24 06:48:17	313.55	313.134	7340.13	2016-11-24 06:49:40	323.17	323.28	7731.26	2016-11-24 06:42:35	223.71	224.306	4627.65	2016-11-24 06:42:14	216.85	217.344	4448.14
2016-11-24 06:48:19	313.95	314.677	7400.86	2016-11-24 06:48:18	313.2	313.311	7353.52	2016-11-24 06:49:41	323.19	323.284	7731.26	2016-11-24 06:42:36	223.89	224.301	4627.65	2016-11-24 06:42:15	216.83	217.419	4449.61
2016-11-24 06:48:20	313.77	315.045	7420.11	2016-11-24 06:48:19	313.36	313.537	7370.62	2016-11-24 06:49:42	323.32	323.303	7731.26	2016-11-24 06:42:37	223.99	224.295	4627.65	2016-11-24 06:42:16	217.55	217.558	4452.31
2016-11-24 06:48:21	314.37	315.307	7434.29	2016-11-24 06:48:20	314	313.752	7376.44	2016-11-24 06:49:43	323.38	323.342	7731.26	2016-11-24 06:42:38	224.63	224.461	4631.87	2016-11-24 06:42:17	217.79	217.665	4454.39
2016-11-24 06:48:22	315.84	315.555	7441.69	2016-11-24 06:48:21	313.22	313.857	7379.22	2016-11-24 06:49:44	323.36	323.364	7731.26	2016-11-24 06:42:39	224.87	224.635	4640.51	2016-11-24 06:42:18	217.66	217.778	4456.58
2016-11-24 06:48:23	316.18	315.839	7447.2	2016-11-24 06:48:22	313.91	313.854	7379.22	2016-11-24 06:49:45	323.4	323.36	7731.26	2016-11-24 06:42:40	225	224.776	4652.68	2016-11-24 06:42:19	218.28	217.911	4459.16
2016-11-24 06:48:24	316.2	316.154	7453.32	2016-11-24 06:48:23	313.38	313.921	7380.9	2016-11-24 06:49:46	323.4	323.355	7731.26	2016-11-24 06:42:41	224.91	224.929	4655.81	2016-11-24 06:42:20	217.94	218.053	4461.92
2016-11-24 06:48:25	316.45	316.486	7459.79	2016-11-24 06:48:24	313.96	314.136	7386.59	2016-11-24 06:49:47	323.44	323.353	7731.26	2016-11-24 06:42:42	224.83	225.12	4659.72	2016-11-24 06:42:21	217.98	218.153	4463.86
2016-11-24 06:48:26	316.7	316.829	7480.07	2016-11-24 06:48:25	314.34	314.307	7391.1	2016-11-24 06:49:48	323.55	323.365	7731.26	2016-11-24 06:42:43	224.98	225.284	4663.08	2016-11-24 06:42:22	218.31	218.235	4465.45
2016-11-24 06:48:27	316.62	317.05	7490.21	2016-11-24 06:48:26	314.97	314.608	7399.04	2016-11-24 06:49:49	323.45	323.42	7731.26	2016-11-24 06:42:44	225.19	225.435	4666.19	2016-11-24 06:42:23	218.24	218.326	4467.23
2016-11-24 06:48:28	317.12	317.221	7498.05	2016-11-24 06:48:27	314.54	314.909	7411.15	2016-11-24 06:49:50	323.34	323.538	7731.77	2016-11-24 06:42:45	224.98	225.665	4670.89	2016-11-24 06:42:24	218.13	218.384	4468.34
2016-11-24 06:48:29	317.03	317.346	7503.8	2016-11-24 06:48:28	313.51	315.277	7432.88	2016-11-24 06:49:51	323.13	323.653	7733.64	2016-11-24 06:42:46	225.27	226.013	4683.44	2016-11-24 06:42:25	218.31	218.525	4471.1
2016-11-24 06:48:30	317.41	317.477	7509.81	2016-11-24 06:48:29	313.94	315.566	7441.9	2016-11-24 06:49:52	323.13	323.809	7736.19	2016-11-24 06:42:47	225.57	226.409	4702.54	2016-11-24 06:42:26	218.39	218.713	4474.36
2016-11-24 06:48:31	317.43	317.646	7517.34	2016-11-24 06:48:30	315.73	315.882	7448.03	2016-11-24 06:49:53	323.3	323.991	7739.15	2016-11-24 06:42:55	226.09	226.761	4713.03	2016-11-24 06:42:27	218.65	218.885	4475.48
2016-11-24 06:48:32	318.14	317.897	7528.37	2016-11-24 06:48:31	315.88	316.133	7452.91	2016-11-24 06:49:54	323.51	324.195	7742.48	2016-11-24 06:42:56	226.43	227	4718.98	2016-11-24 06:42:28	218.69	219.105	4476.91
2016-11-24 06:48:33	318.27	318.16	7539.93	2016-11-24 06:48:32	316.53	316.415	7458.41	2016-11-24 06:49:55	323.97	324.414	7746.03	2016-11-24 06:42:57	226.54	227.217	4724.38	2016-11-24 06:42:29	218.67	219.345	4478.48
2016-11-24 06:48:34	318.06	318.465	7552.34	2016-11-24 06:48:33	317.22	316.806	7479.03	2016-11-24 06:49:56	324.7	324.663	7750.62	2016-11-24 06:42:58	227.52	227.459	4730.4	2016-11-24 06:42:30	218.91	219.493	4479.43
2016-11-24 06:48:35	317.58	318.691	7560.16	2016-11-24 06:48:34	317.43	317.264	7500.01	2016-11-24 06:49:57	324.66	324.907	7756.78	2016-11-24 06:42:59	228.74	227.749	4737.61	2016-11-24 06:42:31	219.5	219.636	4480.37
2016-11-24 06:48:36	317.89	318.948	7570.51	2016-11-24 06:48:35	317.14	317.61	7515.74	2016-11-24 06:49:58	325.16	325.114	7787.15	2016-11-24 06:43:00	229.19	228.062	4768.38	2016-11-24 06:42:32	220.04	219.94	4482.35
2016-11-24 06:48:37	318.56	319.105	7577.32	2016-11-24 06:48:36	317.81	317.865	7526.93	2016-11-24 06:49:59	325.55	325.265	7796.42	2016-11-24 06:43:01	228.85	228.315	4771.36	2016-11-24 06:42:33	220.21	220.199	4484.03
2016-11-24 06:48:38	319.38	319.317	7585.9	2016-11-24 06:48:37	317.73	318.096	7537.13	2016-11-24 06:50:00	325.7	325.345	7801.3	2016-11-24 06:43:02	227.82	228.435	4772.78	2016-11-24 06:42:34	220.66	220.44	4485.6
2016-11-24 06:48:39	320.01	319.566	7590.05	2016-11-24 06:48:38	317.65	318.273	7544.88	2016-11-24 06:50:01	325.74	325.345	7801.3	2016-11-24 06:43:03	227.37	228.409	4772.78	2016-11-24 06:42:35	220.77	220.618	4486.76
2016-11-24 06:48:40	320.38	319.804	7594	2016-11-24 06:48:39	317.81	318.39	7549.77	2016-11-24 06:50:02	325.87	325.325	7801.3	2016-11-24 06:43:04	227.93	228.357	4772.78	2016-11-24 06:42:36	219.93	220.691	4487.23
2016-11-24 06:48:41	319.9	319.983	7596.99	2016-11-24 06:48:40	318.97	318.615	7557.52	2016-11-24 06:50:03	325.82	325.299	7801.3	2016-11-24 06:43:05	228.76	228.376	4772.78	2016-11-24 06:42:37	219.97	220.609	4487.23
2016-11-24 06:48:42	320.26	320.054	7598.31	2016-11-24 06:48:41	319.54	318.73	7561.51	2016-11-24 06:50:04	325.57	325.324	7801.3	2016-11-24 06:43:06	229.53	228.506	4773.61	2016-11-24 06:42:38	221.99	220.498	4487.23
2016-11-24 06:48:43	319.86	320.066	7598.59	2016-11-24 06:48:42	318.68	318.906	7568.68	2016-11-24 06:50:05	325.18	325.51	7811.33	2016-11-24 06:43:07	229.21	228.723	4818.47	2016-11-24 06:42:39	221.54	220.395	4487.23
2016-11-24 06:48:44	320.61	320.086	7599.03	2016-11-24 06:48:43	319.08	319.088	7576.61	2016-11-24 06:50:06	324.85	325.837	7819.12	2016-11-24 06:43:08	227.87	228.941	4825.36	2016-11-24 06:42:40	221.32	220.295	4487.23
2016-11-24 06:48:45	320.8	320.075	7599.03	2016-11-24 06:48:44	319.16	319.265	7584.29	2016-11-24 06:50:07	324.7	326.221	7826.42	2016-11-24 06:43:09	227.23	229.047	4828.73	2016-11-24 06:42:41	220.87	220.275	4487.23
2016-11-24 06:48:46	320.19	320.09	7599.1	2016-11-24 06:48:45	318.72	319.345	7586.37	2016-11-24 06:50:08	324.44	326.609	7833.8	2016-11-24 06:43:10	228.17	229.085	4829.9	2016-11-24 06:42:42	220.3	220.254	4487.23
2016-11-24 06:48:47	319.86	320.073	7599.1	2016-11-24 06:48:46	319.61	319.404	7587.34	2016-11-24 06:50:09	324.87	327.025	7841.71	2016-11-24 06:43:11	229.4	229.069	4829.9	2016-11-24 06:42:43	219.14	219.996	4487.23
2016-11-24 06:48:48	319.34	320.065	7599.1	2016-11-24 06:48:47	319.08	319.485	7588.7	2016-11-24 06:50:10	325.82	327.479	7860.03	2016-11-24 06:43:12	230.28	229.134	4831.97	2016-11-24 06:42:44	218.99	219.747	4487.23
2016-11-24 06:48:49	319.52	320.051	7599.1	2016-11-24 06:48:48	319.67	319.621	7590.96	2016-11-24 06:50:11	327.75	327.963	7897.38	2016-11-24 06:43:13	230.2	229.405	4843.92	2016-11-24 06:42:45	219.53	219.505	4487.23
2016-11-24 06:48:50	320.23	320.136	7600.11	2016-11-24 06:48:49	319.65	319.688	7592.08	2016-11-24 06:50:12	329.34	328.455	7937.25	2016-11-24 06:43:14	229.77	229.832	4860.33	2016-11-24 06:42:46	219.67	219.318	4487.23
2016-11-24 06:48:51	320.25	320.161	7600.65	2016-11-24 06:48:50	319.75	319.811	7594.13	2016-11-24 06:50:13	330.09	328.972	7945.86	2016-11-24 06:43:15	229.1	230.181	4872.19	2016-11-24 06:42:47	219.7	219.199	4487.23
2016-11-24 06:48:52	320.07	320.248	7602.55	2016-11-24 06:48:51	319.86	319.901	7595.63	2016-11-24 06:50:14	330.09	329.44	7953.65	2016-11-24 06:43:16	229.17	230.418	4879.36	2016-11-24 06:42:48	219.74	219.172	4487.23
2016-11-24 06:48:53	320.07	320.413	7606.12	2016-11-24 06:48:52	320.18	319.996	7597.22	2016-11-24 06:50:15	330.15	329.802	7959.67	2016-11-24 06:43:17	229.36	230.535	4882.68	2016-11-24 06:42:49	219.16	219.123	4487.23
2016-11-24 06:48:54	319.77	320.585	7610.6	2016-11-24 06:48:53	319.58	320.008	7597.41	2016-11-24 06:50:16	330.17	330.03	7963.46	2016-11-24 06:43:18	229.92	230.622	4885.17	2016-11-24 06:42:50	218.8	219.013	4487.23
2016-11-24 06:48:55	320.46	320.701	7615.01	2016-11-24 06:48:54	320.57	320.069	7598.65	2016-11-24 06:50:17	330.17	330.116	7964.9	2016-11-24 06:43:19	230.86	230.735	4911.19	2016-11-24 06:42:51	218.65	218.905	4487.23
2016-11-24 06:48:56	321.74	320.829	7619.87	2016-11-24 06:48:55	319.9	320.192	7601.32	2016-11-24 06:50:18	330.11	330.12	7964.96	2016-11-24 06:43:20	231.92	230.924	4919.45	2016-11-24 06:42:52	218.82	218.824	4487.23
2016-11-24 06:48:57	320.46	320.995	7626.15	2016-11-24 06:48:56	320.07	320.23	7602.15	2016-11-24 06:50:19	330.13	330.125	7965.04	2016-11-24 06:43:21	232.01	231.124	4965.72	2016-11-24 06:42:53	218.99	218.726	4487.23
2016-11-24 06:48:58	320.82	321.101	7630.18	2016-11-24 06:48:57	320.6	320.216	7602.15	2016-11-24 06:50:20	330.02	330.12	7965.04	2016-11-24 06:43:22	232.01	231.328	4978.12	2016-11-24 06:42:54	218.84	218.655	4487.23
2016-11-24 06:48:59	321.15	321.212	7634.39	2016-11-24 06:48:58	320.13	320.265	7602.9					2016-11-24 06:43:23	231.56	231.477	4987.13	2016-11-24 06:42:55	218.45	218.654	4487.23
2016-11-24 06:49:00	321.41	321.281	7637.01	2016-11-24 06:48:59	319.8	320.271	7603.04					2016-11-24 06:43:24	231.16	231.545	4991.1	2016-11-24 06:42:56	218.32	218.654	4487.23
2016-11-24 06:49:01	321.51	321.248	7637.01	2016-11-24 06:49:00	320.32	320.294	7603.53					2016-11-24 06:43:25	231.01	231.559	4991.95	2016-11-24 06:42:57	218.49	218.606	4487.23
2016-11-24 06:49:02	321.66	321.378	7640.7	2016-11-24 06:49:01	321.1	320.359	7604.96					2016-11-24 06:43:26	231.18	231.586	5004.6	2016-11-24 06:42:58	218.8	218.548	4487.23
2016-11-24 06:49:03	321.89	321.474	7644.79	2016-11-24 06:49:02	320.28	320.376	7605.33					2016-11-24 06:43:27	231.37	231.658	5005.9	2016-11-24 06:42:59	218.67	218.535	4487.23
2016-11-24 06:49:04	321.24	321.536	7647.74	2016-11-24 06:49:03	320.03	320.43	7606.5					2016-11-24 06:43:28	231.61	231.808	5008.6	2016-11-24 06:43:00	218.37	218.543	4487.23
2016-11-24 06:49:05	320.99	321.614	7651.37	2016-11-24 06:49:04	320.11	320.533	7608.74					2016-11-24 06:43:29	231.56	231.985	5011.78	2016-11-24 06:43:01	218.79	218.553	4487.23
2016-11-24 06:49:06	321.22	321.69	7654.96	2016-11-24 06:49:05	320.64	320.61	7611.57					2016-11-24 06:43:30	231.6	232.192	5015.51	2016-11-24 06:43:02	218.65	218.554	4487.23
2016-11-24 06:49:07	321.38	321.729	7656.79	2016-11-24 06:49:06	320.15	320.641	7612.74					2016-11-24 06:43:31	232.08	232.341	5018.2	2016-11-24 06:43:03	218.3	218.575	4487.23
2016-11-24 06:49:08	321.89	321.729	7656.79	2016-11-24 06:49:07	320.79	320.795	7618.56					2016-11-24 06:43:32	232.31	232.42	5019.63	2016-11-24 06:43:04	218.35	218.594	4487.23
2016-11-24 06:49:09	321.87	321.778	7659.1	2016-11-24 06:49:08	320.79	320.959	7624.81					2016-11-24 06:43:33	232.8	232.559	5022.13	2016-11-24 06:43:05	218.69	218.645	4487.23
2016-11-24 06:49:10	321.84	321.839	7661.96	2016-11-24 06:49:09	320.72	321.12	7630.91					2016-11-24 06:43:34	233.21	232.776	5026.05	2016-11-24 06:43:06	218.54	218.705	4487.23
2016-11-24 06:49:11	322.26	321.918	7665.68	2016-11-24 06:49:10	320.93	321.214	7634.46					2016-11-24 06:43:35	233.1	232.93	5028.82	2016-11-24 06:43:07	218.43	218.773	4487.23
2016-11-24 06:49:12	322.35	321.985	7668.84	2016-11-24 06:49:11	321.17	321.411	7641.94					2016-11-24 06:43:36	233.29	233.007	5030.21	2016-11-24 06:43:08	218.5	218.882	4487.23
2016-11-24 06:49:13	322.09	321.977	7668.84	2016-11-24 06:49:12	321.44	321.51	7646.5					2016-11-24 06:43:37	232.82	233.091	5031.72	2016-11-24 06:43:09	219.03	219.017	4487.23
2016-11-24 06:49:14	321.89	321.994	7669.22	2016-11-24 06:49:13	321.97	321.617	7651.54					2016-11-24 06:43:38	232.24	233.166	5034.15	2016-11-24 06:43:10	218.88	219.07	4487.23
2016-11-24 06:49:15	321.78	321.992	7669.22	2016-11-24 06:49:14	321.84	321.725	7656.58					2016-11-24 06:43:39	233.14	233.312	5044.22	2016-11-24 06:43:11	218.94	219.154	4487.23
2016-11-24 06:49:16	321.66	321.975	7669.22	2016-11-24 06:49:15	321.88	321.821	7661.11					2016-11-24 06:43:40	233.95	233.486	5056.31	2016-11-24 06:43:12	219.44	219.307	4487.23
2016-11-24 06:49:17	322.09	322.001	7669.57	2016-11-24 06:49:16	321.67	321.928	7666.15					2016-11-24 06:43:41	233.29	233.496	5057	2016-11-24 06:43:13	219.4	219.543	4487.23
2016-11-24 06:49:18	322.12	322.1	7674.22	2016-11-24 06:49:17	322.32	322.011	7670.04					2016-11-24 06:43:42	232.93	233.485	5057	2016-11-24 06:43:14	219.5	219.757	4487.23
2016-11-24 06:49:19	321.8	322.395	7713.15	2016-11-24 06:49:18	321.88	321.987	7670.04					2016-11-24 06:43:43	233.23	233.677	5069.53	2016-11-24 06:43:15	219.84	220.095	4487.23
2016-11-24 06:49:20	322.05	322.779	7719.41	2016-11-24 06:49:19	321.97	321.995	7670.04					2016-11-24 06:43:44	233.63	233.726	5072.93	2016-11-24 06:43:16	219.27	220.471	4487.23
2016-11-24 06:49:21	321.82	323.053	7723.87	2016-11-24 06:49:20	321.9	322.031	7670.98					2016-11-24 06:43:45	234.81	233.657	5072.93	2016-11-24 06:43:17	219.46	220.712	4487.37
2016-11-24 06:49:22	322.07	323.089	7724.46	2016-11-24 06:49:21	321.99	322.045	7671.62					2016-11-24 06:43:46	235.02	233.696	5072.93	2016-11-24 06:43:18	220.12	221.011	4500.34
2016-11-24 06:49:23	322.64	323.104	7724.7	2016-11-24 06:49:22	322.35	322.127	7675.5					2016-11-24 06:43:47	233.4	233.859	5105.61	2016-11-24 06:43:19	221.09	221.265	4519.2
2016-11-24 06:49:24	323.18	323.267	7727.36	2016-11-24 06:49:23	322.35	322.204	7705.48					2016-11-24 06:43:48	232.69	233.996	5107.27	2016-11-24 06:43:20	221.39	221.503	4534.12
2016-11-24 06:49:25	325.13	323.562	7732.16	2016-11-24 06:49:24	321.71	322.282	7710.64					2016-11-24 06:43:49	234.36	234.094	5108.45	2016-11-24 06:43:21	222.59	221.734	4543.77
2016-11-24 06:49:26	326.01	323.858	7736.99	2016-11-24 06:49:25	321.92	322.342	7712.29					2016-11-24 06:43:50	233.68	234.123	5108.81	2016-11-24 06:43:22	223.08	221.975	4553.87
2016-11-24 06:49:27	324.67	324.163	7741.95	2016-11-24 06:49:26	322.28	322.392	7713.11					2016-11-24 06:43:51	233.19	234.181	5109.51	2016-11-24 06:43:23	222.09	222.149	4560.41
2016-11-24 06:49:28	322.49	324.365	7745.25	2016-11-24 06:49:27	321.82	322.416	7713.51					2016-11-24 06:43:52	233.72	234.392	5112.07	2016-11-24 06:43:24	222.69	222.24	4563.06
2016-11-24 06:49:29	322.28	324.519	7747.75	2016-11-24 06:49:28	323.23	322.455	7714.13					2016-11-24 06:43:53	234.72	234.549	5113.98	2016-11-24 06:43:25	222.29	222.298	4564.76
2016-11-24 06:49:30	323.6	324.455	7747.75	2016-11-24 06:49:29	322.72	322.543	7715.56					2016-11-24 06:43:54	234.74	234.505	5113.98	2016-11-24 06:43:26	222.46	222.242	4564.76
2016-11-24 06:49:31	325.29	324.321	7747.75	2016-11-24 06:49:30	322.83	322.595	7716.41					2016-11-24 06:43:55	234.7	234.696	5117.24	2016-11-24 06:43:27	221.81	222.15	4564.76
2016-11-24 06:49:32	325.08	324.206	7747.75	2016-11-24 06:49:31	322.56	322.616	7716.76					2016-11-24 06:43:56	235.13	234.931	5122.9	2016-11-24 06:43:28	222.12	222.148	4564.76
2016-11-24 06:49:33	325.42	324.206	7747.75	2016-11-24 06:49:32	322.54	322.611	7716.76					2016-11-24 06:43:57	235.66	235.086	5172.83	2016-11-24 06:43:29	222.03	222.092	4564.76
2016-11-24 06:49:34	324.87	324.344	7747.75	2016-11-24 06:49:33	322.62	322.505	7716.76					2016-11-24 06:43:58	235.72	235.127	5173.35	2016-11-24 06:43:30	222.09	222.077	4564.76
2016-11-24 06:49:35	324.87	324.366	7747.75	2016-11-24 06:49:34	322.77	322.451	7716.76					2016-11-24 06:43:59	234.42	235.185	5174.09	2016-11-24 06:43:31	222.03	222.047	4564.76
2016-11-24 06:49:36	324.42	324.241	7747.75	2016-11-24 06:49:35	322.68	322.493	7716.76					2016-11-24 06:44:00	233.87	235.29	5175.42	2016-11-24 06:43:32	221.97	222.088	4564.76
2016-11-24 06:49:37	324.54	324.101	7747.75	2016-11-24 06:49:36	322.49	322.545	7716.76					2016-11-24 06:44:01	235.79	235.417	5177.04	2016-11-24 06:43:33	222.07	222.113	4564.76
2016-11-24 06:49:38	323.41	323.855	7747.75	2016-11-24 06:49:37	322.52	322.789	7719.58					2016-11-24 06:44:02	235.77	235.53	5178.47	2016-11-24 06:43:34	222.07	222.142	4564.76
2016-11-24 06:49:39	322.49	323.707	7747.75	2016-11-24 06:49:38	321.76	323.326	7728.33					2016-11-24 06:44:03	235.43	235.618	5179.59	2016-11-24 06:43:35	222.07	222.14	4564.76
2016-11-24 06:49:40	323.79	323.616	7747.75	2016-11-24 06:49:39	322.07	323.522	7731.51					2016-11-24 06:44:04	235.17	235.797	5184.93	2016-11-24 06:43:36	222.13	222.111	4564.76
2016-11-24 06:49:41	323.85	323.565	7747.75	2016-11-24 06:49:40	322.12	323.478	7731.51					2016-11-24 06:44:05	235.38	236.035	5192.64	2016-11-24 06:43:37	222.13	222.096	4564.76
2016-11-24 06:49:42	323.91	323.526	7747.75	2016-11-24 06:49:41	323.29	323.459	7731.51					2016-11-24 06:44:06	235.85	236.152	5196.4	2016-11-24 06:43:38	222.26	222.064	4564.76
2016-11-24 06:49:43	323.54	323.593	7747.75	2016-11-24 06:49:42	323.13	323.51	7731.51					2016-11-24 06:44:07	236.53	236.436	5205.61	2016-11-24 06:43:39	222.39	221.995	4564.76
2016-11-24 06:49:44	322.72	323.743	7747.75	2016-11-24 06:49:43	325.23	323.81	7736.2					2016-11-24 06:44:08	236.9	236.746	5216.94	2016-11-24 06:43:40	222.35	221.91	4564.76
2016-11-24 06:49:45	323.24	323.775	7747.75	2016-11-24 06:49:44	328.53	324.225	7742.97					2016-11-24 06:44:09	236.69	236.842	5220.73	2016-11-24 06:43:41	222.07	221.801	4564.76
2016-11-24 06:49:46	323.87	323.778	7747.75	2016-11-24 06:49:45	324.92	324.692	7751.24					2016-11-24 06:44:10	236.39	236.941	5224.67	2016-11-24 06:43:42	221.71	221.665	4564.76
2016-11-24 06:49:47	323.85	323.795	7747.75	2016-11-24 06:49:46	322.2	325.097	7786.16					2016-11-24 06:44:11	236.49	237.03	5228.21	2016-11-24 06:43:43	221.81	221.528	4564.76
2016-11-24 06:49:48	324.12	323.854	7747.75	2016-11-24 06:49:47	322.28	325.539	7813.11					2016-11-24 06:44:12	237.07	237.088	5230.52	2016-11-24 06:43:44	221.71	221.33	4564.76
2016-11-24 06:49:49	324.14	323.974	7747.75	2016-11-24 06:49:48	323.08	325.835	7819.09					2016-11-24 06:44:13	238.9	237.177	5234.05	2016-11-24 06:43:45	221.32	221.192	4564.76
2016-11-24 06:49:50	324.14	324.05	7747.75	2016-11-24 06:49:49	325.06	325.815	7819.09					2016-11-24 06:44:14	238.84	237.306	5239.18	2016-11-24 06:43:46	221.13	221.129	4564.76
2016-11-24 06:49:51	324.14	324.08	7747.75	2016-11-24 06:49:50	326.64	326.17	7825.45					2016-11-24 06:44:15	236.22	237.465	5241.96	2016-11-24 06:43:47	220.93	221.123	4564.76
2016-11-24 06:49:52	323.89	324.106	7747.75	2016-11-24 06:49:51	327.25	326.677	7835.09					2016-11-24 06:44:16	236.47	237.582	5243.63	2016-11-24 06:43:48	220.63	221.16	4564.76
2016-11-24 06:49:53	324.1	324.097	7747.75	2016-11-24 06:49:52	327.75	326.854	7838.44					2016-11-24 06:44:17	236.83	237.607	5243.99	2016-11-24 06:43:49	220.76	221.283	4564.76
2016-11-24 06:49:54	324.18	324.088	7747.75	2016-11-24 06:49:53	327.99	326.586	7838.44					2016-11-24 06:44:18	237.17	237.451	5243.99	2016-11-24 06:43:50	220.21	221.695	4564.76
2016-11-24 06:49:55	324.04	324.086	7747.75	2016-11-24 06:49:54	328.49	326.016	7838.44					2016-11-24 06:44:19	237.88	237.284	5243.99	2016-11-24 06:43:51	220.83	222.131	4564.76
2016-11-24 06:49:56	324.08	324.077	7747.75	2016-11-24 06:49:55	328.3	325.535	7838.44					2016-11-24 06:44:20	238.11	237.347	5243.99	2016-11-24 06:43:52	221.38	222.46	4569.5
2016-11-24 06:49:57	324.2	324.096	7747.75	2016-11-24 06:49:56	328.83	325.267	7838.44					2016-11-24 06:44:21	238.14	237.425	5243.99	2016-11-24 06:43:53	221.64	222.797	4580.17
2016-11-24 06:49:58	324.14	324.093	7747.75	2016-11-24 06:49:57	327.78	325.176	7838.44					2016-11-24 06:44:22	237.77	237.522	5243.99	2016-11-24 06:43:54	222.22	222.995	4587.32
2016-11-24 06:49:59	324.02	324.084	7747.75	2016-11-24 06:49:58	324.22	325.024	7838.44					2016-11-24 06:44:23	237.35	237.648	5244.58	2016-11-24 06:43:55	223.06	223.464	4604.32
2016-11-24 06:50:00	324.04			2016-11-24 06:49:59	320.14	324.817	7838.44					2016-11-24 06:44:24	237.18	237.778	5246.45	2016-11-24 06:43:56	225.86	223.967	4618.39
2016-11-24 06:50:01	324.12			2016-11-24 06:50:00	318.79	324.644	7838.44					2016-11-24 06:44:25	237	237.932	5248.65	2016-11-24 06:43:57	225.92	224.281	4626.96
2016-11-24 06:50:02	324.04			2016-11-24 06:50:01	321.34	324.422	7838.44					2016-11-24 06:44:26	236.92	238.067	5251.79	2016-11-24 06:43:58	224.55	224.515	4633.33
2016-11-24 06:50:03	324.1			2016-11-24 06:50:02	324.31	324.294	7838.44					2016-11-24 06:44:27	237.32	238.195	5257.13	2016-11-24 06:43:59	224.34	224.661	4642.72
2016-11-24 06:50:04	324.06			2016-11-24 06:50:03	326.75	324.484	7838.44					2016-11-24 06:44:28	237.9	238.307	5261.78	2016-11-24 06:44:00	222.93	224.728	4648.68
				2016-11-24 06:50:04	326.31	325.044	7838.44					2016-11-24 06:44:29	238.56	238.424	5266.62	2016-11-24 06:44:01	225.37	224.621	4648.68
				2016-11-24 06:50:05	326.22	325.717	7838.44					2016-11-24 06:44:30	239.31	238.591	5271.71	2016-11-24 06:44:02	226.37	224.534	4648.68
				2016-11-24 06:50:06	326.39	326.159	7838.44					2016-11-24 06:44:31	239.8	238.843	5276.95	2016-11-24 06:44:03	224.83	224.538	4648.68
				2016-11-24 06:50:07	326.39	326.335	7838.44					2016-11-24 06:44:32	239.63	239.126	5282.85	2016-11-24 06:44:04	224.21	224.507	4648.68
				2016-11-24 06:50:08	326.37	326.277	7838.44					2016-11-24 06:44:33	239.18	239.332	5287.13	2016-11-24 06:44:05	223.83	224.635	4648.68
				2016-11-24 06:50:09	326.31	326.243	7838.44					2016-11-24 06:44:34	238.58	239.455	5289.7	2016-11-24 06:44:06	223.8	224.441	4648.68
				2016-11-24 06:50:10	326.3	326.206	7838.44					2016-11-24 06:44:35	238.46	239.56	5291.87	2016-11-24 06:44:07	224.68	224.186	4648.68
				2016-11-24 06:50:11	326.2	326.166	7838.44					2016-11-24 06:44:36	238.84	239.567	5292.03	2016-11-24 06:44:08	224.96	224.095	4648.68
				2016-11-24 06:50:12	326.2	326.105	7838.44					2016-11-24 06:44:37	239.69	239.59	5292.5	2016-11-24 06:44:09	224.6	224.057	4648.68
				2016-11-24 06:50:13	326.24	326.046	7838.44					2016-11-24 06:44:38	240.44	239.725	5295.32	2016-11-24 06:44:10	224	224.035	4648.68
				2016-11-24 06:50:14	326.12	325.956	7838.44					2016-11-24 06:44:39	240.16	239.96	5300.54	2016-11-24 06:44:11	224.34	224.028	4648.68
				2016-11-24 06:50:15	325.93	325.869	7838.44					2016-11-24 06:44:40	239.92	240.202	5308.58	2016-11-24 06:44:12	223.23	223.909	4648.68
				2016-11-24 06:50:16	325.82	325.796	7838.44					2016-11-24 06:44:41	240.46	240.438	5312.11	2016-11-24 06:44:13	223.57	223.822	4648.68
				2016-11-24 06:50:17	325.95	325.691	7838.44					2016-11-24 06:44:42	239.88	240.609	5314.22	2016-11-24 06:44:14	223.82	223.753	4648.68
				2016-11-24 06:50:18	325.72	325.542	7838.44					2016-11-24 06:44:43	239.88	240.717	5315.56	2016-11-24 06:44:15	223.8	223.705	4648.68
				2016-11-24 06:50:19	325.72	325.375	7838.44					2016-11-24 06:44:44	240.67	240.859	5317.31	2016-11-24 06:44:16	223.59	223.646	4648.68
				2016-11-24 06:50:20	325.32	325.225	7838.44					2016-11-24 06:44:45	241.16	241.028	5319.4	2016-11-24 06:44:17	223.72	223.667	4648.68
				2016-11-24 06:50:21	325.34	325.089	7838.44					2016-11-24 06:44:46	241.12	241.059	5319.78	2016-11-24 06:44:18	223.37	223.638	4648.68
				2016-11-24 06:50:22	325.4	324.951	7838.44					2016-11-24 06:44:47	241.44	241.09	5320.16	2016-11-24 06:44:19	224	223.607	4648.68
				2016-11-24 06:50:23	325.04	324.844	7838.44					2016-11-24 06:44:48	241.57	241.172	5321.17	2016-11-24 06:44:20	223.84	223.682	4648.68
				2016-11-24 06:50:24	324.6	324.78	7838.44					2016-11-24 06:44:49	241.63	241.242	5322.03	2016-11-24 06:44:21	223.48	223.843	4648.68
				2016-11-24 06:50:25	324.29	324.749	7838.44					2016-11-24 06:44:50	241.72	241.337	5323.21	2016-11-24 06:44:22	223.69	223.906	4648.68
				2016-11-24 06:50:26	324.27	324.747	7838.44					2016-11-24 06:44:51	241.78	241.475	5324.91	2016-11-24 06:44:23	223.46	223.996	4648.68
				2016-11-24 06:50:27	324.33	324.728	7838.44					2016-11-24 06:44:52	240.8	241.596	5326.41	2016-11-24 06:44:24	223.25	223.978	4648.68
				2016-11-24 06:50:28	324.43	324.738	7838.44					2016-11-24 06:44:53	240.22	241.715	5331.19	2016-11-24 06:44:25	223.48	224.008	4648.68
				2016-11-24 06:50:29	324.54	324.79	7838.44					2016-11-24 06:44:54	240.78	241.829	5335.4	2016-11-24 06:44:26	224.62	224.051	4648.68
				2016-11-24 06:50:30	325.02	324.889	7838.44					2016-11-24 06:44:55	241.44	241.906	5337.36	2016-11-24 06:44:27	225.36	224.078	4648.68
				2016-11-24 06:50:31	324.98	324.988	7838.44					2016-11-24 06:44:56	242.21	241.994	5339.57	2016-11-24 06:44:28	224.42	224.136	4648.68
				2016-11-24 06:50:32	325.32	325.103	7838.44					2016-11-24 06:44:57	242.63	242.222	5345.34	2016-11-24 06:44:29	224.36	224.263	4648.68
				2016-11-24 06:50:33	325.19	325.216	7838.44					2016-11-24 06:44:58	242.78	242.468	5351.57	2016-11-24 06:44:30	223.8	224.406	4648.68
				2016-11-24 06:50:34	325.15	325.31	7838.44					2016-11-24 06:44:59	242.87	242.641	5355.95	2016-11-24 06:44:31	224.17	224.433	4648.68
				2016-11-24 06:50:35	325.17	325.372	7838.44					2016-11-24 06:45:00	242.89	242.776	5359.37	2016-11-24 06:44:32	223.95	224.405	4648.68
				2016-11-24 06:50:36	325.38	325.46	7838.44					2016-11-24 06:45:01	242.57	242.931	5363.28	2016-11-24 06:44:33	223.99	224.523	4648.68
				2016-11-24 06:50:37	325.36	325.565	7838.44					2016-11-24 06:45:02	242.74	243.042	5366.09	2016-11-24 06:44:34	224.1	224.634	4648.68
				2016-11-24 06:50:38	325.59	325.643	7838.44					2016-11-24 06:45:03	243.31	243.093	5367.38	2016-11-24 06:44:35	224.64	224.836	4653.91
				2016-11-24 06:50:39	325.68	325.729	7838.44					2016-11-24 06:45:04	242.93	243.137	5368.51	2016-11-24 06:44:36	225.06	224.92	4655.63
				2016-11-24 06:50:40	325.57	325.825	7838.44					2016-11-24 06:45:05	242.68	243.205	5370.21	2016-11-24 06:44:37	224.91	224.992	4657.1
				2016-11-24 06:50:41	325.7	325.885	7838.44					2016-11-24 06:45:06	242.93	243.317	5372.91	2016-11-24 06:44:38	225.06	225.084	4658.98
				2016-11-24 06:50:42	325.95	325.967	7838.44					2016-11-24 06:45:07	243.91	243.494	5377.08	2016-11-24 06:44:39	225.71	225.216	4661.7
				2016-11-24 06:50:43	326.47	326.044	7838.44					2016-11-24 06:45:08	243.85	243.715	5390.73	2016-11-24 06:44:40	225.58	225.312	4663.66
				2016-11-24 06:50:44	326.05	326.118	7838.44					2016-11-24 06:45:09	243.34	243.956	5407.18	2016-11-24 06:44:41	226.03	225.371	4664.87
				2016-11-24 06:50:45	326.1	326.177	7838.44					2016-11-24 06:45:10	243.36	244.225	5415.49	2016-11-24 06:44:42	225.09	225.428	4666.04
				2016-11-24 06:50:46	326.22	326.266	7838.44					2016-11-24 06:45:11	243.63	244.376	5419.43	2016-11-24 06:44:43	224.74	225.474	4666.97
				2016-11-24 06:50:47	326.05	326.318	7838.44					2016-11-24 06:45:12	243.81	244.452	5421.4	2016-11-24 06:44:44	225	225.44	4666.97
				2016-11-24 06:50:48	326.26	326.368	7838.44					2016-11-24 06:45:13	244.68	244.618	5425.43	2016-11-24 06:44:45	225.56	225.436	4666.97
				2016-11-24 06:50:49	326.43	326.441	7838.44					2016-11-24 06:45:14	245.74	244.898	5431.78	2016-11-24 06:44:46	225.69	225.391	4666.97
				2016-11-24 06:50:50	326.5	326.582	7838.44					2016-11-24 06:45:15	245.59	245.207	5438.8	2016-11-24 06:44:47	225.71	225.465	4666.97
				2016-11-24 06:50:51	326.22	326.731	7838.44					2016-11-24 06:45:16	245.64	245.461	5444.56	2016-11-24 06:44:48	225.54	225.57	4668.95
				2016-11-24 06:50:52	326.68	326.935	7840					2016-11-24 06:45:17	244.59	245.675	5449.42	2016-11-24 06:44:49	225.56	225.638	4670.35
				2016-11-24 06:50:53	326.52	327.143	7843.94					2016-11-24 06:45:18	244.74	245.845	5453.77	2016-11-24 06:44:50	225.34	225.644	4670.46
				2016-11-24 06:50:54	327.02	327.307	7851.61					2016-11-24 06:45:19	245.68	245.902	5455.41	2016-11-24 06:44:51	225.54	225.632	4670.46
				2016-11-24 06:50:55	326.85	327.393	7855.8					2016-11-24 06:45:20	246.42	245.92	5455.93	2016-11-24 06:44:52	225.53	225.614	4670.46
				2016-11-24 06:50:56	327.65	327.465	7859.36					2016-11-24 06:45:21	246.76	245.989	5457.95	2016-11-24 06:44:53	225.9	225.605	4670.46
				2016-11-24 06:50:57	327.86	327.501	7861.1					2016-11-24 06:45:22	246.42	246.21	5464.37	2016-11-24 06:44:54	225.9	225.599	4670.46
				2016-11-24 06:50:58	328.3	327.522	7862.12					2016-11-24 06:45:23	246.17	246.469	5469.94	2016-11-24 06:44:55	225.75	225.615	4670.46
				2016-11-24 06:50:59	328.54	327.506	7862.12					2016-11-24 06:45:24	246.55	246.688	5474.3	2016-11-24 06:44:56	225.62	225.614	4670.46
				2016-11-24 06:51:00	328.24	327.516	7862.12					2016-11-24 06:45:25	246.36	246.857	5477.67	2016-11-24 06:44:57	225.56	225.614	4670.46
				2016-11-24 06:51:01	327.44	327.483	7862.12					2016-11-24 06:45:26	245.79	246.993	5480.35	2016-11-24 06:44:58	225.51	225.58	4670.46
				2016-11-24 06:51:02	327.02	327.387	7862.12					2016-11-24 06:45:27	246.4	247.202	5484.42	2016-11-24 06:44:59	225.45	225.535	4670.46
				2016-11-24 06:51:03	327.07	327.277	7862.12					2016-11-24 06:45:28	247.02	247.485	5489.92	2016-11-24 06:45:00	225.49	225.51	4670.46
				2016-11-24 06:51:04	326.75	327.147	7862.12					2016-11-24 06:45:29	247.59	247.694	5493.99	2016-11-24 06:45:01	225.51	225.55	4670.46
				2016-11-24 06:51:05	326.85	327.027	7862.12					2016-11-24 06:45:30	248.09	247.862	5497.27	2016-11-24 06:45:02	225.53	225.59	4670.46
				2016-11-24 06:51:06	326.96	326.957	7862.12					2016-11-24 06:45:31	248.28	248.102	5505	2016-11-24 06:45:03	225.53
				2016-11-24 06:51:07	327.28	326.835	7862.12					2016-11-24 06:45:32	248.25	248.35	5514.9	2016-11-24 06:45:04	225.53
				2016-11-24 06:51:08	326.81	326.779	7862.12					2016-11-24 06:45:33	248.72	248.598	5524.79	2016-11-24 06:45:05	225.41
				2016-11-24 06:51:09	327.09	326.788	7862.12					2016-11-24 06:45:34	249.28	248.838	5534.36	2016-11-24 06:45:06	225.47
				2016-11-24 06:51:10	327.11	326.772	7862.12					2016-11-24 06:45:35	248.85	249.06	5547.67	2016-11-24 06:46:55	226.06
				2016-11-24 06:51:11	326.92	326.745	7862.12					2016-11-24 06:45:36	248.21	249.292	5578.2	2016-11-24 06:46:56	226
				2016-11-24 06:51:12	326.67	326.671	7862.12					2016-11-24 06:45:37	248.43	249.605	5584.28	2016-11-24 06:46:57	226.06
				2016-11-24 06:51:13	325.68	326.686	7862.12					2016-11-24 06:45:38	249.13	250.051	5594.82	2016-11-24 06:46:58	226.08
				2016-11-24 06:51:14	326.45	326.695	7862.12					2016-11-24 06:45:39	249.75	250.536	5607.68	2016-11-24 06:46:59	225.17	225.393	4665.32
				2016-11-24 06:51:15	326.85	326.762	7862.12					2016-11-24 06:45:40	250.23	250.842	5622.86	2016-11-24 06:47:00	225.27	225.333	4665.32
				2016-11-24 06:51:16	326.67	326.935	7862.12					2016-11-24 06:45:41	250.53	250.852	5623.38	2016-11-24 06:47:01	224.87	225.299	4665.32
				2016-11-24 06:51:17	326.67	327.113	7862.12					2016-11-24 06:45:42	250.83	250.613	5623.38	2016-11-24 06:47:02	224.71	225.289	4665.32
				2016-11-24 06:51:18	326.46	327.357	7862.12					2016-11-24 06:45:43	251.7	250.313	5623.38	2016-11-24 06:47:03	224.69	225.412	4665.71
				2016-11-24 06:51:19	326.98	327.542	7863.1					2016-11-24 06:45:44	253.62	250.133	5623.38	2016-11-24 06:47:04	224.71	225.682	4671.24
				2016-11-24 06:51:20	327.19	327.67	7869.39					2016-11-24 06:45:45	254.62	250.226	5623.38	2016-11-24 06:47:05	225.7	225.841	4675.16
				2016-11-24 06:51:21	327.84	327.786	7875.57					2016-11-24 06:45:46	252.21	250.425	5623.38	2016-11-24 06:47:06	225.4	226.121	4688.65
				2016-11-24 06:51:22	328.83	327.916	7891.65					2016-11-24 06:45:47	248.32	250.64	5623.38	2016-11-24 06:47:07	225.63	226.483	4706.09
				2016-11-24 06:51:23	328.62	328.042	7906.5					2016-11-24 06:45:48	245.8	250.785	5623.38	2016-11-24 06:47:08	225.95	226.833	4714.82
				2016-11-24 06:51:24	328.37	328.132	7913.53					2016-11-24 06:45:49	245.83	250.812	5623.38	2016-11-24 06:47:09	227.43	227.169	4723.18
				2016-11-24 06:51:25	328.48	328.187	7917.86					2016-11-24 06:45:50	247.77	250.848	5623.38	2016-11-24 06:47:10	228.14	227.41	4729.17
				2016-11-24 06:51:26	328.26	328.17	7917.86					2016-11-24 06:45:51	251.26	251.09	5642.04	2016-11-24 06:47:11	227.02	227.711	4736.66
				2016-11-24 06:51:27	327.95	328.054	7917.86					2016-11-24 06:45:52	252.72	251.886	5668.51	2016-11-24 06:47:12	227.95	227.992	4767.56
				2016-11-24 06:51:28	328.1	327.962	7917.86					2016-11-24 06:45:53	253.19	252.839	5703.56	2016-11-24 06:47:13	228.69	228.23	4770.36
				2016-11-24 06:51:29	327.84	327.893	7917.86					2016-11-24 06:45:54	253.3	253.565	5725.69	2016-11-24 06:47:14	228.54	228.286	4771.02
				2016-11-24 06:51:30	327.97	327.814	7917.86					2016-11-24 06:45:55	253.91	253.965	5732.57	2016-11-24 06:47:15	228.41	228.29	4771.07
				2016-11-24 06:51:31	327.8	327.765	7917.86					2016-11-24 06:45:56	255.02	254.03	5733.69	2016-11-24 06:47:16	228.35	228.351	4771.78
				2016-11-24 06:51:32	327.65	327.759	7917.86					2016-11-24 06:45:57	254.87	254.019	5733.69	2016-11-24 06:47:17	228.71	228.302	4771.78
				2016-11-24 06:51:33	327.55	327.728	7917.86					2016-11-24 06:45:58	257.08	254.048	5734.01	2016-11-24 06:47:18	228.72	228.206	4771.78
				2016-11-24 06:51:34	327.61	327.719	7917.86					2016-11-24 06:45:59	256.28	254.166	5736.45	2016-11-24 06:47:19	228.57	228.104	4771.78
				2016-11-24 06:51:35	327.61	327.696	7917.86					2016-11-24 06:46:00	253.81	254.279	5739.66	2016-11-24 06:47:20	228.05	227.979	4771.78
				2016-11-24 06:51:36	327.61	327.693	7917.86					2016-11-24 06:46:01	252.17	254.305	5740.38	2016-11-24 06:47:21	228.18	227.843	4771.78
				2016-11-24 06:51:37	327.72	327.701	7917.86					2016-11-24 06:46:02	251.98	254.332	5741.16	2016-11-24 06:47:22	227.69	227.658	4771.78
				2016-11-24 06:51:38	327.89	327.722	7917.86					2016-11-24 06:46:03	252.6	254.122	5741.16	2016-11-24 06:47:23	227.41	227.473	4771.78
				2016-11-24 06:51:39	327.76	327.725	7917.86					2016-11-24 06:46:04	253.51	253.969	5741.16	2016-11-24 06:47:24	227.64	227.299	4771.78
				2016-11-24 06:51:40	327.74	327.721	7917.86					2016-11-24 06:46:05	254.6	254.28	5741.16	2016-11-24 06:47:25	227.41	227.175	4771.78
				2016-11-24 06:51:41	327.72	327.724	7917.86					2016-11-24 06:46:06	255.15	254.685	5751.21	2016-11-24 06:47:26	227.04	227.036	4771.78
				2016-11-24 06:51:42	327.76	327.708	7917.86					2016-11-24 06:46:07	255.3	255.081	5762.5	2016-11-24 06:47:27	226.85	226.943	4771.78
				2016-11-24 06:51:43	327.74	327.693	7917.86					2016-11-24 06:46:08	255.17	255.452	5772.68	2016-11-24 06:47:28	226.68	226.876	4771.78
				2016-11-24 06:51:44	327.78	327.677	7917.86					2016-11-24 06:46:09	254.77	255.814	5782.05	2016-11-24 06:47:29	226.68	226.787	4771.78
				2016-11-24 06:51:45	327.64	327.672	7917.86					2016-11-24 06:46:10	254.6	256.132	5790.28	2016-11-24 06:47:30	226.66	226.714	4771.78
				2016-11-24 06:51:46	327.57	327.682	7917.86					2016-11-24 06:46:18	257.23	256.395	5798.56	2016-11-24 06:47:31	226.68	226.675	4771.78
				2016-11-24 06:51:47	327.64	327.665	7917.86					2016-11-24 06:46:19	256.62	256.574	5803.28	2016-11-24 06:47:32	226.66	226.658	4771.78
				2016-11-24 06:51:48	327.55	327.661	7917.86					2016-11-24 06:46:20	256.34	256.726	5806.64	2016-11-24 06:47:33	226.66	226.646	4771.78
				2016-11-24 06:51:49	327.72	327.69	7917.86					2016-11-24 06:46:21	256.68	256.929	5811.11	2016-11-24 06:47:34	226.68	226.639	4771.78
				2016-11-24 06:51:50	327.59	327.743	7917.86					2016-11-24 06:46:22	257.49	257.182	5816.68	2016-11-24 06:47:35	226.66
				2016-11-24 06:51:51	327.68	327.785	7917.86					2016-11-24 06:46:23	258.1	257.205	5817.2	2016-11-24 06:47:36	226.6
				2016-11-24 06:51:52	327.83	327.802	7917.86					2016-11-24 06:46:24	258.04	257.359	5820.58	2016-11-24 06:47:37	226.62
				2016-11-24 06:51:53	327.57	327.831	7917.86					2016-11-24 06:46:25	257.27	257.682	5827.69	2016-11-24 06:47:38	226.66
				2016-11-24 06:51:54	327.7	327.854	7917.86					2016-11-24 06:46:26	256.85	258.055	5836.31	2016-11-24 06:47:52	226.55
				2016-11-24 06:51:55	328.1	327.885	7917.86					2016-11-24 06:46:27	257	258.326	5842.8	2016-11-24 06:47:53	226.6
				2016-11-24 06:51:56	328.22	327.881	7917.86					2016-11-24 06:46:28	257.38	258.415	5844.93	2016-11-24 06:47:54	226.64
				2016-11-24 06:51:57	328.03	327.886	7917.86					2016-11-24 06:46:29	257.49	258.477	5846.4	2016-11-24 06:47:55	226.68
				2016-11-24 06:51:58	327.83	327.933	7917.86					2016-11-24 06:46:30	258.31	258.657	5850.7	2016-11-24 06:47:56	226.81	227.206	4724.11
				2016-11-24 06:51:59	327.87	328.035	7917.86					2016-11-24 06:46:31	259.89	258.865	5855.67	2016-11-24 06:47:57	227	227.321	4726.96
				2016-11-24 06:52:00	327.97	328.066	7917.86					2016-11-24 06:46:32	260.78	259.062	5860.36	2016-11-24 06:47:58	227.52	227.446	4730.08
				2016-11-24 06:52:01	327.93	328.174	7917.86					2016-11-24 06:46:33	260.48	259.263	5864.56	2016-11-24 06:47:59	227.39	227.545	4732.54
				2016-11-24 06:52:02	327.64	328.392	7933.69					2016-11-24 06:46:34	259.08	259.5	5869.41	2016-11-24 06:48:00	227.94	227.643	4734.96
				2016-11-24 06:52:03	327.89	328.632	7940.2					2016-11-24 06:46:35	258.72	259.656	5872.41	2016-11-24 06:48:01	228.28	227.699	4736.36
				2016-11-24 06:52:04	328.08	328.842	7943.7					2016-11-24 06:46:36	259.25	259.672	5872.69	2016-11-24 06:48:02	227.86	227.723	4736.95
				2016-11-24 06:52:05	328.83	329.032	7946.86					2016-11-24 06:46:37	259.14	259.651	5872.69	2016-11-24 06:48:03	227.81	227.685	4736.95
				2016-11-24 06:52:06	328.44	329.21	7949.82					2016-11-24 06:46:38	259.16	259.687	5872.96	2016-11-24 06:48:04	227.98	227.646	4736.95
				2016-11-24 06:52:07	329.4	329.41	7953.15					2016-11-24 06:46:39	259.59	259.904	5876.83	2016-11-24 06:48:05	227.73	227.588	4736.95
				2016-11-24 06:52:08	330.43	329.599	7956.29					2016-11-24 06:46:40	260.1	260.255	5883.11	2016-11-24 06:48:06	227.75	227.507	4736.95
				2016-11-24 06:52:09	330.47	329.797	7959.59					2016-11-24 06:46:41	260.03	260.581	5888.95	2016-11-24 06:48:07	227.43	227.516	4736.95
				2016-11-24 06:52:10	330.18	329.927	7961.75					2016-11-24 06:46:42	260.06	260.913	5895.99	2016-11-24 06:48:08	227.26	227.536	4736.95
				2016-11-24 06:52:11	330.06	330.094	7964.52					2016-11-24 06:46:43	260.55	261.172	5901.92	2016-11-24 06:48:09	227.11	227.575	4736.95
				2016-11-24 06:52:12	329.89	330.17	7965.79					2016-11-24 06:46:44	260.88	261.347	5905.94	2016-11-24 06:48:10	226.96	227.692	4736.95
				2016-11-24 06:52:13	329.84	330.147	7965.79					2016-11-24 06:46:45	261.46	261.519	5909.88	2016-11-24 06:48:11	227.3	227.806	4765.37
				2016-11-24 06:52:14	329.97	330.115	7965.79					2016-11-24 06:46:46	262.58	261.742	5914.98	2016-11-24 06:48:12	227.39	227.956	4767.14
				2016-11-24 06:52:15	330.26	330.098	7965.79					2016-11-24 06:46:47	262.84	261.977	5920.37	2016-11-24 06:48:13	227.96	228.067	4768.44
				2016-11-24 06:52:16	330.26	330.1	7965.79					2016-11-24 06:46:48	262.79	262.172	5942.02	2016-11-24 06:48:14	228.03	228.185	4769.84
				2016-11-24 06:52:17	330.27	330.121	7965.79					2016-11-24 06:46:49	262.01	262.362	5951.58	2016-11-24 06:48:15	228.41	228.321	4771.43
				2016-11-24 06:52:18	330.24	330.15	7965.79					2016-11-24 06:46:50	261.52	262.545	5956.37	2016-11-24 06:48:16	229.01	228.41	4772.48
				2016-11-24 06:52:19	330.18	330.176	7965.9					2016-11-24 06:46:51	261.99	262.679	5959.31	2016-11-24 06:48:17	229.01	228.47	4773.19
				2016-11-24 06:52:20	330.12	330.173	7965.9					2016-11-24 06:46:52	262.48	262.798	5961.93	2016-11-24 06:48:18	229.08	228.435	4773.19
				2016-11-24 06:52:21	329.99	330.173	7965.9					2016-11-24 06:46:53	262.65	262.937	5964.99	2016-11-24 06:48:19	228.48	228.441	4773.19
				2016-11-24 06:52:22	330.08	330.184	7966.02					2016-11-24 06:46:54	262.69	263.147	5969.6	2016-11-24 06:48:20	228.41	228.437	4773.19
				2016-11-24 06:52:23	330.12	330.204	7966.35					2016-11-24 06:46:55	262.97	263.415	5975.72	2016-11-24 06:48:21	228.45	228.418	4773.19
				2016-11-24 06:52:24	330.16	330.226	7966.73					2016-11-24 06:46:56	263.48	263.726	5986.9	2016-11-24 06:48:22	228.28	228.475	4773.24
				2016-11-24 06:52:25	330.26	330.255	7967.2					2016-11-24 06:46:57	264.05	264.098	5996.8	2016-11-24 06:48:23	228.05	228.666	4816.68
				2016-11-24 06:52:26	330.22	330.291	7967.8					2016-11-24 06:46:58	264.15	264.451	6003.71	2016-11-24 06:48:24	227.58	228.948	4825.59
				2016-11-24 06:52:27	330.26	330.323	7968.33					2016-11-24 06:46:59	264.32	264.754	6009.49	2016-11-24 06:48:25	228.09	229.235	4836.45
				2016-11-24 06:52:28	330.39	330.354	7968.85					2016-11-24 06:47:00	264.32	265.077	6015.67	2016-11-24 06:48:26	228.37	229.514	4848.68
				2016-11-24 06:52:29	330.46	330.378	7969.26					2016-11-24 06:47:01	264.47	265.422	6047.37	2016-11-24 06:48:27	228.8	229.814	4859.71
				2016-11-24 06:52:30	330.43	330.394	7969.51					2016-11-24 06:47:02	265.41	265.704	6056.37	2016-11-24 06:48:28	229.63	230.089	4869.07
				2016-11-24 06:52:31	330.43	330.413	7969.83					2016-11-24 06:47:03	266.57	266.086	6068.15	2016-11-24 06:48:29	231.19	230.39	4878.55
				2016-11-24 06:52:32	330.39	330.431	7970.13					2016-11-24 06:47:04	266.53	266.28	6074.1	2016-11-24 06:48:30	231.58	230.643	4907.18
				2016-11-24 06:52:33	330.43	330.435	7970.2					2016-11-24 06:47:05	266.02	266.323	6075.41	2016-11-24 06:48:31	231.57	230.821	4914.96
				2016-11-24 06:52:34	330.46	330.432	7970.2					2016-11-24 06:47:06	266.53	266.438	6078.96	2016-11-24 06:48:32	231.51	230.999	4926.17
				2016-11-24 06:52:35	330.43							2016-11-24 06:47:07	267.27	266.586	6082.25	2016-11-24 06:48:33	231.58	231.117	4965.34
				2016-11-24 06:52:36	330.43							2016-11-24 06:47:08	267.15	266.793	6086.36	2016-11-24 06:48:34	231.08	231.121	4965.56
				2016-11-24 06:52:37	330.43							2016-11-24 06:47:09	268.36	267.049	6091.46	2016-11-24 06:48:35	230.89	231.056	4965.56
				2016-11-24 06:52:38	330.46							2016-11-24 06:47:10	266.45	267.19	6094.27	2016-11-24 06:48:36	230.87	231.003	4965.56
												2016-11-24 06:47:11	264.79	267.276	6095.99	2016-11-24 06:48:37	230.33	230.96	4965.56
												2016-11-24 06:47:12	265.74	267.41	6098.91	2016-11-24 06:48:38	230.76	230.907	4965.56
												2016-11-24 06:47:13	267.04	267.635	6104.17	2016-11-24 06:48:39	230.93	230.91	4965.56
												2016-11-24 06:47:14	268.84	267.658	6104.7	2016-11-24 06:48:40	231.23	230.908	4965.56
												2016-11-24 06:47:15	269.35	267.796	6107.92	2016-11-24 06:48:41	230.87	230.914	4965.56
												2016-11-24 06:47:16	267.57	268.068	6114.26	2016-11-24 06:48:42	230.98	230.963	4965.56
												2016-11-24 06:47:17	267.48	268.295	6119.01	2016-11-24 06:48:43	231.04	231.012	4965.56
												2016-11-24 06:47:18	268.74	268.462	6122.52	2016-11-24 06:48:44	231	231.088	4965.56
												2016-11-24 06:47:19	269.63	268.445	6122.52	2016-11-24 06:48:45	231.11	231.129	4966.06
												2016-11-24 06:47:20	268.61	268.4	6122.52	2016-11-24 06:48:46	230.87	231.263	4974.15
												2016-11-24 06:47:21	267.97	268.543	6124.21	2016-11-24 06:48:47	230.93	231.403	4982.63
												2016-11-24 06:47:22	267.78	268.723	6127.99	2016-11-24 06:48:48	230.87	231.476	4987.08
												2016-11-24 06:47:23	268.23	268.84	6130.45	2016-11-24 06:48:49	231.3	231.546	4991.2
												2016-11-24 06:47:24	268.88	268.985	6133.48	2016-11-24 06:48:50	231.77	231.604	5004.91
												2016-11-24 06:47:25	268.65	269.177	6137.54	2016-11-24 06:48:51	231.68	231.728	5007.16
												2016-11-24 06:47:26	268.86	269.129	6137.54	2016-11-24 06:48:52	232.34	231.805	5008.53
												2016-11-24 06:47:27	269.14	268.964	6137.54	2016-11-24 06:48:53	232.52	231.885	5009.98
												2016-11-24 06:47:28	269.46	268.917	6137.54	2016-11-24 06:48:54	231.85	231.892	5010.11
												2016-11-24 06:47:29	270.03	268.97	6137.54	2016-11-24 06:48:55	231.77	231.882	5010.11
												2016-11-24 06:47:30	271.22	269.076	6137.54	2016-11-24 06:48:56	231.74	231.865	5010.11
												2016-11-24 06:47:31	270.73	269.19	6137.83	2016-11-24 06:48:57	232.24	231.825	5010.11
												2016-11-24 06:47:32	267.44	269.261	6139.42	2016-11-24 06:48:58	231.77	231.735	5010.11
												2016-11-24 06:47:33	265.96	269.266	6139.54	2016-11-24 06:48:59	231.75	231.727	5010.11
												2016-11-24 06:47:34	267.72	269.239	6139.54	2016-11-24 06:49:00	231.38	231.745	5010.11
												2016-11-24 06:47:35	269.46	269.096	6139.54	2016-11-24 06:49:01	231.66	231.844	5010.11
												2016-11-24 06:47:36	269.82	269.015	6139.54	2016-11-24 06:49:02	231.49	231.895	5010.17
												2016-11-24 06:47:37	270.11	269.253	6139.54	2016-11-24 06:49:03	231.9	231.978	5011.66
												2016-11-24 06:47:38	269.92	269.623	6147.59	2016-11-24 06:49:04	231.53	232.155	5014.84
												2016-11-24 06:47:39	269.52	269.855	6153.99	2016-11-24 06:49:05	231.77	232.366	5018.66
												2016-11-24 06:47:40	269.73	270.019	6158.49	2016-11-24 06:49:06	231.96	232.561	5022.16
												2016-11-24 06:47:41	269.65	270.214	6163.85	2016-11-24 06:49:07	232.83	232.833	5027.06
												2016-11-24 06:47:42	269.84	270.31	6166.5	2016-11-24 06:49:08	232.81	233.096	5031.81
												2016-11-24 06:47:43	270.05	270.399	6168.95	2016-11-24 06:49:09	232.68	233.493	5056.75
												2016-11-24 06:47:44	270.03	270.528	6172.5	2016-11-24 06:49:10	233.69	233.895	5106.04
												2016-11-24 06:47:45	270.28	270.648	6175.8	2016-11-24 06:49:11	233.71	234.288	5110.82
												2016-11-24 06:47:46	271.26	270.745	6178.15	2016-11-24 06:49:12	233.8	234.607	5115.09
												2016-11-24 06:47:47	271.96	270.837	6180.04	2016-11-24 06:49:13	234.48	234.899	5122.13
												2016-11-24 06:47:48	271.17	270.915	6181.63	2016-11-24 06:49:14	234.8	235.169	5173.88
												2016-11-24 06:47:49	270.9	270.982	6183	2016-11-24 06:49:15	235.89	235.332	5175.95
												2016-11-24 06:47:50	270.94	271.05	6184.4	2016-11-24 06:49:16	236.19	235.495	5178.03
												2016-11-24 06:47:51	271.05	271.05	6184.4	2016-11-24 06:49:17	236.29	235.65	5180.16
												2016-11-24 06:47:52	270.71	270.988	6184.4	2016-11-24 06:49:18	236.34	235.739	5183.05
												2016-11-24 06:47:53	270.86	271.025	6184.4	2016-11-24 06:49:19	236.02	235.816	5185.55
												2016-11-24 06:47:54	270.9	271.114	6185.7	2016-11-24 06:49:20	235.65	235.805	5185.55
												2016-11-24 06:47:55	270.77	271.179	6187.04	2016-11-24 06:49:21	235.48	235.76	5185.55
												2016-11-24 06:47:56	271.03	271.281	6189.13	2016-11-24 06:49:22	235.51	235.706	5185.55
												2016-11-24 06:47:57	271.26	271.402	6191.6	2016-11-24 06:49:23	235.5	235.648	5185.55
												2016-11-24 06:47:58	271.28	271.531	6194.25	2016-11-24 06:49:24	235.46	235.619	5185.55
												2016-11-24 06:47:59	271.58	271.724	6198.19	2016-11-24 06:49:25	235.65	235.627	5185.55
												2016-11-24 06:48:00	271.87	271.915	6202.1	2016-11-24 06:49:26	235.76	235.642	5185.55
												2016-11-24 06:48:01	271.66	272.126	6206.44	2016-11-24 06:49:27	235.7	235.657	5185.55
												2016-11-24 06:48:02	272.17	272.3	6209.47	2016-11-24 06:49:28	235.7
												2016-11-24 06:48:03	272.04	272.41	6211.29	2016-11-24 06:49:29	235.7
												2016-11-24 06:48:04	272.28	272.502	6212.8	2016-11-24 06:49:30	235.7
												2016-11-24 06:48:05	273.02	272.624	6214.82	2016-11-24 06:49:31	235.74
												2016-11-24 06:48:06	272.87	272.815	6218.16
												2016-11-24 06:48:07	273.36	273.003	6222.09
												2016-11-24 06:48:08	273.17	273.175	6225.69
												2016-11-24 06:48:09	272.49	273.209	6226.41
												2016-11-24 06:48:10	272.59	273.313	6228.58
												2016-11-24 06:48:11	273.21	273.471	6231.89
												2016-11-24 06:48:12	273.76	273.505	6232.61
												2016-11-24 06:48:13	274.24	273.539	6233.31
												2016-11-24 06:48:14	273.93	273.614	6234.87
												2016-11-24 06:48:15	272.66	273.725	6237.21
												2016-11-24 06:48:16	274.16	273.85	6239.04
												2016-11-24 06:48:17	274.61	273.959	6240.19
												2016-11-24 06:48:18	273.74	274.015	6240.79
												2016-11-24 06:48:19	273.54	274.133	6242.03
												2016-11-24 06:48:20	273.31	274.41	6244.98
												2016-11-24 06:48:21	273.82	274.591	6246.89
												2016-11-24 06:48:22	274.58	274.755	6248.63
												2016-11-24 06:48:23	274.96	275.018	6254.32
												2016-11-24 06:48:24	274.86	275.311	6260.74
												2016-11-24 06:48:25	275.22	275.614	6267.38
												2016-11-24 06:48:26	275.71	275.86	6275.11
												2016-11-24 06:48:27	276.15	276.066	6283.02
												2016-11-24 06:48:28	276.41	276.269	6290.79
												2016-11-24 06:48:29	276.64	276.493	6299.36
												2016-11-24 06:48:30	276.76	276.681	6303.9
												2016-11-24 06:48:31	276.64	276.829	6306.81
												2016-11-24 06:48:32	276.53	276.937	6308.93
												2016-11-24 06:48:33	276.85	277.025	6310.66
												2016-11-24 06:48:34	277.19	277.1	6312.29
												2016-11-24 06:48:35	277.32	277.156	6313.72
												2016-11-24 06:48:36	277.29	277.208	6315.03
												2016-11-24 06:48:37	277.34	277.305	6317.48
												2016-11-24 06:48:38	277.34	277.401	6319.92
												2016-11-24 06:48:39	277.38	277.447	6321.09
												2016-11-24 06:48:40	277.46	277.499	6322.41
												2016-11-24 06:48:41	277.38	277.561	6323.98
												2016-11-24 06:48:42	277.21	277.605	6325.08
												2016-11-24 06:48:43	277.59	277.664	6326.58
												2016-11-24 06:48:44	277.91	277.724	6328.1
												2016-11-24 06:48:45	277.7	277.785	6329.67
												2016-11-24 06:48:46	277.89	277.853	6331.37
												2016-11-24 06:48:47	277.97	277.855	6331.42
												2016-11-24 06:48:48	277.82	277.834	6331.42
												2016-11-24 06:48:49	277.99	277.81	6331.42
												2016-11-24 06:48:50	278.04	277.795	6331.42
												2016-11-24 06:48:51	278.14	277.731	6331.42
												2016-11-24 06:48:52	278.12	277.66	6331.42
												2016-11-24 06:48:53	277.23	277.66	6331.42
												2016-11-24 06:48:54	277.36	277.643	6331.42
												2016-11-24 06:48:55	277.65	277.514	6331.42
												2016-11-24 06:48:56	277.53	277.362	6331.42
												2016-11-24 06:48:57	277.19	277.381	6331.42
												2016-11-24 06:48:58	277.19	277.691	6331.42
												2016-11-24 06:48:59	277.82	278.014	6336.28
												2016-11-24 06:49:00	277.8	278.298	6344.99
												2016-11-24 06:49:01	276.62	278.69	6356.97
												2016-11-24 06:49:02	276.47	279.213	6367.59
												2016-11-24 06:49:03	278.33	279.749	6378.25
												2016-11-24 06:49:04	280.64	280.234	6388.95
												2016-11-24 06:49:05	280.91	280.684	6396.66
												2016-11-24 06:49:06	280.78	281.255	6413.47
												2016-11-24 06:49:07	281.84	281.847	6433.49
												2016-11-24 06:49:08	282.94	282.294	6443.7
												2016-11-24 06:49:09	283.09	282.58	6450.24
												2016-11-24 06:49:10	283.15	282.884	6457.6
												2016-11-24 06:49:11	282.75	283.247	6469.92
												2016-11-24 06:49:12	282.9	283.466	6482.97
												2016-11-24 06:49:13	282.99	283.476	6483.56
												2016-11-24 06:49:14	283.24	283.455	6483.56
												2016-11-24 06:49:15	283.79	283.475	6483.56
												2016-11-24 06:49:16	284.25	283.559	6487.08
												2016-11-24 06:49:17	284.78	283.644	6489.11
												2016-11-24 06:49:18	284.25	283.706	6490.62
												2016-11-24 06:49:19	283.05	283.733	6491.25
												2016-11-24 06:49:20	282.86	283.692	6491.25
												2016-11-24 06:49:21	283.36	283.602	6491.25
												2016-11-24 06:49:22	283.68	283.485	6491.25
												2016-11-24 06:49:23	283.83	283.436	6491.25
												2016-11-24 06:49:24	283.68	283.494	6491.25
												2016-11-24 06:49:25	283.53	283.551	6491.25
												2016-11-24 06:49:26	283.34	283.557	6491.25
												2016-11-24 06:49:27	283.26	283.54	6491.25
												2016-11-24 06:49:28	283.49	283.513	6491.25
												2016-11-24 06:49:29	283.72	283.83	6493.59
												2016-11-24 06:49:30	283.68	284.145	6501.17
												2016-11-24 06:49:31	283.49	284.363	6520.49
												2016-11-24 06:49:32	283.43	284.455	6523.92
												2016-11-24 06:49:33	283.49	284.56	6527.86
												2016-11-24 06:49:34	283.53	284.735	6534.41
												2016-11-24 06:49:42	287.17	284.953	6542.56
												2016-11-24 06:49:43	287	285.153	6551.11
												2016-11-24 06:49:44	285.73	285.284	6559.03
												2016-11-24 06:49:45	284.27	285.391	6565.52
												2016-11-24 06:49:46	284.65	285.558	6575.64
												2016-11-24 06:49:47	285.65	285.422	6575.64
												2016-11-24 06:49:48	286.07	285.335	6575.64
												2016-11-24 06:49:49	285.69	285.363	6575.64
												2016-11-24 06:49:50	284.87	285.48	6575.64
												2016-11-24 06:49:51	284.67	285.576	6576.74
												2016-11-24 06:49:52	285.37	285.565	6576.74
												2016-11-24 06:49:53	285.67	285.509	6576.74
												2016-11-24 06:49:54	286.05	285.478	6576.74
												2016-11-24 06:49:55	286.03	285.503	6576.74
												2016-11-24 06:49:56	285.56	285.553	6576.74
												2016-11-24 06:49:57	285.71	285.541	6576.74
												2016-11-24 06:49:58	285.52	285.517	6576.74
												2016-11-24 06:49:59	285.46	285.445	6576.74
												2016-11-24 06:50:00	285.35	285.393	6576.74
												2016-11-24 06:50:01	285.14	285.382	6576.74
												2016-11-24 06:50:02	285.22	285.365	6576.74
												2016-11-24 06:50:03	285.24	285.375	6576.74
												2016-11-24 06:50:04	285.41	285.416	6576.74
												2016-11-24 06:50:05	285.25	285.501	6576.74
												2016-11-24 06:50:06	285.46	285.599	6578.11
												2016-11-24 06:50:07	285.44	285.726	6582.36
												2016-11-24 06:50:08	285.52	285.925	6587.11
												2016-11-24 06:50:09	285.63	286.235	6594.54
												2016-11-24 06:50:10	285.92	286.58	6605.36
												2016-11-24 06:50:11	286.28	286.762	6611.34
												2016-11-24 06:50:12	286.22	286.825	6613.76
												2016-11-24 06:50:13	286.62	286.844	6614.53
												2016-11-24 06:50:14	287.42	286.925	6617.85
												2016-11-24 06:50:15	288.82	287.098	6624.84
												2016-11-24 06:50:16	289.05	287.312	6633.49
												2016-11-24 06:50:17	287.46	287.502	6641.19
												2016-11-24 06:50:18	286.13	287.613	6644.92
												2016-11-24 06:50:19	285.73	287.636	6645.54
												2016-11-24 06:50:20	286.53	287.54	6645.54
												2016-11-24 06:50:21	287.82	287.43	6645.54
												2016-11-24 06:50:22	288.63	287.45	6645.54
												2016-11-24 06:50:23	288.31	287.571	6645.54
												2016-11-24 06:50:24	287.84	287.735	6648.1
												2016-11-24 06:50:25	287.68	287.825	6650.48
												2016-11-24 06:50:26	287.76	287.805	6650.48
												2016-11-24 06:50:27	287.84	287.718	6650.48
												2016-11-24 06:50:28	287.68	287.651	6650.48
												2016-11-24 06:50:29	287.46	287.634	6650.48
												2016-11-24 06:50:30	287.53	287.624	6650.48
												2016-11-24 06:50:31	287.53	287.627	6650.48
												2016-11-24 06:50:32	287.59	287.591	6650.48
												2016-11-24 06:50:33	287.68	287.609	6650.48
												2016-11-24 06:50:34	287.57	287.598	6650.48
												2016-11-24 06:50:35	287.65	287.578	6650.48
												2016-11-24 06:50:36	287.57	287.563	6650.48
												2016-11-24 06:50:37	287.8	287.551	6650.48
												2016-11-24 06:50:38	287.44	287.552	6650.48
												2016-11-24 06:50:39	287.88	287.58	6650.48
												2016-11-24 06:50:40	287.34	287.685	6650.48
												2016-11-24 06:50:41	287.31	287.827	6650.53
												2016-11-24 06:50:42	287.36	287.987	6654.73
												2016-11-24 06:50:43	287.46	288.163	6659.51
												2016-11-24 06:50:44	287.69	288.311	6663.55
												2016-11-24 06:50:45	287.88	288.529	6669.5
												2016-11-24 06:50:46	288.81	288.685	6673.76
												2016-11-24 06:50:47	289.13	288.852	6677.89
												2016-11-24 06:50:48	289.56	289.067	6683.07
												2016-11-24 06:50:49	289.37	289.246	6687.39
												2016-11-24 06:50:50	289.51	289.368	6690.33
												2016-11-24 06:50:51	289.74	289.426	6692.32
												2016-11-24 06:50:52	289.03	289.485	6694.3
												2016-11-24 06:50:53	289.19	289.501	6694.86
												2016-11-24 06:50:54	289.83	289.541	6696.23
												2016-11-24 06:50:55	289.66	289.579	6697.53
												2016-11-24 06:50:56	289.22	289.574	6697.53
												2016-11-24 06:50:57	289.45	289.619	6698.9
												2016-11-24 06:50:58	289.77	289.658	6700.24
												2016-11-24 06:50:59	289.74	289.656	6700.24
												2016-11-24 06:51:00	289.81	289.683	6701.07
												2016-11-24 06:51:01	289.93	289.732	6702.75
												2016-11-24 06:51:02	289.68	289.756	6703.59
												2016-11-24 06:51:03	289.53	289.76	6703.71
												2016-11-24 06:51:04	289.62	289.751	6703.71
												2016-11-24 06:51:05	289.81	289.762	6703.78
												2016-11-24 06:51:06	289.95	289.741	6703.78
												2016-11-24 06:51:07	289.76	289.748	6703.78
												2016-11-24 06:51:08	289.72	289.762	6703.78
												2016-11-24 06:51:09	289.81	289.754	6703.78
												2016-11-24 06:51:10	289.64	289.745	6703.78
												2016-11-24 06:51:11	289.93	289.7	6703.78
												2016-11-24 06:51:12	289.7	289.687	6703.78
												2016-11-24 06:51:13	289.76	289.655	6703.78
												2016-11-24 06:51:14	289.68	289.635	6703.78
												2016-11-24 06:51:15	289.53	289.606	6703.78
												2016-11-24 06:51:16	289.72	289.574	6703.78
												2016-11-24 06:51:17	289.45	289.537	6703.78
												2016-11-24 06:51:18	289.62	289.499	6703.78
												2016-11-24 06:51:19	289.36	289.476	6703.78
												2016-11-24 06:51:20	289.6	289.465	6703.78
												2016-11-24 06:51:21	289.32	289.443	6703.78
												2016-11-24 06:51:22	289.57	289.443	6703.78
												2016-11-24 06:51:23	289.3	289.438	6703.78
												2016-11-24 06:51:24	289.34	289.464	6703.78
												2016-11-24 06:51:25	289.43	289.505	6703.78
												2016-11-24 06:51:26	289.41	289.632	6703.78
												2016-11-24 06:51:27	289.47	289.872	6708.65
												2016-11-24 06:51:28	289.45	290.039	6718.05
												2016-11-24 06:51:29	289.57	290.215	6727.88
												2016-11-24 06:51:30	289.64	290.418	6738.6
												2016-11-24 06:51:31	290.06	290.6	6743
												2016-11-24 06:51:32	290.71	290.74	6745.87
												2016-11-24 06:51:33	292.21	290.884	6748.82
												2016-11-24 06:51:34	291.14	291.053	6752.28
												2016-11-24 06:51:35	291.28	291.224	6755.79
												2016-11-24 06:51:36	291.66	291.348	6758.69
												2016-11-24 06:51:37	291.41	291.391	6759.75
												2016-11-24 06:51:38	291.01	291.315	6759.75
												2016-11-24 06:51:39	291.03	291.315	6759.75
												2016-11-24 06:51:40	291.43	291.344	6759.75
												2016-11-24 06:51:41	291.52	291.364	6759.75
												2016-11-24 06:51:42	291.43	291.386	6759.75
												2016-11-24 06:51:43	291.18	291.426	6760.63
												2016-11-24 06:51:44	291.37	291.478	6761.92
												2016-11-24 06:51:45	291.14	291.484	6762.06
												2016-11-24 06:51:46	291.6	291.501	6762.49
												2016-11-24 06:51:47	291.88	291.526	6763.12
												2016-11-24 06:51:48	291.66	291.59	6764.7
												2016-11-24 06:51:49	291.45	291.635	6765.83
												2016-11-24 06:51:50	291.6	291.696	6767.35
												2016-11-24 06:51:51	291.49	291.729	6768.16
												2016-11-24 06:51:52	291.71	291.807	6770.11
												2016-11-24 06:51:53	291.71	292.015	6775.27
												2016-11-24 06:51:54	291.88	292.185	6779.51
												2016-11-24 06:51:55	291.87	292.345	6782.91
												2016-11-24 06:51:56	291.81	292.446	6785.1
												2016-11-24 06:51:57	291.96	292.488	6785.99
												2016-11-24 06:51:58	292.74	292.547	6787.26
												2016-11-24 06:51:59	293.94	292.645	6789.34
												2016-11-24 06:52:00	293.33	292.743	6791.44
												2016-11-24 06:52:01	293.35	292.837	6793.47
												2016-11-24 06:52:02	292.61	292.91	6795.03
												2016-11-24 06:52:03	292.17	292.906	6795.03
												2016-11-24 06:52:04	292.36	292.789	6795.03
												2016-11-24 06:52:05	292.95	292.727	6795.03
												2016-11-24 06:52:06	292.95	292.66	6795.03
												2016-11-24 06:52:07	292.85	292.672	6795.03
												2016-11-24 06:52:08	292.76	292.722	6795.03
												2016-11-24 06:52:09	292.7	292.766	6795.03
												2016-11-24 06:52:10	292.65	292.774	6795.03
												2016-11-24 06:52:11	292.65	292.784	6795.03
												2016-11-24 06:52:12	292.61	292.801	6795.03
												2016-11-24 06:52:13	292.74	292.825	6795.03
												2016-11-24 06:52:14	292.72	292.852	6795.03
												2016-11-24 06:52:15	292.85	292.883	6795.03
												2016-11-24 06:52:16	293.03	292.91	6795.03
												2016-11-24 06:52:17	293.06	292.924	6795.32
												2016-11-24 06:52:18	293.04	292.915	6795.32
												2016-11-24 06:52:19	293.03	292.902	6795.32
												2016-11-24 06:52:20	292.99	292.867	6795.32
												2016-11-24 06:52:21	292.99	292.824	6795.32
												2016-11-24 06:52:22	292.95	292.775	6795.32
												2016-11-24 06:52:23	292.76	292.727	6795.32
												2016-11-24 06:52:24	292.65	292.677	6795.32
												2016-11-24 06:52:25	292.57	292.629	6795.32
												2016-11-24 06:52:26	292.47	292.577	6795.32
												2016-11-24 06:52:27	292.55	292.527	6795.32
												2016-11-24 06:52:28	292.53	292.495	6795.32
												2016-11-24 06:52:29	292.51	292.474	6795.32
												2016-11-24 06:52:30	292.48	292.464	6795.32
												2016-11-24 06:52:31	292.46	292.463	6795.32
												2016-11-24 06:52:32	292.42	292.453	6795.32
												2016-11-24 06:52:33	292.4	292.437	6795.32
												2016-11-24 06:52:34	292.4	292.425	6795.32
												2016-11-24 06:52:35	292.42	292.422	6795.32
												2016-11-24 06:52:36	292.46	292.413	6795.32
												2016-11-24 06:52:37	292.46	292.405	6795.32
												2016-11-24 06:52:38	292.44	292.413	6795.32
												2016-11-24 06:52:39	292.36	292.421	6795.32
												2016-11-24 06:52:40	292.38	292.435	6795.32
												2016-11-24 06:52:41	292.44	292.448	6795.32
												2016-11-24 06:52:42	292.36	292.474	6795.32
												2016-11-24 06:52:43	292.34	292.513	6795.32
												2016-11-24 06:52:44	292.48	292.566	6795.32
												2016-11-24 06:52:45	292.49	292.627	6795.32
												2016-11-24 06:52:46	292.57	292.691	6795.32
												2016-11-24 06:52:47	292.61	292.765	6795.32
												2016-11-24 06:52:48	292.74	292.845	6795.32
												2016-11-24 06:52:49	292.87	292.93	6795.45
												2016-11-24 06:52:50	292.95	293.015	6797.28
												2016-11-24 06:52:51	293.05	293.092	6798.92
												2016-11-24 06:52:52	293.14	293.194	6801.1
												2016-11-24 06:52:53	293.18	293.297	6803.08
												2016-11-24 06:52:54	293.22	293.389	6804.67
												2016-11-24 06:52:55	293.41	293.491	6806.43
												2016-11-24 06:52:56	293.43	293.606	6808.42
												2016-11-24 06:52:57	293.41	293.712	6810.24
												2016-11-24 06:52:58	293.73	293.823	6812.15
												2016-11-24 06:52:59	293.88	293.994	6815.1
												2016-11-24 06:53:00	293.88	294.178	6818.29
												2016-11-24 06:53:01	294.07	294.363	6822.69
												2016-11-24 06:53:02	294.32	294.507	6826.47
												2016-11-24 06:53:03	294.3	294.649	6830.18
												2016-11-24 06:53:04	294.4	294.749	6832.8
												2016-11-24 06:53:05	295.1	294.875	6836.11
												2016-11-24 06:53:06	295.44	294.945	6837.93
												2016-11-24 06:53:07	295.46	294.991	6839.15
												2016-11-24 06:53:08	295	295.045	6840.55
												2016-11-24 06:53:09	295.29	295.101	6842.03
												2016-11-24 06:53:10	294.98	295.085	6842.03
												2016-11-24 06:53:11	295.27	295.053	6842.03
												2016-11-24 06:53:12	294.83	295.011	6842.03
												2016-11-24 06:53:13	294.83	295.006	6842.03
												2016-11-24 06:53:14	294.89	294.98	6842.03
												2016-11-24 06:53:15	295.02	294.981	6842.03
												2016-11-24 06:53:16	294.93	294.964	6842.03
												2016-11-24 06:53:17	295.08	294.986	6842.03
												2016-11-24 06:53:18	295	295.004	6842.03
												2016-11-24 06:53:19	294.95	295.014	6842.03
												2016-11-24 06:53:20	295	295.009	6842.03
												2016-11-24 06:53:21	294.99	295.015	6842.03
												2016-11-24 06:53:22	295.08	295.014	6842.03
												2016-11-24 06:53:23	295.08	295.017	6842.03
												2016-11-24 06:53:24	295.02	295.036	6842.03
												2016-11-24 06:53:25	295	295.051	6842.03
												2016-11-24 06:53:26	294.97	295.055	6842.03
												2016-11-24 06:53:27	295	295.048	6842.03
												2016-11-24 06:53:28	295.06	295.038	6842.03
												2016-11-24 06:53:29	295.04	295.049	6842.03
												2016-11-24 06:53:30	295.16	295.103	6842.08
												2016-11-24 06:53:31	295.16	295.176	6844.01
												2016-11-24 06:53:32	295.04	295.331	6848.07
												2016-11-24 06:53:33	295	295.485	6852.11
												2016-11-24 06:53:34	294.97	295.613	6861.95
												2016-11-24 06:53:35	295.14	295.716	6875.01
												2016-11-24 06:53:36	295.59	295.824	6876.04
												2016-11-24 06:53:37	295.78	295.954	6877.29
												2016-11-24 06:53:38	296.7	296.074	6878.44
												2016-11-24 06:53:39	296.75	296.196	6879.62
												2016-11-24 06:53:40	296.45	296.298	6880.6
												2016-11-24 06:53:41	296.3	296.369	6881.28
												2016-11-24 06:53:42	296.34	296.405	6881.62
												2016-11-24 06:53:43	296.47	296.347	6881.62
												2016-11-24 06:53:44	296.32	296.295	6881.62
												2016-11-24 06:53:45	296.32	296.275	6881.62
												2016-11-24 06:53:46	296.26	296.27	6881.62
												2016-11-24 06:53:47	296.37	296.272	6881.62
												2016-11-24 06:53:48	296.17	296.296	6881.62
												2016-11-24 06:53:49	296.07	296.331	6881.62
												2016-11-24 06:53:50	296.17	296.371	6881.62
												2016-11-24 06:53:51	296.24	296.413	6881.7
												2016-11-24 06:53:52	296.24	296.443	6881.99
												2016-11-24 06:53:53	296.36	296.503	6882.56
												2016-11-24 06:53:54	296.74	296.585	6883.36
												2016-11-24 06:53:55	296.7	296.668	6884.15
												2016-11-24 06:53:56	296.76	296.774	6885.16
												2016-11-24 06:53:57	296.72	296.881	6886.19
												2016-11-24 06:53:58	296.7	296.995	6887.29
												2016-11-24 06:53:59	296.83	297.089	6888.37
												2016-11-24 06:54:00	296.98	297.181	6889.88
												2016-11-24 06:54:01	297.08	297.283	6891.56
												2016-11-24 06:54:02	297.4	297.393	6893.37
												2016-11-24 06:54:03	297.42	297.496	6895.08
												2016-11-24 06:54:04	297.61	297.579	6896.44
												2016-11-24 06:54:05	297.78	297.644	6897.51
												2016-11-24 06:54:06	297.71	297.697	6898.39
												2016-11-24 06:54:07	297.88	297.715	6898.68
												2016-11-24 06:54:08	297.93	297.734	6898.99
												2016-11-24 06:54:09	297.84	297.735	6899.02
												2016-11-24 06:54:10	297.74	297.72	6899.02
												2016-11-24 06:54:11	297.69	297.73	6899.02
												2016-11-24 06:54:12	297.67	297.721	6899.02
												2016-11-24 06:54:13	297.59	297.716	6899.02
												2016-11-24 06:54:14	297.63	297.726	6899.02
												2016-11-24 06:54:15	297.63	297.755	6899.34
												2016-11-24 06:54:16	297.61	297.808	6900.22
												2016-11-24 06:54:17	297.82	297.877	6901.36
												2016-11-24 06:54:18	297.78	297.964	6902.78
												2016-11-24 06:54:19	297.88	298.046	6904.15
												2016-11-24 06:54:20	297.95	298.129	6905.51
												2016-11-24 06:54:21	298.05	298.217	6906.97
												2016-11-24 06:54:22	298.28	298.29	6908.16
												2016-11-24 06:54:23	298.43	298.356	6909.26
												2016-11-24 06:54:24	298.54	298.425	6910.4
												2016-11-24 06:54:25	298.54	298.49	6911.46
												2016-11-24 06:54:26	298.54	298.569	6912.77
												2016-11-24 06:54:27	298.58	298.605	6913.37
												2016-11-24 06:54:28	298.62	298.675	6914.5
												2016-11-24 06:54:29	298.51	298.734	6915.48
												2016-11-24 06:54:30	298.64	298.822	6916.93
												2016-11-24 06:54:31	298.66	298.91	6918.39
												2016-11-24 06:54:32	298.92	299.005	6919.96
												2016-11-24 06:54:33	298.68	299.107	6922.91
												2016-11-24 06:54:34	299.19	299.235	6933.12
												2016-11-24 06:54:35	299.19	299.359	6943.12
												2016-11-24 06:54:36	299.51	299.49	6953.62
												2016-11-24 06:54:37	299.51	299.625	6957.13
												2016-11-24 06:54:38	299.63	299.793	6960.5
												2016-11-24 06:54:39	299.74	299.896	6962.58
												2016-11-24 06:54:40	299.91	300.005	6964.77
												2016-11-24 06:54:41	300.01	300.07	6966.07
												2016-11-24 06:54:42	300.1	300.104	6966.75
												2016-11-24 06:54:43	300.41	300.131	6967.3
												2016-11-24 06:54:44	300.52	300.09	6967.3
												2016-11-24 06:54:45	300.33	300.084	6967.3
												2016-11-24 06:54:46	300.39	300.13	6967.3
												2016-11-24 06:54:47	300.22	300.224	6969.16
												2016-11-24 06:54:48	299.88	300.283	6970.35
												2016-11-24 06:54:49	299.93	300.269	6970.35
												2016-11-24 06:54:50	299.29	300.263	6970.35
												2016-11-24 06:54:51	299.84	300.276	6970.35
												2016-11-24 06:54:52	300.52	300.355	6971.82
												2016-11-24 06:54:53	301.13	300.526	6975.25
												2016-11-24 06:54:54	301.06	300.698	6978.71
												2016-11-24 06:54:55	300.37	300.862	6982
												2016-11-24 06:54:56	300.26	300.991	6984.6
												2016-11-24 06:54:57	300.54	301.114	6987.07
												2016-11-24 06:54:58	301.09	301.24	6990.47
												2016-11-24 06:54:59	301.76	301.366	6994.39
												2016-11-24 06:55:00	301.82	301.503	6998.62
												2016-11-24 06:55:01	301.09	301.632	7002.62
												2016-11-24 06:55:02	301.26	301.701	7004.77
												2016-11-24 06:55:03	301.87	301.814	7008.26
												2016-11-24 06:55:04	302.52	301.917	7011.48
												2016-11-24 06:55:05	302.45	301.967	7013.03
												2016-11-24 06:55:06	301.87	302.085	7016.7
												2016-11-24 06:55:07	301.68	302.212	7020.61
												2016-11-24 06:55:08	301.3	302.276	7022.36
												2016-11-24 06:55:09	302.33	302.282	7022.5
												2016-11-24 06:55:10	302.9	302.309	7023.17
												2016-11-24 06:55:11	302.37	302.397	7025.35
												2016-11-24 06:55:12	302.39	302.517	7028.31
												2016-11-24 06:55:13	302.65	302.676	7032.24
												2016-11-24 06:55:14	302.58	302.732	7033.6
												2016-11-24 06:55:15	302.58	302.779	7034.77
												2016-11-24 06:55:16	302.75	302.833	7036.09
												2016-11-24 06:55:17	302.84	302.874	7037.1
												2016-11-24 06:55:18	303	302.896	7037.67
												2016-11-24 06:55:19	303.05	302.981	7039.75
												2016-11-24 06:55:20	302.94	303.069	7041.93
												2016-11-24 06:55:21	303.42	303.135	7043.54
												2016-11-24 06:55:22	302.96	303.228	7045.85
												2016-11-24 06:55:23	302.84	303.261	7046.66
												2016-11-24 06:55:24	302.9	303.365	7049.24
												2016-11-24 06:55:25	303.51	303.557	7053.98
												2016-11-24 06:55:26	303.55	303.72	7060.26
												2016-11-24 06:55:27	303.47	303.895	7067.58
												2016-11-24 06:55:28	303.87	304.074	7075.08
												2016-11-24 06:55:29	303.36	304.207	7080.68
												2016-11-24 06:55:30	304.2	304.234	7081.79
												2016-11-24 06:55:31	305.05	304.274	7083.46
												2016-11-24 06:55:32	305.21	304.39	7088.21
												2016-11-24 06:55:33	304.88	304.478	7089.97
												2016-11-24 06:55:34	304.81	304.574	7091.87
												2016-11-24 06:55:35	304.37	304.593	7092.25
												2016-11-24 06:55:36	303.8	304.586	7092.25
												2016-11-24 06:55:37	303.99	304.654	7093.46
												2016-11-24 06:55:38	304.75	304.805	7096.46
												2016-11-24 06:55:39	304.84	304.939	7099.14
												2016-11-24 06:55:40	304.41	305.114	7102.37
												2016-11-24 06:55:41	304.41	305.302	7105.84
												2016-11-24 06:55:42	304.98	305.478	7109.09
												2016-11-24 06:55:43	305.95	305.614	7111.59
												2016-11-24 06:55:44	306.54	305.753	7114.16
												2016-11-24 06:55:45	306.29	306.026	7121.03
												2016-11-24 06:55:46	306.29	306.31	7129.79
												2016-11-24 06:55:47	305.87	306.551	7137.62
												2016-11-24 06:55:48	305.93	306.651	7140.87
												2016-11-24 06:55:49	306.24	306.653	7140.92
												2016-11-24 06:55:50	306.37	306.674	7141.6
												2016-11-24 06:55:51	307.42	306.71	7142.79
												2016-11-24 06:55:52	307.53	306.79	7145.38
												2016-11-24 06:55:53	307.63	306.916	7149.49
												2016-11-24 06:55:54	307.05	307.091	7155.16
												2016-11-24 06:55:55	306.56	307.248	7160.27
												2016-11-24 06:55:56	306.52	307.289	7161.56
												2016-11-24 06:55:57	306.69	307.312	7162.13
												2016-11-24 06:55:58	306.75	307.318	7162.29
												2016-11-24 06:55:59	307.32	307.407	7164.52
												2016-11-24 06:56:00	308.16	307.551	7168.44
												2016-11-24 06:56:01	308.1	307.721	7173.26
												2016-11-24 06:56:02	307.87	307.934	7179.28
												2016-11-24 06:56:03	307.78	308.202	7186.87
												2016-11-24 06:56:04	307.7	308.401	7192.5
												2016-11-24 06:56:05	308.03	308.484	7194.85
												2016-11-24 06:56:06	308.14	308.541	7196.47
												2016-11-24 06:56:07	308.39	308.64	7199.59
												2016-11-24 06:56:08	309.03	308.782	7206.12
												2016-11-24 06:56:09	309.7	308.996	7215.82
												2016-11-24 06:56:10	309.51	309.226	7223.57
												2016-11-24 06:56:11	309.07	309.419	7230.06
												2016-11-24 06:56:12	308.73	309.58	7235.48
												2016-11-24 06:56:13	308.96	309.696	7238.58
												2016-11-24 06:56:14	309.34	309.752	7239.98
												2016-11-24 06:56:15	310.06	309.84	7242.21
												2016-11-24 06:56:23	310.56	310.012	7246.55
												2016-11-24 06:56:24	310.26	310.247	7252.61
												2016-11-24 06:56:25	310.16	310.488	7258.85
												2016-11-24 06:56:26	310.31	310.935	7270.45
												2016-11-24 06:56:27	310.31	311.274	7282.35
												2016-11-24 06:56:28	310.48	311.549	7292.14
												2016-11-24 06:56:29	310.96	311.865	7303.38
												2016-11-24 06:56:30	311.32	312.238	7313.81
												2016-11-24 06:56:31	311.61	312.566	7322.84
												2016-11-24 06:56:39	314.26	312.922	7332.63
												2016-11-24 06:56:40	313.78	313.3	7352.7
												2016-11-24 06:56:41	313.59	313.659	7373.99
												2016-11-24 06:56:42	313.74	314.028	7383.73
												2016-11-24 06:56:43	314.26	314.351	7392.25
												2016-11-24 06:56:44	313.92	314.433	7394.41
												2016-11-24 06:56:45	314.22	314.544	7397.34
												2016-11-24 06:56:46	314.64	314.655	7400.26
												2016-11-24 06:56:47	314.91	314.785	7403.69
												2016-11-24 06:56:48	315.38	314.997	7416.98
												2016-11-24 06:56:49	315.16	315.252	7431.68
												2016-11-24 06:56:50	315.16	315.477	7440.17
												2016-11-24 06:56:51	315	315.621	7442.96
												2016-11-24 06:56:52	314.81	315.683	7444.16
												2016-11-24 06:56:53	315.17	315.716	7444.82
												2016-11-24 06:56:54	316.6	315.806	7446.57
												2016-11-24 06:56:55	316.72	315.939	7449.15
												2016-11-24 06:56:56	316.7	316.109	7452.45
												2016-11-24 06:56:57	316.22	316.295	7456.06
												2016-11-24 06:56:58	315.59	316.453	7459.13
												2016-11-24 06:56:59	315.75	316.488	7459.82
												2016-11-24 06:57:00	316.15	316.535	7460.86
												2016-11-24 06:57:01	316.62	316.6	7465.76
												2016-11-24 06:57:02	316.87	316.722	7475
												2016-11-24 06:57:03	316.85	316.937	7485.03
												2016-11-24 06:57:04	316.91	317.18	7496.17
												2016-11-24 06:57:05	316.99	317.383	7505.47
												2016-11-24 06:57:06	317.24	317.518	7511.69
												2016-11-24 06:57:07	317.41	317.619	7516.14
												2016-11-24 06:57:08	317.56	317.745	7521.66
												2016-11-24 06:57:09	317.96	317.915	7529.13
												2016-11-24 06:57:10	318.42	318.125	7538.41
												2016-11-24 06:57:11	318.38	318.355	7548.52
												2016-11-24 06:57:12	318.11	318.605	7557.18
												2016-11-24 06:57:13	317.98	318.875	7567.34
												2016-11-24 06:57:14	318.23	319.097	7577
												2016-11-24 06:57:15	318.78	319.275	7584.76
												2016-11-24 06:57:16	319.31	319.556	7589.88
												2016-11-24 06:57:17	319.77	319.848	7594.75
												2016-11-24 06:57:18	320.15	320.19	7601.28
												2016-11-24 06:57:19	320.54	320.431	7606.52
												2016-11-24 06:57:20	320.4	320.486	7607.73
												2016-11-24 06:57:21	320.38	320.452	7607.73
												2016-11-24 06:57:22	321.47	320.383	7607.73
												2016-11-24 06:57:23	321.32	320.286	7607.73
												2016-11-24 06:57:24	321.74	320.193	7607.73
												2016-11-24 06:57:25	320.88	320.169	7607.73
												2016-11-24 06:57:26	319.39	320.206	7607.73
												2016-11-24 06:57:27	318.93	320.17	7607.73
												2016-11-24 06:57:28	319.01	320.153	7607.73
												2016-11-24 06:57:29	319.09	320.085	7607.73
												2016-11-24 06:57:30	319.51	320.095	7607.73
												2016-11-24 06:57:31	320.14	320.211	7607.73
												2016-11-24 06:57:32	320.79	320.323	7607.73
												2016-11-24 06:57:33	321.07	320.475	7607.73
												2016-11-24 06:57:34	321.13	320.654	7613.22
												2016-11-24 06:57:35	321	320.809	7619.12
												2016-11-24 06:57:36	320.98	320.937	7623.98
												2016-11-24 06:57:37	320.67	321.027	7627.39
												2016-11-24 06:57:38	320.16	321.088	7629.7
												2016-11-24 06:57:39	320.69	321.144	7631.8
												2016-11-24 06:57:40	321.05	321.251	7635.87
												2016-11-24 06:57:41	321.22	321.497	7645.9
												2016-11-24 06:57:42	321.55	321.873	7663.54
												2016-11-24 06:57:43	321.78	322.104	7674.39
												2016-11-24 06:57:44	321.74	322.115	7674.91
												2016-11-24 06:57:45	321.74	322.078	7674.91
												2016-11-24 06:57:46	322.18	322.105	7674.91
												2016-11-24 06:57:47	323.69	322.21	7705.9
												2016-11-24 06:57:48	324.8	322.304	7711.67
												2016-11-24 06:57:49	322.7	322.384	7712.97
												2016-11-24 06:57:50	320.81	322.42	7713.57
												2016-11-24 06:57:51	320.65	322.391	7713.57
												2016-11-24 06:57:52	321.51	322.225	7713.57
												2016-11-24 06:57:53	322.71	321.964	7713.57
												2016-11-24 06:57:54	322.81	321.906	7713.57
												2016-11-24 06:57:55	322.62	322.014	7713.57
												2016-11-24 06:57:56	322.14	322.145	7713.57
												2016-11-24 06:57:57	321.86	322.208	7713.57
												2016-11-24 06:57:58	321.86	322.153	7713.57
												2016-11-24 06:57:59	321.93	322.08	7713.57
												2016-11-24 06:58:00	322.07	322.013	7713.57
												2016-11-24 06:58:01	321.99	321.982	7713.57
												2016-11-24 06:58:02	322.1	321.942	7713.57
												2016-11-24 06:58:03	322.2	321.891	7713.57
												2016-11-24 06:58:04	322.1	321.872	7713.57
												2016-11-24 06:58:05	322.01	321.863	7713.57
												2016-11-24 06:58:06	321.88	321.929	7713.57
												2016-11-24 06:58:07	321.8	321.966	7713.57
												2016-11-24 06:58:08	321.42	322.041	7713.57
												2016-11-24 06:58:09	321.3	322.175	7713.57
												2016-11-24 06:58:10	321.72	322.314	7713.57
												2016-11-24 06:58:11	321.97	322.486	7714.65
												2016-11-24 06:58:12	322.72	322.655	7717.39
												2016-11-24 06:58:13	322.51	322.826	7720.18
												2016-11-24 06:58:14	323.02	323.023	7723.38
												2016-11-24 06:58:15	323.57	323.165	7725.71
												2016-11-24 06:58:16	323.54	323.261	7727.26
												2016-11-24 06:58:17	323.78	323.264	7727.3
												2016-11-24 06:58:18	323.65	323.298	7727.87
												2016-11-24 06:58:19	323.31	323.269	7727.87
												2016-11-24 06:58:20	323.46	323.204	7727.87
												2016-11-24 06:58:21	323.29	323.129	7727.87
												2016-11-24 06:58:22	323.02	323.064	7727.87
												2016-11-24 06:58:23	322.75	322.996	7727.87
												2016-11-24 06:58:24	322.89	322.979	7727.87
												2016-11-24 06:58:25	322.7	322.974	7727.87
												2016-11-24 06:58:26	322.85	322.966	7727.87
												2016-11-24 06:58:27	322.72	323.024	7727.87
												2016-11-24 06:58:28	323.06	323.113	7727.87
												2016-11-24 06:58:29	322.91	323.184	7727.87
												2016-11-24 06:58:30	323.12	323.279	7727.87
												2016-11-24 06:58:31	323.4	323.361	7728.89
												2016-11-24 06:58:32	323.21	323.466	7730.61
												2016-11-24 06:58:33	323.65	323.602	7732.81
												2016-11-24 06:58:34	323.73	323.753	7735.27
												2016-11-24 06:58:35	323.67	323.93	7738.16
												2016-11-24 06:58:36	323.75	324.083	7740.64
												2016-11-24 06:58:37	323.75	324.265	7743.62
												2016-11-24 06:58:38	323.88	324.366	7745.26
												2016-11-24 06:58:39	324.55	324.453	7746.67
												2016-11-24 06:58:40	324.57	324.555	7748.35
												2016-11-24 06:58:41	325.07	324.699	7751.39
												2016-11-24 06:58:42	325.08	324.852	7754.62
												2016-11-24 06:58:43	325.22	324.97	7768.35
												2016-11-24 06:58:44	324.76	325.104	7786.54
												2016-11-24 06:58:45	324.68	325.308	7799.02
												2016-11-24 06:58:46	324.8	325.446	7807.45
												2016-11-24 06:58:47	325.33	325.528	7812.44
												2016-11-24 06:58:48	325.43	325.559	7813.83
												2016-11-24 06:58:49	325.18	325.599	7814.59
												2016-11-24 06:58:50	326.02	325.675	7816.05
												2016-11-24 06:58:51	326.82	325.78	7818.03
												2016-11-24 06:58:52	326.59	325.856	7819.48
												2016-11-24 06:58:53	325.98	325.914	7820.57
												2016-11-24 06:58:54	325.56	325.988	7821.99
												2016-11-24 06:58:55	325.2	325.975	7821.99
												2016-11-24 06:58:56	325.52	325.885	7821.99
												2016-11-24 06:58:57	325.95	325.815	7821.99
												2016-11-24 06:58:58	326.17	325.798	7821.99
												2016-11-24 06:58:59	326.06	325.821	7821.99
												2016-11-24 06:59:00	326	325.884	7821.99
												2016-11-24 06:59:01	325.87	325.905	7821.99
												2016-11-24 06:59:02	325.83	325.892	7821.99
												2016-11-24 06:59:03	325.83	325.969	7821.99
												2016-11-24 06:59:04	325.79	326.063	7823.41
												2016-11-24 06:59:05	325.81	326.157	7825.21
												2016-11-24 06:59:06	325.89	326.367	7829.2
												2016-11-24 06:59:07	325.75	326.579	7833.22
												2016-11-24 06:59:08	325.81	326.762	7836.7
												2016-11-24 06:59:16	327.02	326.998	7841.19
												2016-11-24 06:59:17	327.09	327.212	7846.93
												2016-11-24 06:59:18	327.04	327.415	7856.87
												2016-11-24 06:59:19	328.18	327.62	7866.94
												2016-11-24 06:59:20	328.16	327.795	7876.69
												2016-11-24 06:59:21	327.84	327.87	7885.91
												2016-11-24 06:59:22	328.39	327.933	7893.67
												2016-11-24 06:59:23	328.16	328.035	7905.93
												2016-11-24 06:59:24	328.12	328.031	7905.93
												2016-11-24 06:59:25	328.01	327.991	7905.93
												2016-11-24 06:59:26	327.74	327.938	7905.93
												2016-11-24 06:59:27	327.84	327.831	7905.93
												2016-11-24 06:59:28	327.78	327.779	7905.93
												2016-11-24 06:59:29	328.16	327.813	7905.93
												2016-11-24 06:59:30	328.14	327.929	7905.93
												2016-11-24 06:59:31	327.72	328.055	7907.49
												2016-11-24 06:59:32	327.26	328.141	7914.24
												2016-11-24 06:59:33	327.21	328.287	7925.68
												2016-11-24 06:59:34	327.59	328.401	7934.38
												2016-11-24 06:59:35	328.49	328.515	7938.25
												2016-11-24 06:59:36	329.29	328.68	7941
												2016-11-24 06:59:37	329.12	328.872	7944.19
												2016-11-24 06:59:38	328.79	329.045	7947.08
												2016-11-24 06:59:39	329.39	329.133	7948.53
												2016-11-24 06:59:40	329.41	329.146	7948.76
												2016-11-24 06:59:41	329.39	329.079	7948.76
												2016-11-24 06:59:42	329.54	329.008	7948.76
												2016-11-24 06:59:43	329.37	328.981	7948.76
												2016-11-24 06:59:44	329.12	328.932	7948.76
												2016-11-24 06:59:45	328.55	328.883	7948.76
												2016-11-24 06:59:46	328.64	328.893	7948.76
												2016-11-24 06:59:47	328.55	328.946	7948.76
												2016-11-24 06:59:48	328.34	328.931	7948.76
												2016-11-24 06:59:49	328.49	328.87	7948.76
												2016-11-24 06:59:50	328.85	328.88	7948.76
												2016-11-24 06:59:51	328.87	328.918	7948.76
												2016-11-24 06:59:52	329.5	328.972	7948.76
												2016-11-24 06:59:53	330.13	329.029	7948.76
												2016-11-24 06:59:54	329.2	329.064	7948.76
												2016-11-24 06:59:55	328.45	329.059	7948.76
												2016-11-24 06:59:56	328.66	329.065	7948.76
												2016-11-24 06:59:57	329.06	329.051	7948.76
												2016-11-24 06:59:58	329.14	329.009	7948.76
												2016-11-24 06:59:59	328.97	329.11	7948.76
												2016-11-24 07:00:00	328.87	329.44	7953.65
												2016-11-24 07:00:01	328.8	329.711	7958.15
												2016-11-24 07:00:02	328.93	329.783	7959.35
												2016-11-24 07:00:03	329.35	329.807	7959.76
												2016-11-24 07:00:04	329.67	329.974	7962.52
												2016-11-24 07:00:05	330.31	330.181	7965.97
												2016-11-24 07:00:06	332.08	330.299	7967.94
												2016-11-24 07:00:07	331.64	330.332	7968.48
												2016-11-24 07:00:08	329.85	330.414	7969.85
												2016-11-24 07:00:09	329.41	330.457	7970.77
												2016-11-24 07:00:10	330.8	330.45	7970.77
												2016-11-24 07:00:11	331.15	330.351	7970.77
												2016-11-24 07:00:12	330.1	330.28	7970.77
												2016-11-24 07:00:13	329.29	330.4	7970.77
												2016-11-24 07:00:14	330.25	330.582	7975.24
												2016-11-24 07:00:15	330.15	330.658	7977.98
												2016-11-24 07:00:16	330.23	330.67	7978.41
												2016-11-24 07:00:17	330.99	330.694	7979.25
												2016-11-24 07:00:18	330.86	330.821	7983.82
												2016-11-24 07:00:19	331.17	330.845	7984.7
												2016-11-24 07:00:20	331.41	330.856	7985.09
												2016-11-24 07:00:21	331.64	330.906	7986.89
												2016-11-24 07:00:22	331.28	330.881	7986.89
												2016-11-24 07:00:23	330.36	330.864	7986.89
												2016-11-24 07:00:24	330.69	330.865	7986.89
												2016-11-24 07:00:25	330.52	330.845	7986.89
												2016-11-24 07:00:26	330.27	330.891	7986.89
												2016-11-24 07:00:27	330.78	330.961	7988.85
												2016-11-24 07:00:28	330.71	331.125	7994.72
												2016-11-24 07:00:29	330.67	331.26	7999.59
												2016-11-24 07:00:30	331.19	331.395	8004.45
												2016-11-24 07:00:31	331.19	331.543	8009.73
												2016-11-24 07:00:32	332.14	331.668	8014.22
												2016-11-24 07:00:33	332.05	331.785	8018.38
												2016-11-24 07:00:34	332.16	331.945	8024.11
												2016-11-24 07:00:35	332.18	332.069	8028.57
												2016-11-24 07:00:36	332.01	332.205	8033.42
												2016-11-24 07:00:37	331.89	332.278	8035.81
												2016-11-24 07:00:38	332.16	332.356	8038.03
												2016-11-24 07:00:39	331.99	332.463	8041.06
												2016-11-24 07:00:40	332.43	332.548	8043.49
												2016-11-24 07:00:41	332.56	332.621	8045.57
												2016-11-24 07:00:42	332.68	332.746	8049.14
												2016-11-24 07:00:43	332.95	332.856	8052.27
												2016-11-24 07:00:44	332.91	332.99	8056.1
												2016-11-24 07:00:45	333.33	333.108	8060.07
												2016-11-24 07:00:46	333.12	333.235	8064.33
												2016-11-24 07:00:47	332.81	333.376	8069.36
												2016-11-24 07:00:48	333.27	333.442	8071.81
												2016-11-24 07:00:49	333.37	333.487	8073.51
												2016-11-24 07:00:50	333.46	333.52	8074.74
												2016-11-24 07:00:51	333.73	333.525	8074.94
												2016-11-24 07:00:52	333.96	333.588	8077.29
												2016-11-24 07:00:53	334.23	333.653	8079.7
												2016-11-24 07:00:54	333.67	333.834	8086.47
												2016-11-24 07:00:55	333.41	334.058	8095.6
												2016-11-24 07:00:56	333.69	334.195	8100.14
												2016-11-24 07:00:57	333.18	334.245	8101.31
												2016-11-24 07:00:58	333.5	334.266	8101.8
												2016-11-24 07:00:59	333.98	334.376	8104.37
												2016-11-24 07:01:00	335.36	334.499	8107.24
												2016-11-24 07:01:01	335.93	334.588	8109.32
												2016-11-24 07:01:02	335.24	334.739	8112.85
												2016-11-24 07:01:03	334.51	334.939	8117.53
												2016-11-24 07:01:04	334.46	335.205	8123.76
												2016-11-24 07:01:05	334.88	335.348	8127.1
												2016-11-24 07:01:06	334.76	335.395	8128.2
												2016-11-24 07:01:07	334.67	335.455	8129.59
												2016-11-24 07:01:08	334.84	335.62	8146.29
												2016-11-24 07:01:09	335.7	335.825	8160.98
												2016-11-24 07:01:10	336.91	335.936	8165.12
												2016-11-24 07:01:11	336.93	336.033	8168.72
												2016-11-24 07:01:12	336.45	336.175	8173.82
												2016-11-24 07:01:13	335.89	336.337	8179.2
												2016-11-24 07:01:14	336.33	336.433	8181.52
												2016-11-24 07:01:15	336.72	336.418	8181.52
												2016-11-24 07:01:16	336.1	336.444	8181.78
												2016-11-24 07:01:17	335.82	336.503	8183.22
												2016-11-24 07:01:18	336.24	336.62	8186.07
												2016-11-24 07:01:19	336.62	336.737	8188.92
												2016-11-24 07:01:20	336.75	336.772	8189.76
												2016-11-24 07:01:21	336.75	336.918	8193.31
												2016-11-24 07:01:22	337.21	337.04	8196.27
												2016-11-24 07:01:23	337.1	337.179	8199.65
												2016-11-24 07:01:24	337.18	337.315	8202.94
												2016-11-24 07:01:25	337.62	337.505	8207.56
												2016-11-24 07:01:26	337.1	337.653	8211.16
												2016-11-24 07:01:27	337.71	337.785	8214.39
												2016-11-24 07:01:28	337.16	337.9	8217.03
												2016-11-24 07:01:29	337.77	338.018	8219.63
												2016-11-24 07:01:30	338.11	338.105	8221.53
												2016-11-24 07:01:31	338.84	338.221	8224.34
												2016-11-24 07:01:32	338.38	338.277	8225.86
												2016-11-24 07:01:33	338.67	338.384	8228.73
												2016-11-24 07:01:34	338.36	338.458	8230.74
												2016-11-24 07:01:35	338.48	338.528	8232.64
												2016-11-24 07:01:36	338.57	338.549	8233.2
												2016-11-24 07:01:37	338.38	338.636	8235.56
												2016-11-24 07:01:38	338.33	338.722	8237.86
												2016-11-24 07:01:39	338.33	338.823	8240.58
												2016-11-24 07:01:40	338.59	338.897	8242.54
												2016-11-24 07:01:41	338.88	338.955	8244.07
												2016-11-24 07:01:42	339.07	339.016	8245.67
												2016-11-24 07:01:43	339.34	339.096	8247.77
												2016-11-24 07:01:44	339.61	339.192	8250.28
												2016-11-24 07:01:45	339.47	339.312	8253.4
												2016-11-24 07:01:46	339.3	339.481	8257.57
												2016-11-24 07:01:47	339.21	339.641	8261.51
												2016-11-24 07:01:48	339.05	339.766	8264.61
												2016-11-24 07:01:49	339.21	339.815	8265.8
												2016-11-24 07:01:50	339.38	339.834	8266.27
												2016-11-24 07:01:51	339.91	339.885	8267.52
												2016-11-24 07:01:52	340.74	339.957	8269.31
												2016-11-24 07:01:53	340.83	340.076	8273.43
												2016-11-24 07:01:54	340.72	340.189	8289.4
												2016-11-24 07:01:55	340.14	340.341	8292.94
												2016-11-24 07:01:56	339.68	340.491	8294.89
												2016-11-24 07:01:57	339.86	340.55	8295.66
												2016-11-24 07:01:58	340.01	340.582	8296.07
												2016-11-24 07:01:59	340.36	340.641	8296.84
												2016-11-24 07:02:00	340.45	340.732	8298.02
												2016-11-24 07:02:01	341.05	340.845	8299.49
												2016-11-24 07:02:02	341.56	341.005	8301.57
												2016-11-24 07:02:03	341.39	341.146	8303.4
												2016-11-24 07:02:04	341.18	341.345	8305.62
												2016-11-24 07:02:05	341.37	341.458	8306.85
												2016-11-24 07:02:06	341.14	341.531	8307.63
												2016-11-24 07:02:07	340.93	341.567	8308.02
												2016-11-24 07:02:08	341.62	341.635	8308.76
												2016-11-24 07:02:09	341.56	341.788	8310.41
												2016-11-24 07:02:10	342.54	341.914	8311.76
												2016-11-24 07:02:11	341.7	342.072	8313.47
												2016-11-24 07:02:12	341.85	342.192	8314.77
												2016-11-24 07:02:13	341.96	342.266	8315.57
												2016-11-24 07:02:14	342.14	342.363	8316.61
												2016-11-24 07:02:15	342.86	342.394	8316.95
												2016-11-24 07:02:16	342.75	342.546	8318.6
												2016-11-24 07:02:17	342.88	342.708	8320.34
												2016-11-24 07:02:18	342.25	342.898	8322.4
												2016-11-24 07:02:19	342.44	343.09	8324.47
												2016-11-24 07:02:20	342.62	343.195	8325.61
												2016-11-24 07:02:21	342.88	343.274	8329.25
												2016-11-24 07:02:22	343.38	343.313	8333.26
												2016-11-24 07:02:23	343.63	343.457	8348.05
												2016-11-24 07:02:24	344.05	343.625	8360.54
												2016-11-24 07:02:25	344.25	343.828	8364.43
												2016-11-24 07:02:26	344.02	344.029	8368.27
												2016-11-24 07:02:27	343.61	344.156	8370.71
												2016-11-24 07:02:28	343.31	344.255	8372.61
												2016-11-24 07:02:29	343.84	344.334	8374.14
												2016-11-24 07:02:30	344.28	344.429	8375.99
												2016-11-24 07:02:31	344.86	344.584	8378.98
												2016-11-24 07:02:32	345.09	344.777	8382.73
												2016-11-24 07:02:33	344.78	345.009	8387.22
												2016-11-24 07:02:34	344.71	345.224	8391.38
												2016-11-24 07:02:35	344.92	345.404	8395.06
												2016-11-24 07:02:36	345.3	345.527	8397.6
												2016-11-24 07:02:37	345.72	345.64	8399.91
												2016-11-24 07:02:38	345.74	345.804	8407.73
												2016-11-24 07:02:39	345.86	346.014	8425.47
												2016-11-24 07:02:40	346.2	346.198	8435.13
												2016-11-24 07:02:41	346.26	346.365	8443.89
												2016-11-24 07:02:42	346.22	346.481	8449.94
												2016-11-24 07:02:43	346.33	346.585	8455.43
												2016-11-24 07:02:44	346.58	346.683	8460.62
												2016-11-24 07:02:45	347.02	346.755	8464.45
												2016-11-24 07:02:59	346.95	346.795	8471.14
												2016-11-24 07:03:00	347.14	346.835	8478.93
												2016-11-24 07:03:01	346.99	346.877	8485.36
												2016-11-24 07:03:02	346.89	346.877	8485.36
												2016-11-24 07:03:03	346.93	346.825	8485.36
												2016-11-24 07:03:04	346.99	346.805	8485.36
												2016-11-24 07:03:05	346.7	346.753	8485.36
												2016-11-24 07:03:06	346.66	346.716	8485.36
												2016-11-24 07:03:07	346.8	346.695	8485.36
												2016-11-24 07:03:08	346.58	346.646	8485.36
												2016-11-24 07:03:09	346.45	346.606	8485.36
												2016-11-24 07:03:10	346.72	346.603	8485.36
												2016-11-24 07:03:11	346.57	346.584	8485.36
												2016-11-24 07:03:12	346.59	346.561	8485.36
												2016-11-24 07:03:13	346.66	346.56	8485.36
												2016-11-24 07:03:14	346.39	346.564	8485.36
												2016-11-24 07:03:15	346.55	346.535	8485.36
												2016-11-24 07:03:16	346.66	346.521	8485.36
												2016-11-24 07:03:17	346.45	346.503	8485.36
												2016-11-24 07:03:18	346.55	346.482	8485.36
												2016-11-24 07:03:19	346.57	346.485	8485.36
												2016-11-24 07:03:20	346.49	346.482	8485.36
												2016-11-24 07:03:21	346.41	346.472	8485.36
												2016-11-24 07:03:22	346.41	346.472	8485.36
												2016-11-24 07:03:23	346.39	346.485	8485.36
												2016-11-24 07:03:24	346.43	346.495	8485.36
												2016-11-24 07:03:25	346.43	346.535	8485.36
												2016-11-24 07:03:26	346.51	346.581	8485.36
												2016-11-24 07:03:27	346.55	346.647	8485.36
												2016-11-24 07:03:28	346.45	346.725	8485.36
												2016-11-24 07:03:29	346.7	346.827	8485.36
												2016-11-24 07:03:30	346.68	346.918	8486.81
												2016-11-24 07:03:31	346.93	347.005	8489.93
												2016-11-24 07:03:32	346.91	347.061	8491.9
												2016-11-24 07:03:33	347.14	347.129	8494.33
												2016-11-24 07:03:34	347.24	347.154	8495.21
												2016-11-24 07:03:35	347.56	347.161	8495.47
												2016-11-24 07:03:36	347.43	347.195	8496.67
												2016-11-24 07:03:37	347.47	347.249	8498.61
												2016-11-24 07:03:38	347.16	347.275	8499.55
												2016-11-24 07:03:39	347.2	347.289	8500.04
												2016-11-24 07:03:40	346.97	347.264	8500.04
												2016-11-24 07:03:41	346.76	347.267	8500.04
												2016-11-24 07:03:42	347.3	347.246	8500.04
												2016-11-24 07:03:43	347.51	347.275	8500.04
												2016-11-24 07:03:44	347.43	347.32	8501.14
												2016-11-24 07:03:45	347.39	347.385	8503.44
												2016-11-24 07:03:46	347.28	347.493	8507.3
												2016-11-24 07:03:47	347.47	347.562	8509.76
												2016-11-24 07:03:48	347.24	347.635	8512.35
												2016-11-24 07:03:49	347.47	347.735	8515.92
												2016-11-24 07:03:50	347.7	347.836	8519.38
												2016-11-24 07:03:51	347.68	347.878	8520.81
												2016-11-24 07:03:52	347.95	347.924	8522.37
												2016-11-24 07:03:53	348.06	348.021	8525.7
												2016-11-24 07:03:54	348.31	348.087	8527.98
												2016-11-24 07:03:55	348.54	348.154	8530.25
												2016-11-24 07:03:56	348.5	348.205	8532
												2016-11-24 07:03:57	347.74	348.237	8533.12
												2016-11-24 07:03:58	347.97	348.245	8533.37
												2016-11-24 07:03:59	348.31	348.22	8533.37
												2016-11-24 07:04:00	348.2	348.184	8533.37
												2016-11-24 07:04:01	348.43	348.156	8533.37
												2016-11-24 07:04:02	348.24	348.233	8533.37
												2016-11-24 07:04:03	348.31	348.276	8534.46
												2016-11-24 07:04:04	348.14	348.293	8535.02
												2016-11-24 07:04:05	348.04	348.284	8535.02
												2016-11-24 07:04:06	348.14	348.254	8535.02
												2016-11-24 07:04:07	348.2	348.239	8535.02
												2016-11-24 07:04:08	348.58	348.248	8535.02
												2016-11-24 07:04:09	348.45	348.264	8535.02
												2016-11-24 07:04:10	348.49	348.257	8535.02
												2016-11-24 07:04:11	348.1	348.252	8535.02
												2016-11-24 07:04:12	348.1	348.269	8535.02
												2016-11-24 07:04:13	348.08	348.235	8535.02
												2016-11-24 07:04:14	348.41	348.201	8535.02
												2016-11-24 07:04:15	348.31	348.185	8535.02
												2016-11-24 07:04:16	347.97	348.195	8535.02
												2016-11-24 07:04:17	348.08	348.192	8535.02
												2016-11-24 07:04:18	348.39	348.201	8535.02
												2016-11-24 07:04:19	348.2	348.157	8535.02
												2016-11-24 07:04:20	348.08	348.123	8535.02
												2016-11-24 07:04:21	348.31	348.125	8535.02
												2016-11-24 07:04:22	348.22	348.12	8535.02
												2016-11-24 07:04:23	348.06	348.129	8535.02
												2016-11-24 07:04:24	348.18	348.202	8535.02
												2016-11-24 07:04:25	347.93	348.312	8535.47
												2016-11-24 07:04:26	347.93	348.429	8538.07
												2016-11-24 07:04:27	347.99	348.553	8540.82
												2016-11-24 07:04:28	348.03	348.674	8543.51
												2016-11-24 07:04:29	348.49	348.771	8549.14
												2016-11-24 07:04:30	349	348.877	8564.24
												2016-11-24 07:04:31	349.29	348.997	8576.4
												2016-11-24 07:04:32	349.6	349.096	8579.84
												2016-11-24 07:04:33	349.58	349.194	8583.21
												2016-11-24 07:04:34	349.39	349.263	8585.61
												2016-11-24 07:04:35	349.25	349.281	8586.24
												2016-11-24 07:04:36	349.1	349.288	8586.5
												2016-11-24 07:04:37	349.25	349.26	8586.5
												2016-11-24 07:04:38	349.08	349.267	8586.5
												2016-11-24 07:04:39	349.1	349.294	8586.69
												2016-11-24 07:04:40	349.25	349.334	8588.08
												2016-11-24 07:04:41	349.2	349.391	8590.06
												2016-11-24 07:04:42	349.37	349.409	8590.7
												2016-11-24 07:04:43	349.29	349.466	8592.68
												2016-11-24 07:04:44	349.66	349.489	8593.47
												2016-11-24 07:04:45	349.68	349.526	8594.72
												2016-11-24 07:04:46	349.69	349.568	8595.37
												2016-11-24 07:04:47	349.73	349.596	8595.81
												2016-11-24 07:04:48	349.45	349.668	8596.93
												2016-11-24 07:04:49	349.71	349.714	8597.64
												2016-11-24 07:04:50	349.35	349.727	8597.86
												2016-11-24 07:04:51	349.66	349.74	8598.06
												2016-11-24 07:04:52	349.66	349.751	8598.23
												2016-11-24 07:04:53	349.68	349.793	8598.88
												2016-11-24 07:04:54	350.08	349.817	8599.26
												2016-11-24 07:04:55	350.16	349.872	8600.12
												2016-11-24 07:04:56	349.83	349.889	8600.39
												2016-11-24 07:04:57	349.83	349.901	8600.57
												2016-11-24 07:04:58	349.85	349.916	8600.81
												2016-11-24 07:04:59	349.91	349.895	8600.81
												2016-11-24 07:05:00	349.98	349.864	8600.81
												2016-11-24 07:05:01	349.95	349.856	8600.81
												2016-11-24 07:05:02	349.85	349.858	8600.81
												2016-11-24 07:05:03	349.79	349.851	8600.81
												2016-11-24 07:05:04	349.85	349.84	8600.81
												2016-11-24 07:05:05	349.85	349.826	8600.81
												2016-11-24 07:05:06	349.81	349.823	8600.81
												2016-11-24 07:05:07	349.75	349.823	8600.81
												2016-11-24 07:05:08	349.85	349.828	8600.81
												2016-11-24 07:05:09	349.77	349.823	8600.81
												2016-11-24 07:05:10	349.79	349.819	8600.81
												2016-11-24 07:05:11	349.83	349.815	8600.81
												2016-11-24 07:05:12	349.91	349.813	8600.81
												2016-11-24 07:05:13	349.85	349.804	8600.81
												2016-11-24 07:05:14	349.85	349.807	8600.81
												2016-11-24 07:05:15	349.79	349.805	8600.81
												2016-11-24 07:05:16	349.81	349.794	8600.81
												2016-11-24 07:05:17	349.77	349.776	8600.81
												2016-11-24 07:05:18	349.72	349.765	8600.81
												2016-11-24 07:05:19	349.75	349.755	8600.81
												2016-11-24 07:05:20	349.81	349.758	8600.81
												2016-11-24 07:05:21	349.77	349.755	8600.81
												2016-11-24 07:05:22	349.7	349.753	8600.81
												2016-11-24 07:05:23	349.72	349.747	8600.81
												2016-11-24 07:05:24	349.72	349.737	8600.81
												2016-11-24 07:05:25	349.74	349.716	8600.81
												2016-11-24 07:05:26	349.83	349.689	8600.81
												2016-11-24 07:05:27	349.77	349.671	8600.81
												2016-11-24 07:05:28	349.75	349.655	8600.81
												2016-11-24 07:05:29	349.66	349.642	8600.81
												2016-11-24 07:05:30	349.64	349.629	8600.81
												2016-11-24 07:05:31	349.58	349.61	8600.81
												2016-11-24 07:05:32	349.47	349.593	8600.81
												2016-11-24 07:05:33	349.5	349.577	8600.81
												2016-11-24 07:05:34	349.54	349.568	8600.81
												2016-11-24 07:05:35	349.58	349.559	8600.81
												2016-11-24 07:05:36	349.6	349.555	8600.81
												2016-11-24 07:05:37	349.62	349.565	8600.81
												2016-11-24 07:05:38	349.58	349.578	8600.81
												2016-11-24 07:05:39	349.58	349.587	8600.81
												2016-11-24 07:05:40	349.56	349.585	8600.81
												2016-11-24 07:05:41	349.54	349.593	8600.81
												2016-11-24 07:05:42	349.54	349.621	8600.81
												2016-11-24 07:05:43	349.58	349.703	8600.81
												2016-11-24 07:05:44	349.64	349.805	8600.81
												2016-11-24 07:05:45	349.64	349.912	8600.81
												2016-11-24 07:05:46	349.56	350.015	8602.36
												2016-11-24 07:05:47	349.68	350.117	8603.95
												2016-11-24 07:05:48	349.93	350.219	8605.54
												2016-11-24 07:05:49	350.48	350.329	8607.07
												2016-11-24 07:05:50	350.71	350.437	8608.54
												2016-11-24 07:05:51	350.73	350.562	8610.22
												2016-11-24 07:05:52	350.68	350.675	8611.77
												2016-11-24 07:05:53	350.66	350.759	8612.9
												2016-11-24 07:05:54	350.7	350.798	8613.43
												2016-11-24 07:05:55	350.85	350.816	8613.68
												2016-11-24 07:05:56	350.83	350.833	8613.9
												2016-11-24 07:05:57	350.93	350.858	8614.24
												2016-11-24 07:05:58	350.93	350.889	8614.66
												2016-11-24 07:05:59	350.85	350.924	8615.13
												2016-11-24 07:06:00	350.91	350.939	8615.34
												2016-11-24 07:06:01	350.91	350.955	8615.55
												2016-11-24 07:06:02	350.91	350.966	8615.71
												2016-11-24 07:06:03	350.96	350.973	8615.8
												2016-11-24 07:06:04	351	350.992	8616.06
												2016-11-24 07:06:05	351.08	351.004	8616.22
												2016-11-24 07:06:06	351.02	351.012	8616.33
												2016-11-24 07:06:15	351	351.024	8616.49
												2016-11-24 07:06:16	351.06	351.03	8616.57
												2016-11-24 07:06:17	351	351.033	8616.62
												2016-11-24 07:06:18	351.06	351.027	8616.62
												2016-11-24 07:06:19	351.04	351.029	8616.62
												2016-11-24 07:06:20	351	351.033	8616.62
												2016-11-24 07:06:21	351.04	351.028	8616.62
