# Supplementary material for: Powerful turbidity currents driven by dense basal layers
Source: Nat Commun. 2018 Oct 5;9:4114. doi: 10.1038/s41467-018-06254-6 (PMC6173716; doi:10.1038/s41467-018-06254-6)
Supplement: Supplementary file 7 — Supplementary Data 5 [file 41467_2018_6254_MOESM7_ESM.xlsx]

## Sheet: Thalweg_Depth-Distance
Supplementary Data 5. Monterey Canyon thalweg from EM300 data
The distance along the thalweg from the canyon head and corresponding depth was extracted from the bathymetry collected with a Simrad EM300 multibeam system. This bathymetry is available at:
https://www.ngdc.noaa.gov/ships/ocean_alert/Monterey_mb.html
Elevation (m)	Straight Line Distance (m)	Distance over Topography (m)	Longitude	Latitude
-0.255143	0	0	-121.785	36.802
-0.388184	9.9357	9.93662	-121.785	36.802
-0.605469	39.7429	39.7446	-121.786	36.802
-0.844238	69.55	69.5527	-121.786	36.802
-1.0835	99.3572	99.3608	-121.786	36.802
-1.36011	129.164	129.169	-121.787	36.802
-1.61328	158.971	158.978	-121.787	36.802
-1.90796	188.779	188.786	-121.787	36.802
-2.16748	218.586	218.594	-121.788	36.802
-2.36768	248.393	248.402	-121.788	36.802
-2.28906	278.2	278.209	-121.788	36.8021
-3.81924	308.007	308.056	-121.789	36.8021
-4.81562	317.943	318.041	-121.789	36.8021
-6.53705	338.009	338.181	-121.789	36.8021
-11.2475	368.108	368.646	-121.789	36.8021
-14.8333	388.174	389.03	-121.79	36.8022
-16.5381	398.207	399.207	-121.79	36.8022
-19.4256	428.306	429.444	-121.79	36.8022
-21.3333	458.405	459.603	-121.79	36.8022
-22.874	488.504	489.742	-121.791	36.8023
-24.9143	518.602	519.91	-121.791	36.8023
-25.6464	528.635	529.969	-121.791	36.8023
-27.3236	547.972	549.379	-121.791	36.8024
-27.6187	551.84	553.258	-121.791	36.8024
-35.6693	586.646	588.983	-121.792	36.8026
-39.4722	605.983	608.691	-121.792	36.8027
-41.1867	621.453	624.255	-121.792	36.8028
-37.2833	656.26	659.279	-121.792	36.8029
-38.0403	663.994	667.051	-121.793	36.803
-39.431	691.066	694.159	-121.793	36.8031
-39.1099	702.668	705.765	-121.793	36.8031
-38.3203	724.904	728.015	-121.793	36.8032
-39.4219	758.259	761.388	-121.793	36.8034
-44.1719	791.613	795.078	-121.794	36.8035
-44.1719	791.613	795.078	-121.794	36.8035
-47.6927	813.849	817.592	-121.794	36.8036
-49.1596	823.817	827.667	-121.794	36.8036
-63.7154	853.723	860.927	-121.794	36.8036
-60.4766	883.629	891.008	-121.795	36.8035
-65.9086	913.534	921.403	-121.795	36.8035
-68.5859	928.487	936.594	-121.795	36.8035
-71.2558	943.44	951.783	-121.795	36.8035
-78.2375	973.346	982.493	-121.796	36.8035
-79.2595	1003.25	1012.42	-121.796	36.8034
-79.6214	1033.16	1042.32	-121.796	36.8034
-79.8034	1043.13	1052.29	-121.797	36.8034
-79.913	1063.07	1072.24	-121.797	36.8034
-82.091	1092.99	1102.23	-121.797	36.8035
-84.9213	1122.9	1132.28	-121.797	36.8035
-87.8473	1152.82	1162.34	-121.798	36.8035
-87.8473	1152.82	1162.34	-121.798	36.8035
-88.6954	1182.74	1192.27	-121.798	36.8035
-92.0285	1212.65	1222.37	-121.798	36.8036
-93.3643	1242.57	1252.32	-121.799	36.8036
-95.0676	1262.51	1272.34	-121.799	36.8036
-95.3348	1272.5	1282.33	-121.799	36.8036
-97.7464	1302.48	1312.41	-121.799	36.8036
-99.7851	1332.46	1342.45	-121.8	36.8035
-100.931	1352.44	1362.47	-121.8	36.8035
-101.696	1362.44	1372.49	-121.8	36.8035
-105.555	1392.42	1402.72	-121.801	36.8035
-108.809	1422.39	1432.87	-121.801	36.8034
-111.258	1452.37	1462.95	-121.801	36.8034
-114.031	1482.35	1493.05	-121.802	36.8034
-115.989	1512.33	1523.1	-121.802	36.8033
-117.179	1532.31	1543.12	-121.802	36.8033
-117.9	1542.44	1553.27	-121.802	36.8033
-119.837	1572.83	1583.72	-121.803	36.8033
-120.594	1582.96	1593.88	-121.803	36.8032
-122.004	1603.22	1614.19	-121.803	36.8032
-123.068	1633.61	1644.6	-121.803	36.8031
-124.196	1664	1675.01	-121.804	36.8031
-124.251	1684.26	1695.27	-121.804	36.8031
-124.719	1694.39	1705.41	-121.804	36.803
-125.697	1724.78	1735.82	-121.804	36.803
-125.903	1734.91	1745.95	-121.804	36.803
-126.028	1755.17	1766.21	-121.805	36.8029
-125.785	1785.56	1796.6	-121.805	36.8029
-127.261	1815.95	1827.03	-121.805	36.8028
-128.439	1836.21	1847.32	-121.805	36.8028
-128.574	1846.15	1857.26	-121.806	36.8028
-130.496	1875.97	1887.14	-121.806	36.8028
-132.919	1905.79	1917.06	-121.806	36.8028
-132.847	1935.61	1946.88	-121.807	36.8028
-136.021	1965.43	1976.87	-121.807	36.8028
-136.972	1995.25	2006.71	-121.807	36.8028
-138.983	2025.07	2036.6	-121.808	36.8029
-140.59	2054.89	2066.46	-121.808	36.8029
-140.565	2064.83	2076.4	-121.808	36.8029
-142.213	2085.78	2097.41	-121.808	36.8028
-144.217	2117.21	2128.9	-121.809	36.8027
-144.847	2127.68	2139.4	-121.809	36.8027
-145.409	2148.63	2160.36	-121.809	36.8026
-146.742	2180.06	2191.81	-121.809	36.8025
-148.387	2211.48	2223.28	-121.81	36.8025
-149.147	2221.96	2233.78	-121.81	36.8024
-148.376	2242.91	2254.74	-121.81	36.8024
-147.806	2253.39	2265.23	-121.81	36.8023
-150.041	2281.57	2293.51	-121.81	36.8022
-150.041	2281.57	2293.51	-121.81	36.8022
-153.409	2323.85	2335.92	-121.811	36.8019
-153.409	2323.85	2335.92	-121.811	36.8019
-149.559	2352.03	2364.37	-121.811	36.8017
-150.508	2366.12	2378.49	-121.811	36.8016
-153.809	2408.4	2420.9	-121.811	36.8013
-153.809	2408.4	2420.9	-121.811	36.8013
-154.61	2436.59	2449.09	-121.811	36.8012
-155.795	2447.06	2459.63	-121.812	36.8011
-157.12	2468.01	2480.63	-121.812	36.8011
-156.765	2478.49	2491.11	-121.812	36.801
-158.335	2509.91	2522.57	-121.812	36.801
-158.029	2530.86	2543.53	-121.812	36.8009
-159.465	2542.6	2555.35	-121.813	36.8008
-160.054	2549.64	2562.41	-121.813	36.8008
-160.419	2577.8	2590.57	-121.813	36.8007
-160.973	2605.96	2618.74	-121.813	36.8005
-161.226	2613	2625.78	-121.813	36.8005
-158.627	2624.73	2637.8	-121.813	36.8004
-161.365	2645.8	2659.05	-121.813	36.8003
-162.074	2677.39	2690.65	-121.813	36.8
-162.74	2687.93	2701.2	-121.814	36.7999
-163.127	2708.99	2722.27	-121.814	36.7997
-162.725	2719.53	2732.81	-121.814	36.7996
-163.2	2740.59	2753.88	-121.814	36.7995
-164.567	2772.19	2785.51	-121.814	36.7992
-164.842	2782.72	2796.05	-121.814	36.7991
-165.343	2803.79	2817.12	-121.814	36.7989
-165.879	2814.32	2827.66	-121.814	36.7988
-166.35	2837.23	2850.58	-121.814	36.7987
-167.821	2854.42	2867.83	-121.814	36.7986
-168.559	2871.61	2885.03	-121.815	36.7986
-169.254	2894.52	2907.96	-121.815	36.7985
-169.617	2904.53	2917.98	-121.815	36.7985
-170.512	2934.56	2948.02	-121.815	36.7985
-171.601	2964.59	2978.07	-121.816	36.7985
-171.653	2974.6	2988.08	-121.816	36.7985
-171.827	2994.86	3008.34	-121.816	36.7986
-173.499	3025.25	3038.78	-121.816	36.7986
-174.305	3055.64	3069.18	-121.817	36.7987
-175.329	3075.9	3089.46	-121.817	36.7987
-176.02	3086.48	3100.06	-121.817	36.7988
-176.666	3118.2	3131.8	-121.817	36.7989
-176.609	3134.07	3147.66	-121.817	36.7989
-176.833	3149.93	3163.53	-121.818	36.799
-178.697	3181.66	3195.31	-121.818	36.7991
-178.9	3192.24	3205.89	-121.818	36.7991
-179.288	3212.9	3226.56	-121.818	36.7991
-179.613	3228.4	3242.06	-121.818	36.7992
-179.883	3243.9	3257.56	-121.819	36.7992
-180.014	3264.57	3278.23	-121.819	36.7993
-180.182	3277.02	3290.68	-121.819	36.7993
-182.289	3297.76	3311.53	-121.819	36.7995
-182.398	3314.35	3328.12	-121.819	36.7995
-182.477	3347.53	3361.3	-121.819	36.7997
-182.798	3351.68	3365.46	-121.82	36.7997
-184.603	3389.02	3402.84	-121.82	36.7999
-184.879	3397.31	3411.14	-121.82	36.8
-185.329	3413.9	3427.74	-121.82	36.8001
-185.626	3425.02	3438.86	-121.82	36.8001
-186.911	3458.38	3472.24	-121.821	36.8003
-187.543	3480.61	3494.49	-121.821	36.8004
-187.86	3490.55	3504.42	-121.821	36.8004
-188.835	3520.34	3534.23	-121.821	36.8004
-189.47	3540.2	3554.1	-121.821	36.8004
-190.048	3551.32	3565.24	-121.822	36.8003
-190.535	3562.44	3576.37	-121.822	36.8003
-190.128	3584.67	3598.61	-121.822	36.8002
-191.051	3606.91	3620.86	-121.822	36.8001
-191.745	3618.07	3632.05	-121.822	36.8
-192.137	3629.24	3643.22	-121.822	36.7999
-192.232	3651.57	3665.55	-121.822	36.7997
-193.684	3673.89	3687.92	-121.822	36.7995
-193.968	3683.89	3697.92	-121.822	36.7995
-195.31	3713.89	3727.95	-121.822	36.7992
-196.872	3733.89	3748.01	-121.822	36.799
-197.809	3743.88	3758.05	-121.822	36.7989
-198.013	3773.88	3788.05	-121.822	36.7986
-199.033	3803.88	3818.06	-121.822	36.7984
-200.028	3823.87	3838.09	-121.822	36.7982
-200.464	3833.87	3848.09	-121.822	36.7981
-201.267	3863.87	3878.1	-121.822	36.7978
-201.577	3893.87	3908.1	-121.822	36.7976
-202.191	3913.86	3928.11	-121.822	36.7974
-202.505	3923.86	3938.11	-121.822	36.7973
-203.556	3953.86	3968.12	-121.822	36.797
-204.03	3983.86	3998.12	-121.822	36.7967
-204.799	4003.85	4018.14	-121.822	36.7966
-205.109	4013.85	4028.14	-121.822	36.7965
-205.771	4043.85	4058.14	-121.822	36.7962
-206.464	4073.84	4088.15	-121.822	36.7959
-207.004	4093.84	4108.15	-121.822	36.7958
-207.318	4104.14	4118.46	-121.822	36.7957
-208.56	4135.05	4149.39	-121.823	36.7954
-208.56	4135.05	4149.39	-121.823	36.7954
-209.732	4165.96	4180.32	-121.823	36.7951
-210.064	4176.26	4190.63	-121.823	36.795
-210.924	4196.26	4210.65	-121.823	36.7949
-211.321	4226.26	4240.64	-121.823	36.7946
-212.12	4248.14
-212.416	4256.25	4270.66	-121.823	36.7943
-212.687	4266.25	4280.66	-121.823	36.7942
-213.765	4288.58	4303.02	-121.823	36.794
-214.757	4310.91	4325.37	-121.823	36.7939
-215.008	4322.07	4336.53	-121.823	36.7938
-214.925	4333.23	4347.7	-121.823	36.7937
-215.748	4361.42	4375.9	-121.823	36.7935
-215.748	4361.42	4375.9	-121.823	36.7935
-216.939	4403.7	4418.19	-121.824	36.7932
-216.939	4403.7	4418.19	-121.824	36.7932
-216.4	4417.79	4432.3	-121.824	36.7931
-217.232	4445.98	4460.49	-121.824	36.793
-217.232	4445.98	4460.49	-121.824	36.793
-218.684	4474.17	4488.72	-121.824	36.7928
-220.848	4488.26	4502.98	-121.824	36.7927
-220.848	4488.26	4502.98	-121.824	36.7927
-221.417	4530.54	4545.26	-121.825	36.7924
-221.417	4530.54	4545.26	-121.825	36.7924
-222.092	4558.73	4573.46	-121.825	36.7922
-222.493	4570.46	4585.2	-121.825	36.7922
-222.723	4577.5	4592.24	-121.825	36.7921
-222.82	4581
-223.42	4602.73
-223.501	4605.66	4620.41	-121.825	36.792
-224.533	4633.83	4648.6	-121.825	36.7919
-224.64	4640.87	4655.64	-121.826	36.7918
-224.772	4652.6	4667.37	-121.826	36.7918
-225.817	4674.02	4688.81	-121.826	36.7917
-226.484	4706.14	4720.94	-121.826	36.7916
-226.484	4706.14	4720.94	-121.826	36.7916
-227.775	4738.26	4753.09	-121.827	36.7915
-227.322	4759.67	4774.51	-121.827	36.7914
-228.519	4773.77	4788.65	-121.827	36.7913
-228.519	4773.77	4788.65	-121.827	36.7913
-228.646	4816.05	4830.93	-121.827	36.7911
-228.646	4816.05	4830.93	-121.827	36.7911
-229.092	4830.14	4845.03	-121.827	36.791
-229.598	4852.38	4867.28	-121.828	36.7909
-230.252	4874.62	4889.52	-121.828	36.7908
-230.642	4885.74	4900.65	-121.828	36.7908
-230.406	4896.85	4911.77	-121.828	36.7907
-230.954	4920.78	4935.7	-121.828	36.7906
-231.054	4932.74	4947.66	-121.828	36.7905
-230.974	4956.66	4971.59	-121.829	36.7904
-231.468	4986.57	5001.5	-121.829	36.7903
-231.569	4992.55	5007.48	-121.829	36.7902
-231.581	5004.51	5019.44	-121.829	36.7902
-232.61	5023.05
-233.145	5032.7	5047.67	-121.829	36.79
-233.756	5074.98	5089.95	-121.83	36.7897
-233.658	5103.16	5118.14	-121.83	36.7895
-234.574	5114.28	5129.3	-121.83	36.7895
-235.035	5125.4	5140.43	-121.83	36.7894
-234.715	5147.64	5162.67	-121.83	36.7894
-234.855	5169.88	5184.91	-121.83	36.7893
-235.642	5179.89	5194.95	-121.831	36.7893
-236.57	5209.92	5225	-121.831	36.7893
-237.326	5239.96	5255.04	-121.831	36.7893
-238.023	5249.97	5265.07	-121.831	36.7894
-238.501	5269.83	5284.94	-121.832	36.7894
-239.933	5299.63	5314.78	-121.832	36.7894
-240.231	5309.56	5324.71	-121.832	36.7894
-241.619	5326.69	5341.89	-121.832	36.7894
-241.775	5334.03	5349.24	-121.832	36.7895
-243.225	5370.73	5385.97	-121.833	36.7897
-243.535	5378.07	5393.31	-121.833	36.7897
-243.778	5395.2	5410.44	-121.833	36.7898
-243.988	5409.29	5424.54	-121.833	36.7899
-244.528	5423.38	5438.64	-121.833	36.79
-245.77	5451.57	5466.85	-121.833	36.7902
-246.254	5465.66	5480.96	-121.833	36.7903
-246.962	5479.76	5495.07	-121.833	36.7903
-247.886	5497.74	5513.08	-121.834	36.7905
-248.07	5503.74	5519.08	-121.834	36.7905
-248.973	5539.72	5555.07	-121.834	36.7908
-249.104	5551.71	5567.06	-121.834	36.7909
-249.162	5575.7	5591.04	-121.834	36.7911
-249.781	5587.69	5603.05	-121.834	36.7912
-250.566	5608.48	5623.86	-121.834	36.7913
-250.865	5624.07	5639.45	-121.834	36.7915
-251.029	5639.66	5655.04	-121.834	36.7916
-251.558	5660.44	5675.83	-121.834	36.7918
-252.078	5673.21	5688.62	-121.834	36.7919
-252.457	5692.37	5707.78	-121.835	36.792
-253.111	5711.53	5726.94	-121.835	36.7921
-253.484	5724.3	5739.72	-121.835	36.7922
-254.13	5735.42	5750.86	-121.835	36.7923
-255.301	5768.78	5784.24	-121.835	36.7924
-256.16	5791.02	5806.49	-121.835	36.7925
-256.471	5801.03	5816.51	-121.836	36.7925
-257.835	5831.06	5846.57	-121.836	36.7926
-259.092	5861.09	5876.63	-121.836	36.7926
-259.583	5871.1	5886.65	-121.836	36.7926
-260.693	5890.96	5906.54	-121.837	36.7926
-261.994	5920.76	5936.37	-121.837	36.7926
-261.947	5930.69	5946.3	-121.837	36.7926
-262.389	5952.93	5968.54	-121.837	36.7925
-263.4	5975.17	5990.8	-121.837	36.7924
-263.703	5986.28	6001.93	-121.838	36.7924
-264.121	5997.4	6013.05	-121.838	36.7923
-265.161	6017.27	6032.95	-121.838	36.7923
-265.412	6047.06	6062.74	-121.838	36.7923
-265.723	6057	6072.68	-121.838	36.7923
-266.469	6079.91	6095.61	-121.839	36.7922
-267.332	6097.1	6112.82	-121.839	36.7921
-268.069	6114.29	6130.02	-121.839	36.7921
-269.162	6137.2	6152.96	-121.839	36.792
-269.609	6147.21	6162.98	-121.839	36.792
-270.7	6177.24	6193.03	-121.84	36.792
-272.167	6207.27	6223.1	-121.84	36.792
-272.773	6217.28	6233.13	-121.84	36.7921
-273.775	6238.24	6254.1	-121.84	36.7921
-274.763	6248.71	6264.63	-121.84	36.7921
-275.718	6269.67	6285.6	-121.841	36.7922
-276.538	6301.09	6317.04	-121.841	36.7923
-277.072	6311.57	6327.53	-121.841	36.7923
-277.855	6331.43	6347.41	-121.841	36.7923
-278.829	6361.23	6377.22	-121.842	36.7923
-279.428	6371.16	6387.17	-121.842	36.7923
-280.377	6392.11	6408.15	-121.842	36.7924
-281.084	6402.59	6418.65	-121.842	36.7924
-281.248	6413.07
-281.412	6423.54	6439.6	-121.842	36.7925
-282.7	6452.99
-282.787	6454.97	6471.06	-121.843	36.7926
-283.172	6465.45	6481.54	-121.843	36.7926
-283.519	6486.12	6502.21	-121.843	36.7927
-284.164	6501.62	6517.73	-121.843	36.7927
-284.272	6517.12	6533.23	-121.843	36.7927
-284.826	6537.79	6553.91	-121.843	36.7928
-285.107	6548.37	6564.49	-121.844	36.7928
-285.632	6580.1	6596.22	-121.844	36.7929
-286.294	6595.96	6612.1	-121.844	36.793
-286.7	6609.31
-286.777	6611.83	6627.97	-121.844	36.793
-287.56	6643.55	6659.71	-121.845	36.7931
-287.965	6654.13	6670.3	-121.845	36.7931
-288	6655.08
-288.15	6659.16
-288.724	6674.8	6690.98	-121.845	36.7932
-288.89	6678.81
-289.3	6688.68
-289.367	6690.3	6706.49	-121.845	36.7932
-289.821	6705.8	6722	-121.845	36.7933
-290.189	6726.47	6742.67	-121.845	36.7933
-290.439	6739.71	6755.91	-121.846	36.7934
-291.19	6755.1
-291.269	6756.73	6772.95	-121.846	36.7935
-292.05	6776.15
-292.181	6779.42	6795.66	-121.846	36.7936
-293.241	6802.11	6818.37	-121.846	36.7938
-294.226	6819.12	6835.42	-121.846	36.7939
-294.34	6822.09
-294.4	6823.66
-294.732	6832.36	6848.66	-121.846	36.794
-294.89	6836.5
-295.04	6840.43
-295.1	6842.01
-295.579	6854.6	6870.92	-121.847	36.794
-295.67	6874.57
-297.064	6887.95	6904.31	-121.847	36.7942
-297.35	6892.67
-297.68	6898.11
-298.43	6910.47
-299.087	6921.31	6937.73	-121.847	36.7943
-299.087	6921.31	6937.73	-121.847	36.7943
-299.14	6925.54
-299.503	6954.67	6971.09	-121.848	36.7944
-300.056	6965.79	6982.22	-121.848	36.7945
-300.9	6982.77
-301.161	6988.02	7004.48	-121.848	36.7946
-302.237	7021.38	7037.86	-121.848	36.7947
-302.37	7024.67
-303.588	7054.74	7071.24	-121.849	36.7949
-303.83	7064.87
-304.384	7088.09	7104.61	-121.849	36.795
-304.943	7099.21	7115.74	-121.849	36.795
-305.842	7115.81	7132.36	-121.849	36.7951
-306.135	7124.1	7140.66	-121.849	36.7952
-306.58	7138.56
-307.284	7161.44	7178.01	-121.85	36.7954
-307.45	7165.58	7182.16	-121.85	36.7954
-308.622	7198.77	7215.37	-121.85	36.7956
-308.983	7215.36	7231.97	-121.85	36.7957
-309.598	7236.1	7252.72	-121.85	36.7958
-310.091	7248.55	7265.17	-121.85	36.7958
-310.948	7270.79	7287.43	-121.851	36.7959
-311.887	7304.14	7320.79	-121.851	36.7961
-312.8	7329.27
-313.099	7337.5	7354.17	-121.851	36.7962
-313.54	7370.86	7387.53	-121.852	36.7963
-314.6	7398.82
-314.804	7404.21	7420.91	-121.852	36.7965
-315.14	7426.45	7443.15	-121.852	36.7966
-315.401	7438.68	7455.39	-121.852	36.7966
-315.7	7444.5
-316.533	7460.7	7477.44	-121.852	36.7967
-316.727	7475.38	7492.12	-121.853	36.7968
-317.527	7512.08	7528.82	-121.853	36.797
-317.527	7512.08	7528.82	-121.853	36.797
-318.361	7548.78	7565.53	-121.853	36.7972
-318.786	7563.45	7580.22	-121.853	36.7973
-319.292	7585.47	7602.24	-121.854	36.7974
-319.87	7595.11
-320.026	7597.71	7614.49	-121.854	36.7975
-320.539	7608.87	7625.67	-121.854	36.7976
-320.6	7611.19
-321.08	7629.39
-321.422	7642.36	7659.17	-121.854	36.7978
-322.135	7675.85	7692.67	-121.854	36.7981
-322.13	7687.02	7703.84	-121.854	36.7982
-322.184	7704.18	7721	-121.854	36.7983
-322.295	7711.54	7728.36	-121.854	36.7984
-324.554	7748.31	7765.2	-121.855	36.7986
-324.901	7755.67	7772.57	-121.855	36.7987
-324.994	7772.83	7789.73	-121.855	36.7988
-325.046	7783.03	7799.93	-121.855	36.7989
-325.39	7804.01
-325.547	7813.61	7830.51	-121.855	36.7992
-325.95	7821.26
-327.156	7844.19	7861.14	-121.855	36.7995
-327.78	7874.77	7891.72	-121.855	36.7997
-327.78	7874.77	7891.72	-121.855	36.7997
-328.027	7905.36	7922.31	-121.855	36.8
-328.11	7911.83
-328.2	7918.86
-328.288	7925.74	7942.7	-121.855	36.8002
-328.434	7936.91	7953.86	-121.855	36.8003
-330.447	7970.4	7987.41	-121.855	36.8005
-330.447	7970.4	7987.41	-121.855	36.8005
-331.069	7992.73	8009.75	-121.855	36.8007
-331.2	7997.43
-331.362	8003.26	8020.29	-121.855	36.8008
-332.245	8034.86	8051.9	-121.856	36.8011
-332.69	8047.53
-332.985	8055.92	8072.97	-121.856	36.8013
-333.299	8066.45	8083.51	-121.856	36.8013
-333.862	8087.52	8104.58	-121.856	36.8015
-334.133	8098.68	8115.75	-121.856	36.8016
-335.565	8132.17	8149.27	-121.856	36.8019
-335.565	8132.17	8149.27	-121.856	36.8019
-335.652	8154.5	8171.6	-121.856	36.8021
-336.111	8171.63	8188.73	-121.856	36.8022
-336.328	8178.96	8196.07	-121.856	36.8022
-337.838	8215.66	8232.8	-121.857	36.8024
-338.171	8223	8240.15	-121.857	36.8024
-338.806	8240.13	8257.28	-121.857	36.8025
-339.291	8252.88	8270.05	-121.857	36.8026
-340.066	8272	8289.19	-121.857	36.8027
-340.201	8291.13	8308.32	-121.857	36.8028
-341.184	8303.88	8321.11	-121.857	36.8029
-343.243	8326.12	8343.44	-121.858	36.803
-343.569	8359.47	8376.79	-121.858	36.8031
-344.15	8370.59	8387.92	-121.858	36.8031
-345.232	8391.54	8408.9	-121.858	36.8032
-345.743	8402.01	8419.39	-121.858	36.8032
-345.966	8422.96	8440.34	-121.859	36.8033
-346.566	8454.39	8471.77	-121.859	36.8034
-346.762	8464.86	8482.25	-121.859	36.8034
-346.85	8481.94
-346.865	8484.93	8502.31	-121.859	36.8034
-347.709	8515.03	8532.42	-121.86	36.8034
-348.295	8535.09	8552.5	-121.86	36.8033
-348.742	8545.02	8562.44	-121.86	36.8033
-348.952	8574.81	8592.23	-121.86	36.8033
-349.524	8594.68	8612.1	-121.86	36.8033
-350.235	8605.79	8623.24	-121.861	36.8033
-351.055	8616.91	8634.39	-121.861	36.8032
-352.286	8639.15	8656.66	-121.861	36.8031
-351.934	8661.38	8678.9	-121.861	36.8031
-353.12	8669.38		FORECAST
-353.59	8672.55	8690.18	-121.861	36.803
-354.007	8683.71	8701.35	-121.861	36.8029
-352.466	8706.04	8723.73	-121.861	36.8027
-352.168	8728.36	8746.06	-121.861	36.8025
-353.516	8738.36	8756.15	-121.861	36.8024
-354.312	8768.36	8786.16	-121.861	36.8022
-355.078	8788.36	8806.17	-121.861	36.802
-355.697	8798.36	8816.19	-121.861	36.8019
-356.552	8828.35	8846.2	-121.861	36.8016
-356.249	8858.35	8876.19	-121.861	36.8013
-357.134	8878.35	8896.21	-121.861	36.8012
-357.474	8888.34	8906.22	-121.861	36.8011
-357.422	8918.34	8936.21	-121.861	36.8008
-359.479	8948.34	8966.28	-121.861	36.8005
-359.788	8968.33	8986.28	-121.861	36.8004
-359.914	8978.64	8996.58	-121.862	36.8003
-361.155	9009.54	9027.51	-121.862	36.8
-361.155	9009.54	9027.51	-121.862	36.8
-361.969	9040.45	9058.43	-121.862	36.7997
-361.822	9050.75	9068.73	-121.862	36.7996
-362.257	9070.95	9088.94	-121.862	36.7995
-363.608	9101.25	9119.26	-121.862	36.7992
-364.098	9121.44	9139.47	-121.862	36.799
-364.36	9132.61	9150.63	-121.862	36.7989
-364.891	9143.77	9161.81	-121.862	36.7988
-365.874	9166.1	9184.16	-121.862	36.7986
-366.696	9188.43	9206.5	-121.862	36.7985
-367.062	9198.73	9216.81	-121.862	36.7984
-367.411	9229.64	9247.72	-121.862	36.7981
-367.411	9229.64	9247.72	-121.862	36.7981
-368.149	9260.54	9278.64	-121.862	36.7978
-368.397	9270.85	9288.94	-121.862	36.7977
-369.035	9293.17	9311.28	-121.862	36.7976
-369.764	9315.5	9333.62	-121.863	36.7974
-370.062	9326.66	9344.79	-121.863	36.7973
-370.306	9337.83	9355.95	-121.863	36.7972
-371.512	9366.01	9384.16	-121.863	36.797
-371.512	9366.01	9384.16	-121.863	36.797
-373.163	9408.29	9426.47	-121.863	36.7967
-373.163	9408.29	9426.47	-121.863	36.7967
-372.525	9422.38	9440.58	-121.863	36.7967
-374.577	9450.57	9468.84	-121.864	36.7965
-374.577	9450.57	9468.84	-121.864	36.7965
-374.687	9478.76	9497.03	-121.864	36.7963
-375.945	9489	9507.34	-121.864	36.7963
-376.681	9519.72	9538.08	-121.864	36.7962
-376.681	9519.72	9538.08	-121.864	36.7962
-376.687	9550.44	9568.8	-121.865	36.7961
-377.082	9560.68	9579.05	-121.865	36.7961
-377.701	9582.92	9601.29	-121.865	36.796
-378.682	9605.16	9623.55	-121.865	36.7959
-378.861	9616.28	9634.67	-121.865	36.7959
-378.966	9627.4	9645.79	-121.865	36.7958
-379.745	9647.46	9665.88	-121.866	36.7958
-379.94	9677.56	9695.98	-121.866	36.7958
-380.288	9697.63	9716.05	-121.866	36.7958
-380.754	9707.87	9726.3	-121.866	36.7957
-381.459	9738.6	9757.03	-121.867	36.7957
-381.459	9738.6	9757.03	-121.867	36.7957
-381.908	9769.32	9787.76	-121.867	36.7956
-382.187	9779.56	9798	-121.867	36.7956
-383.256	9799.42	9817.89	-121.867	36.7956
-384.798	9829.22	9847.73	-121.868	36.7956
-385.425	9859.01	9877.53	-121.868	36.7956
-385.274	9868.94	9887.46	-121.868	36.7956
-385.87	9889.9	9908.42	-121.868	36.7955
-387.141	9921.32	9939.87	-121.869	36.7954
-387.33	9928.48
-387.418	9931.8	9950.35	-121.869	36.7954
-387.5	9936.02
-387.827	9952.75	9971.31	-121.869	36.7953
-388.126	9963.23	9981.79	-121.869	36.7953
-388.856	9983.29	10001.9	-121.869	36.7953
-389.775	10013.4	10032	-121.87	36.7952
-390.394	10033.5	10052.1	-121.87	36.7952
-390.656	10044.6	10063.2	-121.87	36.7952
-390.998	10055.7	10074.3	-121.87	36.7951
-391.057	10077.9	10096.5	-121.87	36.795
-391.517	10100.2	10118.8	-121.871	36.7949
-391.884	10110.3	10128.9	-121.871	36.795
-393.391	10140.7	10159.4	-121.871	36.795
-394.102	10150.8	10169.5	-121.871	36.795
-395.55	10171.5	10190.2	-121.871	36.7951
-395.889	10187	10205.7	-121.871	36.7951
-395.838	10202.5	10221.2	-121.872	36.7952
-396.188	10223.2	10241.9	-121.872	36.7952
-396.377	10234.3	10253	-121.872	36.7952
-396.735	10245.4	10264.2	-121.872	36.7951
-397.289	10267.6	10286.4	-121.872	36.795
-397.912	10289.9	10308.6	-121.873	36.7949
-398.116	10301	10319.8	-121.873	36.7949
-398.24	10312.1	10330.9	-121.873	36.7949
-398.358	10334.4	10353.1	-121.873	36.7948
-399.149	10356.6	10375.4	-121.873	36.7947
-399.362	10367.7	10386.5	-121.873	36.7946
-399.695	10378.8	10397.6	-121.873	36.7946
-400.26	10401.1	10419.9	-121.874	36.7945
-400.639	10423.3	10442.1	-121.874	36.7944
-401.311	10433.8	10452.6	-121.874	36.7944
-401.323	10454.7	10473.6	-121.874	36.7943
-401.308	10465.2	10484	-121.874	36.7943
-402.13	10484.1
-402.676	10496.6	10515.5	-121.875	36.7942
-402.76	10502.1
-402.996	10517.6	10536.4	-121.875	36.7941
-403.29	10526.7
-403.356	10528.7	10547.6	-121.875	36.7941
-403.309	10539.8	10558.7	-121.875	36.794
-403.328	10562.1	10580.9	-121.875	36.794
-404.428	10584.3	10603.2	-121.876	36.7939
-405.338	10598.4	10617.3	-121.876	36.7938
-405.916	10640.7	10659.6	-121.876	36.7935
-405.986	10654.8	10673.7	-121.876	36.7934
-406.653	10677.1	10696	-121.876	36.7932
-406.636	10699.4	10718.4	-121.876	36.7931
-406.612	10710.6	10729.5	-121.876	36.793
-406.413	10721.8	10740.7	-121.876	36.7929
-407.017	10744	10762.9	-121.877	36.7928
-407.509	10766.2	10785.2	-121.877	36.7927
-407.706	10777.3	10796.3	-121.877	36.7926
-407.971	10788.5	10807.4	-121.877	36.7926
-408.949	10808.3	10827.3	-121.877	36.7926
-409.89	10829.4
-410.28	10838.1	10857.1	-121.878	36.7926
-410.442	10848.1	10867.1	-121.878	36.7926
-410.859	10868.7	10887.7	-121.878	36.7927
-411.26	10884.2	10903.2	-121.878	36.7927
-411.335	10899.7	10918.7	-121.878	36.7927
-411.205	10920.4	10939.4	-121.879	36.7928
-410.999	10931.5	10950.5	-121.879	36.7928
-412.003	10964.9	10983.9	-121.879	36.793
-412.541	10987.1	11006.2	-121.879	36.7931
-412.81	10998.2	11017.3	-121.879	36.7931
-414.023	11031.6	11050.7	-121.88	36.7932
-414.14	11037.2
-414.49	11053.8	11072.9	-121.88	36.7933
-414.985	11071	11090.1	-121.88	36.7934
-415.12	11078.3	11097.4	-121.88	36.7935
-415.28	11080.4
-416.28	11093.5
-416.96	11102.4
-417.931	11115.1	11134.3	-121.88	36.7938
-418.04	11118.1
-418.2	11122.5	11141.7	-121.88	36.7938
-418.5	11132
-418.74	11139.6	11158.8	-121.88	36.794
-418.88	11144.9
-419.04	11150.8	11170	-121.88	36.794
-419.62	11183.2
-419.639	11184.3	11203.5	-121.881	36.7943
-419.639	11184.3	11203.5	-121.881	36.7943
-420.05	11195
-420.5	11206.6	11225.9	-121.881	36.7945
-420.921	11219.4	11238.6	-121.881	36.7946
-421.275	11238.6	11257.8	-121.881	36.7947
-421.3	11239
-422.342	11257.7	11277	-121.881	36.7949
-422.27	11255.1
-422.689	11270.5	11289.8	-121.881	36.7949
-423.148	11284.6	11303.9	-121.881	36.795
-423.191	11298.7	11317.9	-121.881	36.7951
-424.317	11326.9	11346.2	-121.882	36.7953
-424.62	11333.7
-424.938	11340.9	11360.3	-121.882	36.7954
-425.415	11355	11374.4	-121.882	36.7955
-425.86	11368.2
-425.892	11369.1	11388.5	-121.882	36.7956
-426.517	11383.2	11402.6	-121.882	36.7957
-427.314	11411.4	11430.8	-121.882	36.7958
-427.682	11425.5	11444.9	-121.882	36.7959
-427.592	11439.6	11459	-121.883	36.796
-427.64	11451.6	11470.9	-121.883	36.7961
-428.361	11475.5	11494.8	-121.883	36.7962
-428.68	11487.4	11506.8	-121.883	36.7963
-429.682	11523.3	11542.7	-121.883	36.7964
-429.811	11529.3	11548.7	-121.883	36.7965
-430.062	11547.2	11566.6	-121.884	36.7966
-430.246	11560	11579.4	-121.884	36.7966
-430.614	11579.1	11598.5	-121.884	36.7967
-430.766	11598.3	11617.6	-121.884	36.7969
-430.711	11611	11630.4	-121.884	36.7969
-430.644	11623.8	11643.2	-121.884	36.797
-430.464	11642.9	11662.3	-121.884	36.7972
-430.548	11662.1	11681.5	-121.884	36.7973
-430.657	11674.9	11694.3	-121.885	36.7974
-430.821	11687.6	11707	-121.885	36.7974
-430.963	11706.7	11726.1	-121.885	36.7976
-431.167	11725.9	11745.3	-121.885	36.7977
-431.316	11738.6	11758	-121.885	36.7977
-431.57	11759.3	11778.7	-121.885	36.7978
-431.39	11774.8	11794.2	-121.885	36.7978
-431.269	11790.3	11809.7	-121.886	36.7979
-431.663	11811	11830.4	-121.886	36.7979
-431.915	11822.1	11841.5	-121.886	36.798
-432.491	11855.4	11874.8	-121.886	36.7981
-432.491	11855.4	11874.8	-121.886	36.7981
-432.683	11877.7	11897.1	-121.887	36.7982
-432.833	11887.6	11907	-121.887	36.7982
-435.644	11917.4	11936.9	-121.887	36.7982
-436.584	11937.3	11956.8	-121.887	36.7982
-436.926	11948.4	11967.9	-121.887	36.7981
-437.159	11959.5	11979.1	-121.887	36.7981
-437.353	11981.7	12001.3	-121.888	36.798
-437.525	12004	12023.5	-121.888	36.7979
-437.631	12013.9	12033.5	-121.888	36.7979
-438.639	12043.7	12063.3	-121.888	36.7979
-438.793	12063.6	12083.1	-121.889	36.7979
-440.149	12074.3	12093.9	-121.889	36.7979
-441.11	12090.3	12110	-121.889	36.7978
-441.095	12106.4	12126.1	-121.889	36.7978
-439.176	12117.1	12137	-121.889	36.7977
-441.631	12145.3	12165.3	-121.889	36.7976
-441.37	12173.5	12193.4	-121.89	36.7974
-441.77	12187.5	12207.5	-121.89	36.7973
-441.77	12187.5	12207.5	-121.89	36.7973
-443.293	12229.8	12249.8	-121.89	36.797
-443.293	12229.8	12249.8	-121.89	36.797
-443.023	12243.9	12263.9	-121.89	36.7969
-443.86	12266.2	12286.2	-121.89	36.7968
-443.989	12288.4	12308.4	-121.891	36.7967
-444.127	12299.5	12319.6	-121.891	36.7967
-444.482	12310.6	12330.7	-121.891	36.7967
-445.5	12333.5	12353.6	-121.891	36.7966
-445.987	12350.7	12370.8	-121.891	36.7965
-445.946	12367.9	12388	-121.891	36.7964
-445.663	12390.8	12410.9	-121.892	36.7963
-446.301	12404.9	12425	-121.892	36.7962
-446.301	12404.9	12425	-121.892	36.7962
-447.5	12447.2	12467.3	-121.892	36.7959
-447.5	12447.2	12467.3	-121.892	36.7959
-447.664	12475.4	12495.5	-121.892	36.7958
-448.084	12489.5	12509.6	-121.892	36.7957
-448.084	12489.5	12509.6	-121.892	36.7957
-450.192	12531.8	12551.9	-121.893	36.7954
-450.192	12531.8	12551.9	-121.893	36.7954
-449.327	12545.8	12566	-121.893	36.7953
-449.561	12566.3	12586.5	-121.893	36.7953
-450.45	12586.8	12607	-121.893	36.7952
-451.173	12597.7	12618	-121.893	36.7952
-451.215	12610.8	12631.1	-121.893	36.7951
-451.21	12630.5	12650.7	-121.894	36.7951
-452.392	12663.3	12683.5	-121.894	36.7949
-453.254	12682.9	12703.2	-121.894	36.7949
-453.717	12696	12716.3	-121.894	36.7948
-453.675	12707	12727.2	-121.894	36.7948
-453.854	12729.2	12749.5	-121.895	36.7947
-454.616	12751.4	12771.7	-121.895	36.7946
-454.926	12762.5	12782.9	-121.895	36.7945
-454.968	12773.7	12794	-121.895	36.7945
-455.22	12794.6	12814.9	-121.895	36.7944
-456.14	12826	12846.4	-121.896	36.7943
-456.226	12836.5	12856.8	-121.896	36.7943
-456.172	12857.5	12877.8	-121.896	36.7943
-456.341	12868	12888.3	-121.896	36.7942
-456.703	12888.2	12908.5	-121.896	36.7943
-457.43	12918.6	12938.9	-121.897	36.7943
-458.111	12949	12969.3	-121.897	36.7944
-458.939	12969.3	12989.6	-121.897	36.7944
-459.182	12983.4	13003.7	-121.897	36.7945
-459.466	12997.4	13017.8	-121.897	36.7946
-460.305	13011.5	13031.9	-121.898	36.7947
-461.259	13032.1	13052.6	-121.898	36.7949
-461.783	13052.7	13073.2	-121.898	36.795
-461.61	13063	13083.5	-121.898	36.7951
-463.139	13094	13114.4	-121.898	36.7954
-465.936	13124.9	13145.4	-121.898	36.7957
-465.759	13135.2	13155.8	-121.898	36.7958
-465.808	13155.2	13175.8	-121.898	36.7959
-466.467	13185.3	13205.9	-121.898	36.7962
-466.966	13215.4	13236	-121.898	36.7965
-468.046	13245.5	13266.1	-121.898	36.7967
-468.885	13265.5	13286.2	-121.898	36.7969
-468.911	13275.8	13296.5	-121.898	36.797
-470.997	13306.7	13327.4	-121.898	36.7973
-470.997	13306.7	13327.4	-121.898	36.7973
-471.712	13337.6	13358.4	-121.898	36.7976
-469.541	13347.9	13368.9	-121.898	36.7976
-472.684	13370.2	13391.3	-121.897	36.7977
-474.077	13392.4	13413.6	-121.897	36.7978
-474.692	13403.5	13424.8	-121.897	36.7979
-474.119	13414.7	13435.9	-121.897	36.7979
-475.904	13442.8	13464.1	-121.897	36.7981
-475.904	13442.8	13464.1	-121.897	36.7981
-476.168	13485.1	13506.4	-121.896	36.7984
-476.168	13485.1	13506.4	-121.896	36.7984
-475.937	13499.2	13520.5	-121.896	36.7985
-476.516	13522.2	13543.5	-121.896	36.7986
-477.171	13539.4	13560.8	-121.896	36.7988
-477.27	13556.7	13578	-121.896	36.7989
-477.274	13579.7	13601	-121.896	36.7991
-477.464	13590.4	13611.8	-121.896	36.7992
-477.749	13606.6	13627.9	-121.896	36.7993
-477.962	13622.7	13644	-121.896	36.7995
-478.424	13633.5	13654.8	-121.896	36.7995
-479.743	13647.6	13669	-121.896	36.7996
-480.849	13661.7	13683.1	-121.896	36.7997
-481.36	13675.8	13697.2	-121.896	36.7998
-481.782	13685.9	13707.3	-121.896	36.7998
-482.106	13716.3	13737.7	-121.896	36.7999
-482.37	13726.4	13747.9	-121.896	36.7999
-483.132	13748.6	13770.1	-121.897	36.8
-482.737	13782	13803.5	-121.897	36.8001
-483.226	13793.1	13814.6	-121.897	36.8002
-483.833	13813	13834.5	-121.897	36.8002
-484.175	13842.8	13864.3	-121.898	36.8002
-484.406	13852.7	13874.2	-121.898	36.8002
-484.885	13872.6	13894.1	-121.898	36.8002
-485.858	13902.4	13923.9	-121.898	36.8002
-486.073	13912.3	13933.8	-121.898	36.8002
-486.451	13933.2	13954.8	-121.899	36.8001
-486.98	13947.7
-487.604	13964.7	13986.2	-121.899	36.8
-488.016	13975.1	13996.7	-121.899	36.8
-488.234	13996.1	14017.6	-121.899	36.7999
-488.009	14006.6	14028.1	-121.899	36.7999
-488.166	14029.5	14051	-121.9	36.7998
-488.701	14046.7	14068.2	-121.9	36.7997
-489.076	14063.8	14085.4	-121.9	36.7996
-488.236	14086.8	14108.4	-121.9	36.7995
-489.43	14100.9	14122.5	-121.9	36.7995
-489.43	14100.9	14122.5	-121.9	36.7995
-489.768	14143.1	14164.8	-121.901	36.7992
-489.768	14143.1	14164.8	-121.901	36.7992
-489.532	14157.2	14178.9	-121.901	36.7991
-489.592	14185.4	14207.1	-121.901	36.7989
-489.592	14185.4	14207.1	-121.901	36.7989
-490.071	14213.6	14235.2	-121.901	36.7987
-490.492	14227.7	14249.3	-121.901	36.7986
-490.824	14270	14291.6	-121.902	36.7984
-491.582	14298.1	14319.8	-121.902	36.7982
-492.007	14312.2	14333.9	-121.902	36.7981
-493.017	14354.5	14376.2	-121.902	36.7978
-493.278	14368.6	14390.3	-121.902	36.7977
-494.474	14390.8	14412.6	-121.903	36.7976
-496.707	14413.1	14434.9	-121.903	36.7976
-497.434	14424.2	14446.1	-121.903	36.7975
-497.949	14435.3	14457.2	-121.903	36.7975
-499.408	14455.2	14477.1	-121.903	36.7975
-499.953	14485	14506.9	-121.904	36.7975
-499.886	14494.9	14516.8	-121.904	36.7975
-500.035	14515	14536.9	-121.904	36.7974
-500.949	14545.1	14567	-121.904	36.7974
-501.556	14565.1	14587.1	-121.905	36.7974
-501.979	14575.6	14597.6	-121.905	36.7973
-502.498	14596.6	14618.5	-121.905	36.7973
-502.562	14607	14629	-121.905	36.7973
-503.016	14638.5	14660.4	-121.905	36.7972
-502.814	14659.4	14681.4	-121.906	36.7971
-503.208	14670.5	14692.5	-121.906	36.7971
-503.429	14681.7	14703.6	-121.906	36.797
-503.721	14703.9	14725.9	-121.906	36.7969
-504.476	14726.1	14748.1	-121.906	36.7968
-505.243	14740.2	14762.2	-121.906	36.7967
-505.243	14740.2	14762.2	-121.906	36.7967
-505.751	14768.4	14790.4	-121.907	36.7966
-505.684	14778.4	14800.4	-121.907	36.7965
-506.948	14808.4	14830.4	-121.907	36.7962
-507.502	14828.4	14850.5	-121.907	36.796
-507.407	14842.5	14864.5	-121.906	36.7959
-507.787	14856.6	14878.6	-121.906	36.7958
-509.094	14884.8	14906.9	-121.906	36.7957
-509.139	14898.9	14921	-121.906	36.7956
-508.795	14913	14935	-121.906	36.7955
-508.63	14924.1	14946.2	-121.906	36.7954
-509.925	14957.6	14979.7	-121.906	36.7951
-509.925	14957.6	14979.7	-121.906	36.7951
-510.247	14991.1	15013.2	-121.906	36.7949
-510.531	15002.3	15024.4	-121.905	36.7948
-511.108	15023.1	15045.2	-121.905	36.7946
-511.402	15038.6	15060.8	-121.905	36.7944
-511.687	15054.2	15076.4	-121.905	36.7943
-512.174	15075	15097.2	-121.905	36.7941
-512.418	15085.6	15107.7	-121.905	36.794
-512.795	15117.2	15139.3	-121.905	36.7938
-514.425	15138.2	15160.4	-121.905	36.7936
-514.9	15145.8
-515.085	15148.7	15171	-121.905	36.7935
-516.15	15169.8	15192.1	-121.905	36.7933
-516.76	15180.3	15202.6	-121.905	36.7932
-516.422	15211.9	15234.2	-121.905	36.793
-517.107	15233	15255.3	-121.905	36.7928
-517.434	15243.5	15265.8	-121.905	36.7927
-517.902	15264.6	15286.9	-121.905	36.7925
-518.095	15275.8	15298.1	-121.905	36.7924
-519.376	15309.3	15331.6	-121.904	36.7921
-519.376	15309.3	15331.6	-121.904	36.7921
-520.211	15342.8	15365.1	-121.904	36.7919
-520.842	15353.9	15376.3	-121.904	36.7918
-522.091	15375	15397.4	-121.904	36.7916
-522.319	15385.5	15407.9	-121.904	36.7915
-522.681	15406.6	15429	-121.904	36.7913
-523.27	15438.2	15460.6	-121.904	36.7911
-523.624	15448.7	15471.1	-121.904	36.791
-524.07	15465.9	15488.3	-121.904	36.7909
-524.337	15473.2	15495.6	-121.904	36.7908
-525.697	15510	15532.4	-121.903	36.7905
-525.968	15517.4	15539.8	-121.903	36.7905
-526.23	15534.5	15557	-121.903	36.7903
-526.49	15544.6	15567.1	-121.903	36.7903
-527.543	15574.8	15597.3	-121.903	36.79
-527.67	15580.2
-528.255	15605.1	15627.5	-121.903	36.7897
-528.568	15615.1	15637.6	-121.903	36.7896
-529	15635.1	15657.6	-121.903	36.7894
-529.177	15665.1	15687.6	-121.903	36.7892
-529.659	15675.1	15697.6	-121.903	36.7891
-530.449	15695.1	15717.6	-121.903	36.7889
-530.501	15725.1	15747.6	-121.903	36.7886
-530.39	15721.7
-531.484	15755.1	15777.6	-121.903	36.7884
-531.213	15785.1	15807.6	-121.903	36.7881
-531.26	15786.9
-531.482	15795.1	15817.6	-121.903	36.788
-531.973	15815.1	15837.6	-121.903	36.7878
-532.377	15845.1	15867.6	-121.903	36.7876
-532.633	15875.1	15897.6	-121.903	36.7873
-532.74	15889.1
-532.862	15905.1	15927.6	-121.903	36.787
-532.983	15915.1	15937.6	-121.903	36.7869
-533.409	15935.2	15957.7	-121.903	36.7867
-534.106	15965.3	15987.9	-121.903	36.7865
-534.55	15995.5	16018	-121.903	36.7862
-535.348	16015.6	16038.1	-121.903	36.786
-535.55	16025.6	16048.1	-121.903	36.7859
-536.287	16055.6	16078.2	-121.903	36.7857
-537.128	16085.6	16108.2	-121.903	36.7854
-538.465	16105.6	16128.2	-121.903	36.7852
-539.333	16116.1	16138.8	-121.903	36.7851
-539.558	16137.2	16159.8	-121.903	36.7849
-539.625	16147.7	16170.4	-121.903	36.7848
-540.249	16179.3	16202	-121.903	36.7846
-541.064	16200.3	16223.1	-121.904	36.7844
-541.257	16210.3	16233.1	-121.904	36.7843
-542.274	16240.3	16263.1	-121.904	36.784
-543.075	16260.3	16283.1	-121.904	36.7839
-543.591	16271.5	16294.3	-121.904	36.7838
-544.282	16282.7	16305.4	-121.904	36.7837
-545.693	16305	16327.8	-121.904	36.7835
-546.83	16327.3	16350.2	-121.904	36.7833
-547.277	16338.5	16361.3	-121.904	36.7832
-547.913	16349.6	16372.5	-121.904	36.7831
-548.645	16372	16394.9	-121.904	36.783
-549.332	16394.3	16417.2	-121.904	36.7828
-549.996	16405.1	16428	-121.904	36.7827
-550.557	16421.2	16444.1	-121.904	36.7826
-550.831	16437.3	16460.3	-121.904	36.7824
-550.625	16448.1	16471	-121.904	36.7823
-550.984	16468.1	16491	-121.904	36.7821
-552.213	16498.1	16521.1	-121.904	36.7819
-552.066	16508.1	16531.1	-121.904	36.7818
-551.761	16530.4	16553.4	-121.905	36.7816
-551.716	16552.7	16575.7	-121.905	36.7814
-551.798	16563.9	16586.9	-121.905	36.7813
-551.836	16575.1	16598	-121.905	36.7812
-552.775	16597.4	16620.4	-121.905	36.7811
-553.339	16619.7	16642.7	-121.905	36.7809
-553.324	16630.9	16653.9	-121.905	36.7808
-553.945	16642.1	16665.1	-121.905	36.7807
-554.594	16654.8	16677.8	-121.905	36.7806
-555.503	16673.9	16697	-121.905	36.7805
-556.136	16693.1	16716.1	-121.905	36.7804
-556.403	16705.8	16728.9	-121.905	36.7803
-556.76	16719.9	16743	-121.904	36.7803
-556.746	16734	16757.1	-121.904	36.7802
-557.187	16762.2	16785.3	-121.904	36.78
-557.497	16776.3	16799.4	-121.904	36.7799
-557.893	16790.4	16813.5	-121.904	36.7798
-558.243	16803.2	16826.2	-121.904	36.7797
-559.116	16822.3	16845.4	-121.904	36.7796
-559.445	16841.5	16864.6	-121.904	36.7794
-559.54	16854.3	16877.4	-121.903	36.7794
-559.558	16867.5	16890.6	-121.903	36.7793
-560.368	16884.5	16907.6	-121.903	36.7792
-560.945	16907.2	16930.3	-121.903	36.779
-560.521	16929.9	16953	-121.903	36.7789
-560.447	16946.9	16970	-121.903	36.7788
-560.811	16960.1	16983.3	-121.903	36.7787
-561.257	16981.1	17004.3	-121.902	36.7787
-561.862	16991.6	17014.7	-121.902	36.7786
-562.743	17012.5	17035.7	-121.902	36.7786
-563.889	17044	17067.2	-121.902	36.7785
-564.339	17054.4	17077.7	-121.902	36.7785
-565.256	17075.4	17098.6	-121.901	36.7784
-563.978	17085.9	17109.2	-121.901	36.7784
-561.915	17106.8	17130.2	-121.901	36.7783
-567.473	17138.3	17162.2	-121.901	36.7782
-567.687	17148.7	17172.7	-121.901	36.7782
-568.111	17169.4	17193.3	-121.9	36.7781
-568.467	17184.9	17208.8	-121.9	36.7781
-568.894	17200.4	17224.3	-121.9	36.7781
-569.784	17221.1	17245	-121.9	36.778
-570.242	17231.7	17255.6	-121.9	36.778
-571.459	17263.4	17287.4	-121.899	36.7779
-572.437	17279.3	17303.3	-121.899	36.7778
-573.187	17295.2	17319.2	-121.899	36.7778
-573.713	17326.9	17350.9	-121.899	36.7777
-573.808	17337.5	17361.5	-121.899	36.7776
-574.153	17348.6	17372.7	-121.899	36.7775
-575.124	17382.1	17406.2	-121.898	36.7773
-575.124	17382.1	17406.2	-121.898	36.7773
-576.218	17404.4	17428.5	-121.898	36.7771
-576.753	17414.4	17438.5	-121.898	36.777
-575.85	17444.4	17468.5	-121.898	36.7767
-574.736	17464.4	17488.6	-121.898	36.7766
-573.489	17475.6	17499.8	-121.898	36.7765
-574.339	17486.8	17511	-121.898	36.7764
-568.986	17509.1	17534	-121.898	36.7762
-569.538	17531.4	17556.3	-121.899	36.776
-578.476	17542.2	17570.3	-121.899	36.7759
-580.082	17558.3	17586.5	-121.899	36.7758
-580.712	17574.5	17602.6	-121.899	36.7757
-579.616	17585.2	17613.5	-121.899	36.7756
-582.356	17613.4	17641.8	-121.899	36.7754
-582.356	17613.4	17641.8	-121.899	36.7754
-581.331	17641.6	17670	-121.899	36.7752
-582.245	17655.7	17684.1	-121.899	36.7751
-582.245	17655.7	17684.1	-121.899	36.7751
-584.532	17698	17726.5	-121.9	36.7748
-584.532	17698	17726.5	-121.9	36.7748
-584.652	17712.1	17740.6	-121.9	36.7748
-585.708	17740.3	17768.8	-121.9	36.7746
-585.708	17740.3	17768.8	-121.9	36.7746
-586.567	17782.5	17811.1	-121.9	36.7743
-586.101	17796.6	17825.2	-121.9	36.7742
-587.444	17818.9	17847.4	-121.901	36.7741
-589.633	17841.1	17869.8	-121.901	36.774
-590.101	17852.2	17880.9	-121.901	36.774
-589.659	17863.4	17892.1	-121.901	36.7739
-590.652	17883.2	17911.9	-121.901	36.7739
-591.498	17913	17941.8	-121.902	36.7739
-592.718	17942.8	17971.6	-121.902	36.7739
-593.074	17952.8	17981.5	-121.902	36.7739
-593.875	17972.8	18001.6	-121.902	36.7739
-594.629	18003	18031.7	-121.903	36.7739
-594.686	18023	18051.8	-121.903	36.7739
-594.515	18033	18061.7	-121.903	36.7739
-596.444	18062.8	18091.6	-121.903	36.7739
-596.769	18082.6	18111.5	-121.904	36.7739
-597.011	18092.6	18121.5	-121.904	36.7739
-597.01	18122.7	18151.5	-121.904	36.7739
-596.649	18152.7	18181.6	-121.904	36.7739
-597.226	18162.7	18191.6	-121.904	36.7739
-599.243	18176.8	18205.8	-121.905	36.774
-600.004	18190.9	18220	-121.905	36.7741
-601.044	18219.1	18248.2	-121.905	36.7743
-601.276	18233.2	18262.3	-121.905	36.7744
-601.743	18247.3	18276.4	-121.905	36.7745
-602.296	18268.3	18297.3	-121.905	36.7745
-602.493	18278.7	18307.8	-121.905	36.7746
-602.449	18299.7	18328.8	-121.906	36.7746
-603.262	18331.1	18360.2	-121.906	36.7747
-603.385	18341.6	18370.7	-121.906	36.7748
-603.816	18363.8	18392.9	-121.906	36.7748
-603.816	18363.8	18392.9	-121.906	36.7748
-605.361	18397.2	18426.3	-121.907	36.775
-605.375	18408.3	18437.5	-121.907	36.775
-605.404	18430.6	18459.7	-121.907	36.7751
-605.404	18430.6	18459.7	-121.907	36.7751
-606.081	18463.9	18493.1	-121.907	36.7753
-606.34	18475.1	18504.2	-121.907	36.7753
-606.858	18497.3	18526.4	-121.908	36.7754
-606.858	18497.3	18526.4	-121.908	36.7754
-607.997	18530.7	18559.8	-121.908	36.7755
-608.307	18541.8	18570.9	-121.908	36.7756
-608.884	18558.9	18588.1	-121.908	36.7757
-608.996	18566.3	18595.4	-121.908	36.7757
-611.206	18603	18632.2	-121.909	36.7759
-611.38	18610.3	18639.5	-121.909	36.7759
-611.376	18627.4	18656.7	-121.909	36.776
-611.196	18637.4	18666.6	-121.909	36.776
-612.402	18667.2	18696.4	-121.909	36.776
-612.7	18687	18716.3	-121.91	36.776
-613.052	18699.8	18729.1	-121.91	36.7761
-614.142	18718.9	18748.2	-121.91	36.7762
-614.694	18738	18767.4	-121.91	36.7763
-615.019	18750.8	18780.1	-121.91	36.7764
-615.616	18773	18802.4	-121.91	36.7765
-615.616	18773	18802.4	-121.91	36.7765
-617.293	18806.4	18835.8	-121.911	36.7766
-617.638	18817.5	18846.9	-121.911	36.7766
-618.226	18838.2	18867.6	-121.911	36.7767
-618.441	18853.7	18883.1	-121.911	36.7767
-618.552	18869.2	18898.6	-121.911	36.7768
-619.221	18889.9	18919.3	-121.912	36.7768
-619.555	18901	18930.4	-121.912	36.7769
-620.646	18934.4	18963.8	-121.912	36.777
-620.646	18934.4	18963.8	-121.912	36.777
-621.071	18967.7	18997.1	-121.912	36.7771
-621.181	18978.8	19008.3	-121.912	36.7772
-621.333	18996	19025.4	-121.913	36.7773
-621.357	19003.3	19032.7	-121.913	36.7773
-622.856	19040	19069.5	-121.913	36.7775
-622.88	19047.4	19076.8	-121.913	36.7775
-623.5	19064.5	19094	-121.913	36.7776
-623.829	19075.6	19105.1	-121.913	36.7777
-624.309	19109	19138.4	-121.914	36.7778
-624.309	19109	19138.4	-121.914	36.7778
-624.931	19131.2	19160.7	-121.914	36.7779
-625.203	19141.7	19171.2	-121.914	36.7779
-625.372	19173.1	19202.6	-121.914	36.778
-627.288	19194.1	19223.7	-121.915	36.7781
-628.298	19204.6	19234.2	-121.915	36.7781
-628.599	19225.5	19255.1	-121.915	36.7782
-628.717	19238.8	19268.4	-121.915	36.7783
-629.609	19255.8	19285.4	-121.915	36.7784
-630.796	19278.5	19308.1	-121.915	36.7785
-630.941	19301.2	19330.8	-121.916	36.7786
-630.973	19318.2	19347.9	-121.916	36.7787
-631.597	19331.4	19361.1	-121.916	36.7788
-632.978	19353.6	19383.4	-121.916	36.7789
-632.978	19353.6	19383.4	-121.916	36.7789
-634.111	19387	19416.8	-121.916	36.779
-634.539	19398.1	19427.9	-121.916	36.7791
-635.164	19415.3	19445	-121.917	36.7792
-635.353	19422.6	19452.4	-121.917	36.7792
-636.333	19459.3	19489.1	-121.917	36.7794
-636.585	19466.6	19496.4	-121.917	36.7794
-636.758	19483.8	19513.6	-121.917	36.7795
-636.905	19494.9	19524.7	-121.917	36.7796
-638.087	19528.3	19558.1	-121.918	36.7797
-640.112	19561.6	19591.5	-121.918	36.7798
-640.136	19572.7	19602.6	-121.918	36.7799
-640.286	19589.9	19619.7	-121.918	36.78
-640.337	19597.2	19627.1	-121.918	36.78
-642.096	19633.9	19663.8	-121.919	36.7802
-642.522	19641.2	19671.2	-121.919	36.7803
-643.357	19658.4	19688.3	-121.919	36.7803
-644.143	19672.5	19702.4	-121.919	36.7804
-644.559	19686.6	19716.5	-121.919	36.7805
-646.759	19714.8	19744.8	-121.919	36.7807
-647.265	19728.8	19758.9	-121.919	36.7808
-647.106	19742.9	19773	-121.92	36.7809
-646.946	19757	19787.1	-121.92	36.781
-647.963	19771.1	19801.2	-121.92	36.7811
-650.318	19799.3	19829.5	-121.92	36.7812
-650.767	19813.4	19843.6	-121.92	36.7813
-651.986	19841.6	19871.8	-121.92	36.7815
-652.195	19855.7	19885.9	-121.92	36.7816
-652.545	19869.8	19900	-121.921	36.7817
-653.354	19886.9	19917.2	-121.921	36.7818
-653.806	19894.3	19924.6	-121.921	36.7819
-654.418	19931.1	19961.4	-121.921	36.7821
-654.408	19938.4	19968.7	-121.921	36.7822
-654.309	19955.6	19985.9	-121.921	36.7823
-654.345	19972.7	20003	-121.921	36.7824
-654.682	19980.1	20010.4	-121.921	36.7825
-656.552	20016.8	20047.1	-121.922	36.7826
-656.682	20024.1	20054.5	-121.922	36.7827
-657.195	20041.2	20071.6	-121.922	36.7828
-657.719	20055.3	20085.7	-121.922	36.7829
-658.138	20069.4	20099.8	-121.922	36.783
-658.867	20097.6	20128	-121.922	36.7831
-659.271	20111.7	20142.1	-121.922	36.7832
-659.361	20125.8	20156.2	-121.923	36.7833
-659.429	20139	20169.4	-121.923	36.7834
-659.994	20156.1	20186.5	-121.923	36.7835
-660.748	20178.8	20209.2	-121.923	36.7836
-661.379	20201.4	20231.9	-121.923	36.7838
-662.107	20218.5	20248.9	-121.923	36.7839
-662.199	20231.7	20262.1	-121.923	36.7839
-662.395	20244.5	20274.9	-121.924	36.784
-663.288	20263.6	20294.1	-121.924	36.7842
-663.969	20282.8	20313.3	-121.924	36.7843
-664.28	20295.6	20326	-121.924	36.7844
-664.769	20312.7	20343.2	-121.924	36.7845
-665.129	20320.1	20350.6	-121.924	36.7846
-666.648	20356.9	20387.4	-121.924	36.7848
-667.009	20364.2	20394.7	-121.924	36.7849
-667.85	20381.4	20411.9	-121.924	36.785
-668.486	20395.5	20426	-121.925	36.7851
-669.041	20409.6	20440.1	-121.925	36.7852
-670.459	20437.7	20468.4	-121.925	36.7854
-670.842	20451.8	20482.5	-121.925	36.7855
-670.489	20465.9	20496.6	-121.925	36.7856
-670.444	20476.5	20507.1	-121.925	36.7857
-672.577	20508.1	20538.8	-121.925	36.7859
-672.922	20529.1	20559.8	-121.925	36.7861
-673.088	20539.7	20570.4	-121.925	36.7862
-673.188	20560.7	20591.4	-121.926	36.7864
-673.34	20574.8	20605.5	-121.926	36.7865
-673.945	20588.9	20619.6	-121.926	36.7866
-675.316	20617.1	20647.8	-121.926	36.7867
-675.737	20631.2	20661.9	-121.926	36.7868
-676.185	20645.3	20676	-121.926	36.7869
-676.538	20657.3	20688	-121.926	36.787
-675.985	20681.3	20712	-121.926	36.7872
-676.085	20693.3	20724	-121.926	36.7873
-677.701	20729.2	20760	-121.927	36.7876
-677.806	20735.2	20766	-121.927	36.7876
-677.948	20753.2	20784	-121.927	36.7877
-678.416	20773.1	20803.9	-121.927	36.7877
-679.589	20802.9	20833.7	-121.927	36.7877
-679.903	20812.8	20843.7	-121.928	36.7877
-681.342	20835.1	20865.9	-121.928	36.7876
-682.98	20857.3	20888.2	-121.928	36.7876
-683.687	20868.4	20899.4	-121.928	36.7875
-684.401	20879.5	20910.5	-121.928	36.7875
-686.288	20907.7	20938.8	-121.928	36.7873
-688.141	20950	20981.1	-121.929	36.787
-687.894	20964.1	20995.2	-121.929	36.7869
-687.423	20992.3	21023.4	-121.929	36.7867
-687.423	20992.3	21023.4	-121.929	36.7867
-690.415	21034.6	21065.8	-121.929	36.7865
-690.415	21034.6	21065.8	-121.929	36.7865
-689.449	21048.7	21079.9	-121.93	36.7864
-690.287	21076.8	21108.1	-121.93	36.7862
-690.287	21076.8	21108.1	-121.93	36.7862
-691.332	21119.1	21150.4	-121.93	36.7859
-691.332	21119.1	21150.4	-121.93	36.7859
-690.494	21133.2	21164.5	-121.93	36.7858
-690.701	21156.2	21187.5	-121.93	36.7857
-690.722	21173.5	21204.7	-121.93	36.7855
-690.829	21190.7	21222	-121.93	36.7854
-691.238	21213.7	21245	-121.931	36.7852
-692.053	21225.5	21256.8	-121.931	36.7851
-692.063	21232.5	21263.8	-121.931	36.7851
-691.023	21260.8	21292.1	-121.931	36.7848
-691.042	21289	21320.4	-121.931	36.7846
-691.289	21296.1	21327.4	-121.931	36.7846
-691.771	21307.8	21339.2	-121.931	36.7845
-692.644	21336	21367.4	-121.931	36.7843
-692.644	21336	21367.4	-121.931	36.7843
-694.352	21378.3	21409.7	-121.932	36.784
-694.352	21378.3	21409.7	-121.932	36.784
-695.544	21406.5	21437.9	-121.932	36.7839
-695.733	21420.6	21452	-121.932	36.7838
-695.733	21420.6	21452	-121.932	36.7838
-696.898	21462.9	21494.3	-121.932	36.7835
-696.898	21462.9	21494.3	-121.932	36.7835
-696.309	21491.1	21522.5	-121.933	36.7833
-696.514	21505.2	21536.6	-121.933	36.7832
-697.695	21547.4	21578.9	-121.933	36.783
-697.695	21547.4	21578.9	-121.933	36.783
-698.734	21561.5	21593	-121.933	36.7829
-700.935	21585.8	21617.4	-121.933	36.7827
-701.424	21596.2	21627.9	-121.933	36.7827
-702.202	21622.3	21653.9	-121.934	36.7826
-702.465	21648.3	21680	-121.934	36.7824
-702.527	21658.7	21690.4	-121.934	36.7824
-701.8	21683	21714.7	-121.934	36.7822
-700.3	21697.1	21728.9	-121.934	36.7821
-700.3	21697.1	21728.9	-121.934	36.7821
-704.865	21739.4	21771.4	-121.935	36.7819
-704.865	21739.4	21771.4	-121.935	36.7819
-703.39	21767.6	21799.6	-121.935	36.7817
-703.899	21778.1	21810.1	-121.935	36.7817
-705.694	21799	21831.1	-121.935	36.7816
-706.511	21809.5	21841.6	-121.935	36.7816
-708.727	21840.9	21873.2	-121.936	36.7815
-709.871	21861.9	21894.1	-121.936	36.7814
-711.804	21872.1	21904.6	-121.936	36.7814
-712.932	21902.9	21935.3	-121.936	36.7813
-712.932	21902.9	21935.3	-121.936	36.7813
-714.72	21933.6	21966.1	-121.937	36.7813
-714.942	21943.8	21976.3	-121.937	36.7812
-715.393	21963.9	21996.4	-121.937	36.7812
-717.45	21994	22026.6	-121.937	36.7812
-719.302	22014.1	22046.7	-121.938	36.7812
-720.52	22024	22056.8	-121.938	36.7812
-720.467	22053.9	22086.7	-121.938	36.7812
-721.927	22083.8	22116.6	-121.938	36.7812
-722.917	22113.7	22146.5	-121.939	36.7812
-723.265	22143.6	22176.3	-121.939	36.7812
-723.342	22153.5	22186.3	-121.939	36.7812
-724.258	22175.8	22208.6	-121.939	36.7813
-724.258	22175.8	22208.6	-121.939	36.7813
-725.281	22198	22230.8	-121.94	36.7814
-725.652	22208.5	22241.3	-121.94	36.7815
-725.933	22239.9	22272.7	-121.94	36.7815
-726.625	22260.9	22293.7	-121.94	36.7816
-726.8	22271.3	22304.2	-121.94	36.7816
-727.328	22292.3	22325.1	-121.941	36.7817
-727.639	22302.3	22335.2	-121.941	36.7817
-728.716	22332.3	22365.2	-121.941	36.7817
-728.962	22362.4	22395.2	-121.941	36.7818
-729.522	22372.4	22405.3	-121.942	36.7818
-730.677	22393.3	22426.3	-121.942	36.7818
-730.763	22403.8	22436.7	-121.942	36.7819
-730.713	22424.8	22457.7	-121.942	36.7819
-731.487	22456.2	22489.1	-121.942	36.782
-731.877	22466.7	22499.6	-121.943	36.7821
-732.556	22486.9	22519.9	-121.943	36.7821
-733.442	22517.3	22550.3	-121.943	36.7821
-734.951	22547.7	22580.7	-121.943	36.7822
-735.126	22568	22601	-121.944	36.7822
-735.103	22578.2	22611.2	-121.944	36.7822
-735.709	22609	22642	-121.944	36.7821
-738.244	22639.7	22672.8	-121.944	36.7821
-738.413	22649.9	22683.1	-121.945	36.7821
-739.189	22670	22703.1	-121.945	36.782
-739.244	22700.1	22733.3	-121.945	36.782
-739.864	22720.2	22753.3	-121.945	36.782
-740.163	22730.1	22763.3	-121.945	36.782
-741.455	22759.9	22793.1	-121.946	36.782
-743.023	22789.7	22822.9	-121.946	36.782
-743.014	22809.6	22842.8	-121.946	36.782
-743.056	22819.8	22853	-121.946	36.7819
-742.477	22850.6	22883.8	-121.947	36.7819
-742.477	22850.6	22883.8	-121.947	36.7819
-744.432	22881.3	22914.6	-121.947	36.7818
-744.972	22891.5	22924.8	-121.947	36.7818
-745.519	22911.4	22944.7	-121.947	36.7818
-746.938	22941.2	22974.5	-121.948	36.7818
-747.386	22971	23004.3	-121.948	36.7818
-747.816	22980.9	23014.3	-121.948	36.7818
-748.497	23000.8	23034.2	-121.948	36.7818
-749.471	23030.6	23064	-121.949	36.7818
-750.576	23060.4	23093.8	-121.949	36.7818
-750.861	23070.3	23103.7	-121.949	36.7818
-751.561	23090.4	23123.8	-121.949	36.7818
-752.338	23120.6	23154	-121.95	36.7819
-752.865	23135.7	23169.1	-121.95	36.7819
-753.383	23150.7	23184.2	-121.95	36.7819
-754.677	23180.9	23214.4	-121.95	36.7819
-754.913	23201	23234.5	-121.951	36.782
-754.937	23210.9	23244.4	-121.951	36.782
-755.743	23240.7	23274.2	-121.951	36.782
-756.627	23270.5	23304	-121.951	36.782
-756.803	23300.3	23333.8	-121.952	36.782
-756.983	23320.2	23353.7	-121.952	36.782
-757.09	23330.7	23364.2	-121.952	36.782
-757.522	23362.1	23395.6	-121.952	36.7821
-758.925	23383.1	23416.6	-121.953	36.7821
-759.78	23393.5	23427.1	-121.953	36.7822
-759.897	23414.5	23448.1	-121.953	36.7822
-759.992	23424.4	23458	-121.953	36.7822
-760.015	23454.2	23487.8	-121.953	36.7822
-762.016	23484	23517.7	-121.954	36.7822
-761.958	23503.9	23537.5	-121.954	36.7822
-762.846	23515	23548.7	-121.954	36.7822
-763.736	23526.1	23559.8	-121.954	36.7821
-764.63	23548.4	23582.1	-121.954	36.7821
-765.912	23570.6	23604.4	-121.955	36.782
-766.212	23581.1	23614.9	-121.955	36.7819
-766.391	23602	23635.8	-121.955	36.7819
-766.441	23612.5	23646.3	-121.955	36.7818
-767.898	23643.9	23677.8	-121.955	36.7818
-768.591	23664.9	23698.7	-121.956	36.7817
-768.318	23679	23712.8	-121.956	36.7816
-769.296	23721.3	23755.1	-121.956	36.7813
-769.296	23721.3	23755.1	-121.956	36.7813
-769.921	23735.4	23769.2	-121.956	36.7812
-772.756	23758.4	23792.4	-121.956	36.7811
-773.622	23775.6	23809.7	-121.956	36.7809
-773.128	23792.9	23826.9	-121.957	36.7808
-774.03	23815.8	23849.9	-121.957	36.7806
-775.152	23826.4	23860.5	-121.957	36.7805
-776.25	23847.4	23881.6	-121.957	36.7803
-776.662	23858	23892.1	-121.957	36.7803
-777.223	23889.6	23923.8	-121.957	36.78
-778.261	23910.6	23944.8	-121.957	36.7798
-780.016	23921.3	23955.7	-121.957	36.7798
-780.129	23937.4	23971.8	-121.957	36.7797
-780.503	23953.5	23987.8	-121.957	36.7797
-780.966	23964.2	23998.5	-121.958	36.7796
-782.19	23984.4	24018.8	-121.958	36.7794
-782.526	24014.7	24049.1	-121.958	36.7792
-782.951	24034.9	24069.3	-121.958	36.779
-783.223	24045.2	24079.6	-121.958	36.7789
-785.192	24076.1	24110.5	-121.958	36.7786
-785.192	24076.1	24110.5	-121.958	36.7786
-786.081	24107	24141.5	-121.958	36.7784
-786.141	24117.3	24151.8	-121.958	36.7783
-786.914	24145.5	24180	-121.958	36.7781
-786.914	24145.5	24180	-121.958	36.7781
-786.818	24187.8	24222.3	-121.958	36.7778
-786.733	24215.9	24250.4	-121.959	36.7776
-787.368	24230	24264.5	-121.959	36.7775
-788.734	24272.3	24306.9	-121.959	36.7773
-788.734	24272.3	24306.9	-121.959	36.7773
-789.667	24300.5	24335.1	-121.959	36.7771
-790.128	24311.7	24346.2	-121.959	36.777
-790.275	24322.8	24357.4	-121.959	36.7769
-790.169	24345.2	24379.7	-121.96	36.7767
-791.066	24378.7	24413.2	-121.96	36.7765
-791.247	24389.8	24424.4	-121.96	36.7764
-791.416	24412.2	24446.7	-121.96	36.7762
-791.735	24434.5	24469.1	-121.96	36.776
-792.266	24446.3	24480.8	-121.96	36.7759
-792.439	24453.3	24487.9	-121.96	36.7759
-793.019	24481.6	24516.2	-121.96	36.7757
-793.266	24509.8	24544.4	-121.96	36.7754
-793.413	24516.9	24551.5	-121.96	36.7754
-793.923	24528.6	24563.2	-121.961	36.7753
-795.246	24551.6	24586.3	-121.961	36.7751
-795.948	24568.9	24603.5	-121.961	36.775
-796.272	24586.1	24620.8	-121.961	36.7748
-796.763	24609.1	24643.8	-121.961	36.7747
-797.079	24619.3	24654	-121.961	36.7746
-798.014	24649.8	24684.4	-121.961	36.7743
-798.99	24665	24699.7	-121.961	36.7742
-799.922	24680.2	24715	-121.961	36.774
-799.938	24710.7	24745.5	-121.961	36.7738
-799.76	24720.9	24755.6	-121.961	36.7737
-801.219	24744.8	24779.6	-121.961	36.7736
-801.282	24756.8	24791.6	-121.962	36.7735
-801.427	24780.7	24815.5	-121.962	36.7734
-802.053	24810.6	24845.4	-121.962	36.7732
-802.276	24816.6	24851.4	-121.962	36.7732
-802.548	24828.5	24863.4	-121.962	36.7731
-803.437	24851.5	24886.4	-121.962	36.773
-804.804	24868.8	24903.7	-121.962	36.7728
-805.925	24886	24921	-121.963	36.7727
-806.207	24909	24943.9	-121.963	36.7725
-806.826	24920	24954.9	-121.963	36.7724
-806.762	24933.2	24968.1	-121.963	36.7723
-807.058	24952.9	24987.9	-121.963	36.7721
-807.923	24985.8	25020.8	-121.963	36.7719
-808.849	25005.6	25040.5	-121.963	36.7717
-809.211	25018.7	25053.7	-121.963	36.7716
-809.389	25029.7	25064.7	-121.963	36.7715
-810.284	25052.6	25087.6	-121.963	36.7714
-810.282	25069.8	25104.8	-121.964	36.7713
-810.549	25087	25122	-121.964	36.7713
-811.334	25109.9	25144.9	-121.964	36.7712
-811.32	25121.7	25156.7	-121.964	36.7711
-811.588	25128.8	25163.8	-121.964	36.771
-813.132	25157	25192.1	-121.964	36.7708
-813.994	25185.3	25220.3	-121.964	36.7706
-814.278	25192.3	25227.4	-121.965	36.7705
-814.648	25204.1	25239.2	-121.965	36.7704
-815.391	25228.4	25263.5	-121.965	36.7702
-815.883	25238.9	25274	-121.965	36.7702
-816.832	25265	25300.1	-121.965	36.77
-818.092	25291.1	25326.2	-121.965	36.7698
-818.091	25301.5	25336.7	-121.965	36.7697
-818.058	25325.9	25361	-121.965	36.7695
-819.26	25336.8	25372.1	-121.965	36.7694
-819.664	25350	25385.2	-121.965	36.7693
-819.767	25369.8	25405	-121.966	36.7692
-819.451	25402.7	25437.9	-121.966	36.7689
-820.416	25422.4	25457.7	-121.966	36.7687
-820.984	25435.6	25470.8	-121.966	36.7686
-820.655	25446.6	25481.8	-121.966	36.7685
-821.735	25474.7	25510	-121.966	36.7684
-821.735	25474.7	25510	-121.966	36.7684
-823.278	25517	25552.3	-121.966	36.7681
-823.278	25517	25552.3	-121.966	36.7681
-822.932	25531.1	25566.4	-121.967	36.768
-823.185	25554.1	25589.4	-121.967	36.7678
-823.804	25571.4	25606.7	-121.967	36.7677
-824.134	25588.6	25624	-121.967	36.7675
-824.462	25611.6	25646.9	-121.967	36.7674
-825.272	25623.6	25659	-121.967	36.7673
-825.433	25629.6	25665	-121.967	36.7672
-826.15	25659.6	25695	-121.967	36.767
-827.104	25683.6	25719	-121.967	36.7668
-827.226	25695.6	25731	-121.968	36.7667
-827.323	25719.6	25754.9	-121.968	36.7666
-827.742	25733.6	25769	-121.968	36.7665
-827.742	25733.6	25769	-121.968	36.7665
-829.118	25775.9	25811.4	-121.968	36.7662
-829.118	25775.9	25811.4	-121.968	36.7662
-830.606	25804.1	25839.6	-121.968	36.766
-831.007	25815.1	25850.6	-121.968	36.7659
-831.509	25828.3	25863.7	-121.968	36.7658
-832.33	25848	25883.5	-121.969	36.7657
-832.731	25880.9	25916.4	-121.969	36.7654
-833.577	25900.7	25936.2	-121.969	36.7652
-834.092	25913.8	25949.4	-121.969	36.7651
-832.931	25924.8	25960.4	-121.969	36.765
-834.644	25948.7	25984.4	-121.969	36.7649
-834.761	25960.7	25996.3	-121.969	36.7648
-835.365	25984.6	26020.3	-121.969	36.7647
-836.659	26014.5	26050.2	-121.97	36.7646
-836.92	26020.5	26056.2	-121.97	36.7645
-836.871	26032.5	26068.2	-121.97	36.7645
-837.113	26057.4	26093.1	-121.97	36.7643
-837.409	26065.7	26101.4	-121.97	36.7643
-838.13	26082.3
-838.667	26094.7	26130.4	-121.97	36.7641
-839.083	26115.5	26151.2	-121.971	36.764
-839.06	26132.1	26167.8	-121.971	36.7639
-839.87	26165.3	26201	-121.971	36.7638
-839.915	26169.4	26205.1	-121.971	36.7637
-839.866	26181.8	26217.6	-121.971	36.7637
-840.324	26204.8	26240.5	-121.971	36.7636
-840.914	26222	26257.7	-121.972	36.7635
-841.489	26239.2	26274.9	-121.972	36.7634
-841.988	26262.1	26297.8	-121.972	36.7633
-842.327	26272.6	26308.3	-121.972	36.7633
-843.269	26293.5	26329.3	-121.972	36.7632
-843.705	26304	26339.8	-121.972	36.7632
-844.723	26335.4	26371.3	-121.973	36.7631
-845.509	26356.4	26392.2	-121.973	36.763
-845.847	26366.9	26402.7	-121.973	36.763
-846.752	26387.8	26423.7	-121.973	36.7629
-847.262	26398.3	26434.2	-121.973	36.7629
-847.058	26429.7	26465.6	-121.974	36.7628
-848.58	26450.7	26486.6	-121.974	36.7628
-849.536	26462.7	26498.6	-121.974	36.7627
-849.616	26468.7	26504.6	-121.974	36.7627
-849.821	26498.6	26534.5	-121.974	36.7625
-851.309	26522.5	26558.5	-121.975	36.7624
-851.708	26534.5	26570.5	-121.975	36.7623
-852.2	26558.4	26594.4	-121.975	36.7622
-852.512	26570.1	26606.2	-121.975	36.7622
-852.535	26577.2	26613.2	-121.975	36.7621
-853.306	26605.3	26641.4	-121.975	36.762
-854.141	26633.5	26669.6	-121.976	36.7619
-854.248	26640.5	26676.6	-121.976	36.7618
-854.59	26652.3	26688.3	-121.976	36.7618
-855.038	26673.2	26709.3	-121.976	36.7617
-856.153	26704.7	26740.8	-121.976	36.7616
-856.194	26715.2	26751.2	-121.977	36.7616
-856.233	26736.1	26772.2	-121.977	36.7615
-856.434	26746.6	26782.7	-121.977	36.7615
-857.052	26766.7	26802.8	-121.977	36.7615
-858.24	26796.8	26832.9	-121.977	36.7614
-858.33	26816.9	26853	-121.978	36.7614
-858.173	26831	26867.1	-121.978	36.7613
-858.173	26831	26867.1	-121.978	36.7613
-859.047	26873.2	26909.4	-121.978	36.7611
-859.047	26873.2	26909.4	-121.978	36.7611
-860.582	26915.5	26951.7	-121.978	36.7608
-860.582	26915.5	26951.7	-121.978	36.7608
-860.603	26929.6	26965.8	-121.979	36.7607
-861.57	26947.5
-861.846	26952.6	26988.8	-121.979	36.7605
-862.324	26969.9	27006.1	-121.979	36.7604
-862.557	26987.1	27023.3	-121.979	36.7602
-863.133	27010.1	27046.3	-121.979	36.7601
-863.135	27024.2	27060.4	-121.979	36.76
-863.135	27024.2	27060.4	-121.979	36.76
-865.284	27066.5	27102.8	-121.979	36.7597
-865.284	27066.5	27102.8	-121.979	36.7597
-865.681	27094.7	27131	-121.98	36.7595
-865.565	27104.8	27141.1	-121.98	36.7595
-865.385	27135.1	27171.4	-121.98	36.7595
-866.055	27150.2	27186.5	-121.98	36.7594
-866.773	27165.4	27201.7	-121.98	36.7594
-866.089	27195.7	27232	-121.981	36.7594
-866.102	27205.8	27242.1	-121.981	36.7593
-866.754	27228.7	27265	-121.981	36.7592
-867.202	27245.9	27282.2	-121.981	36.7592
-867.855	27263.1	27299.4	-121.981	36.7591
-868.526	27286	27322.4	-121.982	36.759
-868.426	27296	27332.4	-121.982	36.759
-870.941	27326.1	27362.5	-121.982	36.759
-870.116	27356.1	27392.6	-121.982	36.7591
-871.349	27366.1	27402.7	-121.983	36.7591
-873.748	27383.3	27420	-121.983	36.7592
-873.919	27390.6	27427.3	-121.983	36.7592
-874.347	27427.3	27464	-121.983	36.7594
-874.636	27434.7	27471.4	-121.983	36.7594
-875.153	27451.8	27488.5	-121.983	36.7595
-874.649	27469	27505.7	-121.983	36.7597
-874.477	27476.3	27513	-121.984	36.7597
-879.708	27513.1	27550.2	-121.984	36.76
-880.741	27520.5	27557.6	-121.984	36.76
-881.66	27537.6	27574.8	-121.984	36.7602
-882.2	27547.7	27584.9	-121.984	36.7602
-881.994	27577.9	27615.1	-121.984	36.7605
-882.857	27608.2	27645.4	-121.984	36.7608
-883.189	27618.2	27655.5	-121.984	36.7609
-884.257	27636.2	27673.5	-121.984	36.761
-884.369	27642.2	27679.5	-121.984	36.7611
-884.235	27678.2	27715.5	-121.984	36.7613
-884.238	27690.2	27727.4	-121.984	36.7614
-884.99	27714.2	27751.4	-121.985	36.7616
-885.542	27726.2	27763.5	-121.985	36.7617
-886.251	27746.8	27784.1	-121.985	36.7619
-886.758	27767.4	27804.7	-121.985	36.762
-886.86	27777.7	27815	-121.985	36.7621
-887.801	27808.6	27845.9	-121.985	36.7624
-888.482	27839.5	27876.8	-121.985	36.7627
-889.095	27849.8	27887.1	-121.985	36.7628
-890.133	27866.4	27903.8	-121.985	36.7629
-890.166	27874.7	27912.1	-121.985	36.7629
-890.67	27912.1	27949.5	-121.985	36.7632
-890.807	27916.3	27953.7	-121.985	36.7632
-891.418	27949.6	27986.9	-121.986	36.7635
-891.867	27966.2	28003.6	-121.986	36.7636
-892.245	27987	28024.4	-121.986	36.7638
-892.547	27999.4	28036.8	-121.986	36.7639
-892.818	28013.5	28050.9	-121.986	36.7639
-892.954	28027.6	28065	-121.986	36.764
-893.449	28055.8	28093.2	-121.986	36.7642
-893.877	28069.9	28107.3	-121.987	36.7643
-894.371	28084	28121.4	-121.987	36.7644
-895.191	28104.2	28141.7	-121.987	36.7646
-895.471	28134.6	28172	-121.987	36.7648
-895.525	28149.7	28187.2	-121.987	36.765
-895.516	28164.9	28202.4	-121.987	36.7651
-896.326	28195.3	28232.7	-121.987	36.7654
-896.471	28215.5	28252.9	-121.987	36.7656
-896.458	28227.5	28264.9	-121.987	36.7657
-897.069	28251.5	28288.9	-121.987	36.7658
-897.153	28263.5	28300.9	-121.987	36.7659
-897.947	28299.4	28336.9	-121.987	36.7662
-897.889	28305.4	28342.9	-121.987	36.7662
-898.244	28323.4	28360.9	-121.988	36.7664
-898.038	28333.5	28371	-121.988	36.7665
-900.752	28363.7	28401.3	-121.988	36.7667
-902.158	28394	28431.6	-121.988	36.767
-902.478	28404	28441.7	-121.988	36.7671
-903.415	28424.8	28462.5	-121.988	36.7673
-903.987	28440.4	28478.1	-121.988	36.7674
-904.179	28456	28493.7	-121.988	36.7675
-905.131	28476.8	28514.5	-121.988	36.7677
-905.598	28486.8	28524.5	-121.988	36.7678
-905.449	28516.8	28554.5	-121.988	36.7681
-906.376	28546.8	28584.5	-121.988	36.7684
-907.744	28566.8	28604.5	-121.988	36.7685
-908.415	28576.8	28614.6	-121.988	36.7686
-910.268	28606.8	28644.6	-121.988	36.7689
-911.839	28636.8	28674.6	-121.988	36.7692
-913.394	28656.8	28694.7	-121.988	36.7693
-914.404	28666.9	28704.9	-121.988	36.7694
-917.211	28697.4	28735.5	-121.988	36.7697
-919.184	28712.6	28750.9	-121.988	36.7698
-920.889	28727.9	28766.2	-121.988	36.77
-921.707	28758.4	28796.7	-121.988	36.7702
-922.58	28768.5	28806.9	-121.988	36.7703
-924.329	28788.5	28827	-121.988	36.7705
-926.242	28818.5	28857	-121.988	36.7708
-926.486	28848.5	28887	-121.988	36.7711
-926.894	28858.5	28897	-121.988	36.7712
-926.623	28878.5	28917	-121.988	36.7713
-925.431	28908.5	28947.1	-121.988	36.7716
-927.957	28938.5	28977.2	-121.988	36.7719
-928.616	28948.5	28987.2	-121.988	36.772
-929.61	28969.3	29008	-121.988	36.7721
-930.429	28984.9	29023.6	-121.988	36.7723
-930.784	29000.5	29039.2	-121.988	36.7724
-931.685	29021.2	29060	-121.988	36.7726
-932.014	29031.8	29070.5	-121.988	36.7727
-934.054	29063.4	29102.2	-121.988	36.773
-934.952	29084.4	29123.3	-121.988	36.7731
-935.396	29095	29133.8	-121.988	36.7732
-936.628	29116	29154.9	-121.988	36.7734
-936.983	29126.1	29165	-121.988	36.7735
-937.718	29156.2	29195.1	-121.988	36.7738
-937.835	29186.3	29225.2	-121.988	36.774
-937.411	29216.4	29255.3	-121.988	36.7743
-938.51	29226.5	29265.4	-121.988	36.7744
-939.951	29246.9	29285.9	-121.988	36.7746
-939.704	29277.4	29316.5	-121.989	36.7748
-937.726	29308	29347.1	-121.989	36.7751
-939.215	29328.4	29367.6	-121.989	36.7753
-941.193	29350.6	29389.9	-121.989	36.7754
-941.424	29384	29423.2	-121.989	36.7755
-942.736	29395.1	29434.4	-121.989	36.7756
-945.004	29415.2	29454.6	-121.99	36.7755
-945.145	29445.3	29484.7	-121.99	36.7755
-946.612	29465.4	29504.9	-121.99	36.7755
-947.227	29475.6	29515.1	-121.99	36.7755
-948.918	29506.4	29545.9	-121.991	36.7754
-950.122	29537.1	29576.7	-121.991	36.7753
-950.359	29547.3	29586.9	-121.991	36.7753
-950.857	29567.2	29606.8	-121.991	36.7753
-951.593	29597	29636.6	-121.992	36.7753
-953.084	29626.8	29666.4	-121.992	36.7753
-952.569	29636.7	29676.4	-121.992	36.7753
-952.249	29657.4	29697.1	-121.992	36.7753
-953.079	29672.9	29712.6	-121.992	36.7754
-953.512	29688.4	29728.1	-121.993	36.7754
-953.999	29709.1	29748.8	-121.993	36.7755
-955.324	29719.3	29759.1	-121.993	36.7755
-956.94	29750.1	29789.9	-121.993	36.7754
-956.762	29780.8	29820.6	-121.994	36.7753
-957.489	29791	29830.9	-121.994	36.7753
-958.743	29810.9	29850.8	-121.994	36.7753
-959.728	29840.7	29880.6	-121.994	36.7753
-959.58	29870.5	29910.4	-121.995	36.7753
-959.6	29880.4	29920.3	-121.995	36.7753
-959.45	29900.5	29940.4	-121.995	36.7753
-959.313	29930.6	29970.5	-121.995	36.7752
-961.115	29950.7	29990.7	-121.995	36.7752
-962.026	29960.9	30001	-121.996	36.7752
-963.298	29991.7	30031.7	-121.996	36.7751
-963.515	30022.4	30062.4	-121.996	36.775
-963.891	30032.6	30072.7	-121.996	36.775
-964.234	30052.5	30092.6	-121.997	36.775
-963.921	30082.3	30122.4	-121.997	36.775
-966.269	30112.1	30152.3	-121.997	36.775
-966.269	30122	30162.2	-121.997	36.775
-966.53	30146	30186.1	-121.998	36.7749
-966.304	30157.9	30198.1	-121.998	36.7748
-965.459	30181.9	30222	-121.998	36.7747
-967.263	30211.8	30252	-121.998	36.7746
-967.575	30217.7	30258	-121.998	36.7745
-967.626	30229.7	30269.9	-121.998	36.7745
-968.494	30249.8	30290	-121.999	36.7745
-970.052	30279.9	30320.2	-121.999	36.7744
-970.267	30300	30340.3	-121.999	36.7744
-970.409	30309.9	30350.2	-121.999	36.7744
-972.096	30339.9	30380.2	-122	36.7744
-971.86	30369.8	30410.1	-122	36.7745
-972.398	30399.7	30440.1	-122	36.7745
-972.981	30409.7	30450.1	-122	36.7745
-974.268	30430.4	30470.8	-122.001	36.7745
-975.727	30445.9	30486.3	-122.001	36.7746
-976.118	30461.4	30501.9	-122.001	36.7746
-975.671	30482	30522.5	-122.001	36.7747
-975.293	30492.5	30533	-122.001	36.7747
-978.231	30524	30564.6	-122.002	36.7748
-979.47	30544.9	30585.6	-122.002	36.7748
-979.726	30555.4	30596.1	-122.002	36.7749
-979.963	30576.3	30617	-122.002	36.7749
-980.04	30586.3	30627	-122.002	36.7749
-980.901	30616.1	30656.8	-122.003	36.7749
-980.888	30645.9	30686.6	-122.003	36.7749
-981.373	30665.8	30706.4	-122.003	36.7749
-981.787	30675.7	30716.4	-122.003	36.7749
-982.381	30705.5	30746.2	-122.004	36.7749
-981.328	30735.3	30776	-122.004	36.7749
-981.81	30755.2	30795.9	-122.004	36.7749
-981.859	30765.1	30805.8	-122.004	36.7749
-983.616	30794.9	30835.7	-122.005	36.7749
-984.092	30814.8	30855.5	-122.005	36.7749
-984.44	30825.2	30866	-122.005	36.775
-985.031	30856.7	30897.5	-122.005	36.7751
-985.5	30877.6	30918.4	-122.005	36.7751
-985.806	30888.1	30928.9	-122.006	36.7751
-986.305	30909.1	30949.9	-122.006	36.7752
-986.519	30919.5	30960.4	-122.006	36.7752
-986.111	30951	30991.8	-122.006	36.7753
-986.585	30971.9	31012.7	-122.006	36.7754
-986.616	30982.4	31023.2	-122.007	36.7754
-986.482	31003.4	31044.2	-122.007	36.7755
-986.379	31014.5	31055.3	-122.007	36.7755
-989.172	31047.8	31088.8	-122.007	36.7757
-990.413	31070.1	31111.1	-122.007	36.7757
-990.934	31083.3	31124.3	-122.008	36.7758
-991.288	31100.3	31141.3	-122.008	36.7759
-992.417	31123	31164.1	-122.008	36.7761
-994.2	31145.7	31186.8	-122.008	36.7762
-995.273	31162.7	31203.9	-122.008	36.7763
-995.948	31176	31217.1	-122.008	36.7764
-996.372	31188	31229.1	-122.008	36.7765
-998.717	31212	31253.2	-122.009	36.7766
-999.355	31224	31265.2	-122.009	36.7767
-1000.45	31259.9	31301.2	-122.009	36.777
-1000.97	31265.9	31307.2	-122.009	36.7771
-1001.71	31283.9	31325.2	-122.009	36.7772
-1002.2	31295.1	31336.4	-122.009	36.7773
-1003.08	31328.6	31369.9	-122.009	36.7775
-1003.08	31328.6	31369.9	-122.009	36.7775
-1003.43	31362.1	31403.4	-122.009	36.7778
-1003.64	31373.2	31414.6	-122.009	36.7779
-1004.16	31393.2	31434.6	-122.009	36.7781
-1004.96	31423.2	31464.6	-122.009	36.7784
-1004.32	31433.2	31474.6	-122.009	36.7785
-1004.71	31444.3	31485.7	-122.01	36.7785
-1005.73	31477.7	31519.1	-122.01	36.7786
-1005.73	31477.7	31519.1	-122.01	36.7786
-1006.58	31511.1	31552.5	-122.01	36.7788
-1007.06	31522.2	31563.6	-122.01	36.7788
-1007.62	31536.3	31577.7	-122.01	36.7789
-1008.86	31550.4	31591.9	-122.011	36.779
-1010.26	31578.6	31620.1	-122.011	36.7792
-1010.39	31592.7	31634.2	-122.011	36.7793
-1010.95	31606.7	31648.3	-122.011	36.7794
-1011.64	31624.7	31666.2	-122.011	36.7794
-1011.78	31630.7	31672.2	-122.011	36.7795
-1010.36	31666.6	31708.1	-122.012	36.7797
-1010.92	31678.5	31720.1	-122.012	36.7797
-1011.35	31702.4	31744.1	-122.012	36.7798
-1011.05	31714.4	31756	-122.012	36.7799
-1010.59	31730.3	31772	-122.012	36.78
-1010.57	31739.9	31781.5	-122.012	36.78
-1011.7	31778.2	31819.8	-122.013	36.7803
-1011.7	31778.2	31819.8	-122.013	36.7803
-1012	31816.4	31858.1	-122.013	36.7805
-1012.3	31826	31867.6	-122.013	36.7805
-1012.5	31841.9	31883.6	-122.013	36.7806
-1012.5	31859.9	31901.6	-122.013	36.7807
-1012.25	31865.9	31907.6	-122.013	36.7808
-1011.87	31901.9	31943.5	-122.013	36.7811
-1011.63	31913.9	31955.5	-122.014	36.7812
-1011.71	31937.9	31979.5	-122.014	36.7813
-1012.52	31949.9	31991.5	-122.014	36.7814
-1013.34	31963.1	32004.8	-122.014	36.7815
-1013.9	31980.1	32021.8	-122.014	36.7816
-1015.35	32002.8	32044.6	-122.014	36.7817
-1017.16	32025.5	32067.3	-122.014	36.7819
-1016.4	32042.5	32084.4	-122.015	36.782
-1016.45	32055.8	32097.6	-122.015	36.7821
-1017.13	32078	32119.9	-122.015	36.7821
-1018.79	32111.4	32153.3	-122.015	36.7823
-1021.36	32144.7	32186.7	-122.016	36.7824
-1022	32167	32209	-122.016	36.7825
-1022.31	32177.2	32219.2	-122.016	36.7825
-1022.66	32207.9	32249.9	-122.016	36.7826
-1023.61	32238.7	32280.7	-122.017	36.7827
-1024.04	32248.9	32290.9	-122.017	36.7827
-1024.78	32269.4	32311.4	-122.017	36.7827
-1025.81	32289.9	32331.9	-122.017	36.7828
-1026.37	32301.8	32343.9	-122.017	36.7828
-1028.08	32325.8	32367.9	-122.017	36.783
-1028.73	32337.7	32379.9	-122.018	36.783
-1029.46	32373.6	32415.8	-122.018	36.7832
-1029.96	32379.6	32421.8	-122.018	36.7832
-1030.85	32397.5	32439.7	-122.018	36.7833
-1031.5	32408.7	32450.9	-122.018	36.7834
-1032.15	32442	32484.3	-122.019	36.7835
-1031.36	32475.4	32517.6	-122.019	36.7836
-1031.52	32486.5	32528.7	-122.019	36.7837
-1031.87	32504.4	32546.7	-122.019	36.7838
-1031.75	32510.4	32552.7	-122.019	36.7838
-1030.69	32546.3	32588.6	-122.02	36.784
-1031.16	32558.3	32600.5	-122.02	36.784
-1032.03	32582.2	32624.5	-122.02	36.7842
-1032.54	32594.1	32636.5	-122.02	36.7842
-1033.44	32615.1	32657.4	-122.02	36.7843
-1033.57	32625.6	32667.9	-122.02	36.7843
-1033.68	32646.5	32688.9	-122.021	36.7844
-1036.56	32678	32720.4	-122.021	36.7845
-1036.45	32688.4	32730.9	-122.021	36.7845
-1036.17	32710.7	32753.1	-122.021	36.7846
-1037.2	32744	32786.5	-122.022	36.7847
-1037.96	32755.2	32797.7	-122.022	36.7848
-1039.51	32775	32817.6	-122.022	36.7848
-1040.51	32804.8	32847.4	-122.022	36.7848
-1041.33	32814.8	32857.4	-122.022	36.7848
-1043.42	32834.8	32877.5	-122.023	36.7847
-1045.03	32864.9	32907.7	-122.023	36.7847
-1045.86	32885	32927.8	-122.023	36.7847
-1046.27	32895	32937.7	-122.023	36.7847
-1047.42	32924.8	32967.6	-122.024	36.7847
-1046.35	32954.7	32997.5	-122.024	36.7847
-1048.63	32984.6	33027.5	-122.024	36.7847
-1050.61	33014.4	33057.4	-122.025	36.7848
-1050.66	33024.4	33067.4	-122.025	36.7848
-1051.66	33045.4	33088.4	-122.025	36.7847
-1053.26	33076.8	33119.8	-122.025	36.7846
-1054.32	33087.3	33130.4	-122.025	36.7846
-1055.78	33108.2	33151.4	-122.026	36.7845
-1055.18	33118.7	33161.9	-122.026	36.7845
-1054.82	33142.6	33185.8	-122.026	36.7844
-1054.8	33154.6	33197.8	-122.026	36.7843
-1054.42	33178.5	33221.7	-122.026	36.7842
-1053.08	33208.4	33251.6	-122.027	36.784
-1053.07	33214.4	33257.6	-122.027	36.784
-1054.26	33226.4	33269.6	-122.027	36.7839
-1055.16	33247.3	33290.6	-122.027	36.7839
-1056.48	33278.7	33322.1	-122.027	36.7838
-1057.04	33289.2	33332.5	-122.027	36.7838
-1057.4	33310.2	33353.5	-122.028	36.7837
-1057.55	33320.6	33364	-122.028	36.7837
-1059.24	33340.7	33384.1	-122.028	36.7837
-1058.72	33370.8	33414.2	-122.028	36.7836
-1058.7	33390.9	33434.3	-122.028	36.7836
-1059.69	33402	33445.5	-122.029	36.7835
-1060.53	33413.1	33456.6	-122.029	36.7835
-1061.79	33435.4	33478.9	-122.029	36.7834
-1063.67	33457.6	33501.2	-122.029	36.7833
-1064.65	33471.7	33515.3	-122.029	36.7832
-1066.14	33514	33557.6	-122.03	36.783
-1063.98	33542.2	33585.9	-122.03	36.7828
-1065.49	33553.9	33597.8	-122.03	36.7827
-1065.35	33561	33604.8	-122.03	36.7826
-1066.37	33589.2	33633.1	-122.03	36.7824
-1070.4	33617.5	33661.6	-122.03	36.7822
-1071.35	33624.6	33668.8	-122.03	36.7821
-1070.39	33636.3	33680.6	-122.03	36.7821
-1075.43	33659.2	33704	-122.031	36.782
-1077.25	33676.4	33721.3	-122.031	36.7819
-1078.1	33693.6	33738.5	-122.031	36.7818
-1078.07	33716.5	33761.4	-122.031	36.7817
-1079.17	33728.3	33773.3	-122.031	36.7816
-1079.15	33735.4	33780.3	-122.031	36.7816
-1078.85	33763.6	33808.6	-122.031	36.7813
-1080.54	33791.9	33836.9	-122.032	36.7811
-1080.76	33798.9	33843.9	-122.032	36.7811
-1080.95	33810.7	33855.7	-122.032	36.781
-1082.13	33834.7	33879.7	-122.032	36.7808
-1082.31	33846.7	33891.7	-122.032	36.7807
-1082.53	33870.6	33915.7	-122.032	36.7805
-1081.87	33900.6	33945.7	-122.032	36.7803
-1081.36	33906.6	33951.7	-122.032	36.7803
-1079.12	33918.6	33963.9	-122.032	36.7802
-1077.85	33941.5	33986.9	-122.033	36.7801
-1078.55	33958.7	34004.1	-122.033	36.78
-1079.28	33975.9	34021.3	-122.033	36.7799
-1079.9	33998.8	34044.2	-122.033	36.7798
-1080.58	34008.9	34054.3	-122.033	36.7797
-1082.36	34039.1	34084.6	-122.033	36.7794
-1082.44	34069.4	34114.8	-122.033	36.7792
-1082.28	34079.4	34124.9	-122.033	36.7791
-1082.71	34101.8	34147.2	-122.033	36.7789
-1084.52	34124.1	34169.6	-122.033	36.7787
-1085.26	34135.2	34180.8	-122.033	36.7786
-1086.26	34146.4	34192	-122.033	36.7785
-1088.42	34168.7	34214.4	-122.033	36.7784
-1089.7	34191.1	34236.8	-122.034	36.7782
-1090.43	34202.2	34248	-122.034	36.7781
-1091.09	34213.4	34259.2	-122.034	36.778
-1092.73	34241.6	34287.4	-122.034	36.7778
-1092.73	34241.6	34287.4	-122.034	36.7778
-1094.97	34283.9	34329.7	-122.034	36.7775
-1094.97	34283.9	34329.7	-122.034	36.7775
-1095.05	34298	34343.8	-122.034	36.7775
-1096.55	34320.9	34366.8	-122.035	36.7774
-1097.47	34338.1	34384	-122.035	36.7773
-1098.23	34355.3	34401.2	-122.035	36.7772
-1099.59	34378.2	34424.2	-122.035	36.7771
-1100.19	34389.3	34435.3	-122.035	36.7771
-1101.14	34400.4	34446.5	-122.035	36.777
-1102.77	34422.7	34468.8	-122.036	36.7769
-1103.88	34444.9	34491.1	-122.036	36.7768
-1104.62	34456	34502.2	-122.036	36.7768
-1104.85	34467.1	34513.3	-122.036	36.7767
-1104.66	34489.4	34535.6	-122.036	36.7766
-1103.56	34511.6	34557.8	-122.036	36.7766
-1103.47	34523.4	34569.6	-122.037	36.7765
-1103.18	34530.4	34576.6	-122.037	36.7765
-1101.81	34558.6	34604.8	-122.037	36.7763
-1099.15	34586.7	34633.1	-122.037	36.7762
-1098.82	34593.8	34640.2	-122.037	36.7762
-1100.32	34605.5	34652	-122.037	36.7761
-1102.01	34627.8	34674.4	-122.037	36.7759
-1105.68	34650.2	34697	-122.038	36.7757
-1106.98	34661.3	34708.2	-122.038	36.7757
-1107.09	34672.5	34719.4	-122.038	36.7756
-1107.5	34692.5	34739.4	-122.038	36.7754
-1108.95	34722.5	34769.4	-122.038	36.7751
-1109.1	34732.5	34779.4	-122.038	36.775
-1109.53	34754.8	34801.8	-122.038	36.7748
-1110.56	34777.1	34824.1	-122.038	36.7747
-1111	34788.3	34835.3	-122.038	36.7746
-1111.45	34799.5	34846.5	-122.038	36.7745
-1111.63	34822.4	34869.4	-122.038	36.7744
-1112.17	34839.6	34886.6	-122.038	36.7743
-1112.51	34856.8	34903.8	-122.039	36.7742
-1112.59	34879.7	34926.7	-122.039	36.7741
-1113.06	34891.5	34938.5	-122.039	36.774
-1113.12	34898.5	34945.5	-122.039	36.774
-1114.06	34926.8	34973.8	-122.039	36.7738
-1114.83	34955	35002.1	-122.039	36.7735
-1115.01	34962.1	35009.1	-122.039	36.7735
-1115.13	34973.8	35020.9	-122.039	36.7734
-1116.56	34996.8	35043.9	-122.039	36.7732
-1116.7	35014.1	35061.2	-122.04	36.7731
-1117.53	35031.3	35078.4	-122.04	36.773
-1119.87	35054.3	35101.6	-122.04	36.7728
-1120.3	35064.6	35111.9	-122.04	36.7727
-1124.41	35095.5	35143	-122.04	36.7724
-1124.41	35095.5	35143	-122.04	36.7724
-1125.66	35126.4	35174	-122.04	36.7721
-1126.69	35136.7	35184.3	-122.04	36.7721
-1127.88	35157.8	35205.4	-122.04	36.7719
-1129.09	35189.4	35237	-122.04	36.7716
-1129.41	35199.9	35247.6	-122.04	36.7715
-1129.78	35221	35268.7	-122.04	36.7713
-1129.57	35231.5	35279.2	-122.04	36.7712
-1129.4	35251.5	35299.2	-122.04	36.7711
-1130.03	35281.5	35329.2	-122.04	36.7708
-1130.86	35311.5	35359.2	-122.04	36.7705
-1131.41	35321.5	35369.2	-122.04	36.7704
-1132.36	35341.6	35389.3	-122.04	36.7702
-1133.94	35371.7	35419.5	-122.04	36.77
-1135.96	35401.9	35449.7	-122.04	36.7697
-1137.41	35422	35469.9	-122.04	36.7695
-1137.91	35433.1	35481	-122.04	36.7694
-1139.83	35466.6	35514.6	-122.04	36.7692
-1139.83	35466.6	35514.6	-122.04	36.7692
-1140.38	35489	35536.9	-122.04	36.769
-1140.57	35499	35547	-122.04	36.7689
-1141.5	35529.3	35577.2	-122.04	36.7686
-1144.48	35559.5	35607.6	-122.04	36.7684
-1144.64	35569.6	35617.7	-122.04	36.7683
-1145.16	35590	35638.1	-122.04	36.7681
-1146.13	35620.5	35668.7	-122.04	36.7678
-1146.13	35620.5	35668.7	-122.04	36.7678
-1146.53	35651.1	35699.3	-122.04	36.7675
-1146.84	35671.5	35719.7	-122.04	36.7674
-1147.39	35681.7	35729.8	-122.04	36.7673
-1148.88	35712.2	35760.3	-122.04	36.767
-1149.09	35727.4	35775.6	-122.04	36.7669
-1148.87	35742.6	35790.8	-122.04	36.7667
-1148.75	35773.1	35821.3	-122.04	36.7665
-1148.4	35783.3	35831.5	-122.04	36.7664
-1148.11	35803.4	35851.6	-122.04	36.7662
-1149.14	35833.5	35881.7	-122.04	36.7659
-1150.18	35863.7	35911.9	-122.04	36.7657
-1151.6	35883.7	35932	-122.04	36.7655
-1152.13	35894.3	35942.6	-122.04	36.7654
-1153.8	35925.9	35974.2	-122.04	36.7651
-1155.32	35946.9	35995.3	-122.04	36.7649
-1155.81	35957.5	36005.9	-122.04	36.7648
-1156.1	35978.5	36027	-122.04	36.7647
-1156.26	35988.6	36037	-122.04	36.7646
-1157.34	36018.8	36067.3	-122.04	36.7643
-1157.86	36049.1	36097.5	-122.04	36.764
-1157.93	36059.1	36107.6	-122.04	36.7639
-1158.28	36079.1	36127.6	-122.04	36.7638
-1159.31	36109.1	36157.6	-122.04	36.7635
-1160.19	36139.1	36187.6	-122.04	36.7632
-1160.68	36149.1	36197.6	-122.04	36.7631
-1161.69	36167.1	36215.6	-122.04	36.763
-1161.9	36173.1	36221.6	-122.04	36.7629
-1162.43	36209.1	36257.6	-122.039	36.7627
-1162.74	36221.1	36269.6	-122.039	36.7626
-1163.83	36245.1	36293.6	-122.039	36.7624
-1164.18	36257.1	36305.6	-122.039	36.7623
-1164.74	36277.8	36326.4	-122.039	36.7621
-1165.22	36293.4	36342	-122.039	36.762
-1165.57	36309	36357.6	-122.039	36.7619
-1165.63	36329.8	36378.4	-122.039	36.7617
-1165.65	36343.1	36391.6	-122.039	36.7616
-1165.95	36360.1	36408.7	-122.039	36.7615
-1167.39	36382.8	36431.4	-122.038	36.7613
-1169.75	36405.5	36454.3	-122.038	36.7612
-1170.86	36422.6	36471.3	-122.038	36.7611
-1171.24	36435.8	36484.6	-122.038	36.761
-1171.74	36453.8	36502.6	-122.038	36.7608
-1171.87	36459.8	36508.6	-122.038	36.7608
-1171.92	36495.8	36544.6	-122.038	36.7605
-1171.73	36507.8	36556.6	-122.038	36.7604
-1171.36	36531.8	36580.6	-122.037	36.7602
-1171.41	36543.8	36592.6	-122.037	36.7602
-1171.49	36564.1	36612.9	-122.037	36.76
-1171.23	36594.7	36643.5	-122.037	36.7597
-1171.23	36594.7	36643.5	-122.037	36.7597
-1171.04	36625.3	36674.1	-122.037	36.7594
-1172.43	36645.7	36694.5	-122.037	36.7593
-1174.02	36662.8	36711.7	-122.037	36.7592
-1174.46	36670.2	36719.1	-122.037	36.7591
-1178.42	36706.9	36756	-122.037	36.7589
-1179.04	36714.2	36763.4	-122.037	36.7589
-1177.61	36731.3	36780.6	-122.036	36.7588
-1176.53	36741.8	36791.1	-122.036	36.7588
-1177.37	36773.3	36822.6	-122.036	36.7587
-1176.91	36794.2	36843.5	-122.036	36.7586
[truncated: 1,056 more rows]
