# Supplementary material for: Powerful turbidity currents driven by dense basal layers
Source: Nat Commun. 2018 Oct 5;9:4114. doi: 10.1038/s41467-018-06254-6 (PMC6173716; doi:10.1038/s41467-018-06254-6)
Supplement: Supplementary file 8 — Supplementary Data 6 [file 41467_2018_6254_MOESM8_ESM.xlsx]

## Sheet: MBCCE_MS_0_AWAC_HMax
Supplementary Data 6. Monterey Bay maximum wave height vs time (every 2 hours) during the experiment
Time	Hmax, (m)
2015-11-05 00:01:00	2.6
2015-11-05 02:01:00	2.89
2015-11-05 04:01:00	2.14
2015-11-05 06:01:00	2.65
2015-11-05 08:01:00	2.14
2015-11-05 10:01:00	2.61
2015-11-05 12:01:00	2.09
2015-11-05 14:01:00	2.36
2015-11-05 16:01:00	2.15
2015-11-05 18:01:00	1.73
2015-11-05 20:01:00	1.71
2015-11-05 22:01:00	1.76
2015-11-06 00:01:00	1.59
2015-11-06 02:01:00	1.75
2015-11-06 04:01:00	1.6
2015-11-06 06:01:00	1.27
2015-11-06 08:01:00	1.15										M
2015-11-06 10:01:00	1.44
2015-11-06 12:01:00	1.33
2015-11-06 14:01:00	1.62
2015-11-06 16:01:00	1.26
2015-11-06 18:01:00	1.07
2015-11-06 20:01:00	1.15
2015-11-06 22:01:00	1.04
2015-11-07 00:01:00	1.25
2015-11-07 02:01:00	1.09
2015-11-07 04:01:00	1.3
2015-11-07 06:01:00	1.04
2015-11-07 08:01:00	0.99
2015-11-07 10:01:00	0.93
2015-11-07 12:01:00	1.04
2015-11-07 14:01:00	1.2
2015-11-07 16:01:00	1.13
2015-11-07 18:01:00	1.04
2015-11-07 20:01:00	1.06
2015-11-07 22:01:00	1.24
2015-11-08 00:01:00	1.28
2015-11-08 02:01:00	1.31
2015-11-08 04:01:00	1.46
2015-11-08 06:01:00	1.58
2015-11-08 08:01:00	1.71
2015-11-08 10:01:00	1.34
2015-11-08 12:01:00	1.33
2015-11-08 14:01:00	1.25
2015-11-08 16:01:00	1.27
2015-11-08 18:01:00	1.49
2015-11-08 20:01:00	1.15
2015-11-08 22:01:00	1.18
2015-11-09 00:01:00	1.43
2015-11-09 02:01:00	1.5
2015-11-09 04:01:00	1.54
2015-11-09 06:01:00	1.73
2015-11-09 08:01:00	2.1
2015-11-09 10:01:00	1.78
2015-11-09 12:01:00	2.14
2015-11-09 14:01:00	2.63
2015-11-09 16:01:00	2.48
2015-11-09 18:01:00	2.88
2015-11-09 20:01:00	3.08
2015-11-09 22:01:00	3.22
2015-11-10 00:01:00	3.22
2015-11-10 02:01:00	3.79
2015-11-10 04:01:00	3.46
2015-11-10 06:01:00	3.8
2015-11-10 08:01:00	4.08
2015-11-10 10:01:00	3.42
2015-11-10 12:01:00	3.85
2015-11-10 14:01:00	3.89
2015-11-10 16:01:00	3.72
2015-11-10 18:01:00	4.31
2015-11-10 20:01:00	4.26
2015-11-10 22:01:00	3.61
2015-11-11 00:01:00	3.45
2015-11-11 02:01:00	3.59
2015-11-11 04:01:00	3.87
2015-11-11 06:01:00	3.12
2015-11-11 08:01:00	3.09
2015-11-11 10:01:00	2.76
2015-11-11 12:01:00	2.42
2015-11-11 14:01:00	2.32
2015-11-11 16:01:00	2.32
2015-11-11 18:01:00	2.47
2015-11-11 20:01:00	2.14
2015-11-11 22:01:00	2.63
2015-11-12 00:01:00	2.31
2015-11-12 02:01:00	2.86
2015-11-12 04:01:00	2.12
2015-11-12 06:01:00	2.5
2015-11-12 08:01:00	2.04
2015-11-12 10:01:00	1.89
2015-11-12 12:01:00	1.74
2015-11-12 14:01:00	1.53
2015-11-12 16:01:00	1.8
2015-11-12 18:01:00	1.63
2015-11-12 20:01:00	1.87
2015-11-12 22:01:00	1.77
2015-11-13 00:01:00	1.8
2015-11-13 02:01:00	2.1
2015-11-13 04:01:00	2.4
2015-11-13 06:01:00	2.5
2015-11-13 08:01:00	2.46
2015-11-13 10:01:00	2.83
2015-11-13 12:01:00	2.39
2015-11-13 14:01:00	2.37
2015-11-13 16:01:00	2.15
2015-11-13 18:01:00	2.69
2015-11-13 20:01:00	2.58
2015-11-13 22:01:00	2.75
2015-11-14 00:01:00	2.36
2015-11-14 02:01:00	2.34
2015-11-14 04:01:00	2.45
2015-11-14 06:01:00	2.26
2015-11-14 08:01:00	2.43
2015-11-14 10:01:00	2.36
2015-11-14 12:01:00	2.29
2015-11-14 14:01:00	2.49
2015-11-14 16:01:00	2.9
2015-11-14 18:01:00	2.99
2015-11-14 20:01:00	2.8
2015-11-14 22:01:00	3.04
2015-11-15 00:01:00	2.82
2015-11-15 02:01:00	2.77
2015-11-15 04:01:00	3.11
2015-11-15 06:01:00	2.94
2015-11-15 08:01:00	2.4
2015-11-15 10:01:00	2.8
2015-11-15 12:01:00	2.92
2015-11-15 14:01:00	2.4
2015-11-15 16:01:00	2.62
2015-11-15 18:01:00	2.65
2015-11-15 20:01:00	3.93
2015-11-15 22:01:00	3.98
2015-11-16 00:01:00	4.23
2015-11-16 02:01:00	4.94
2015-11-16 04:01:00	4.58
2015-11-16 06:01:00	4.79
2015-11-16 08:01:00	5.1
2015-11-16 10:01:00	5.37
2015-11-16 12:01:00	5.2
2015-11-16 14:01:00	3.74
2015-11-16 16:01:00	4.1
2015-11-16 18:01:00	3.02
2015-11-16 20:01:00	3.53
2015-11-16 22:01:00	3.17
2015-11-17 00:01:00	2.92
2015-11-17 02:01:00	2.88
2015-11-17 04:01:00	3.18
2015-11-17 06:01:00	2.97
2015-11-17 08:01:00	2.79
2015-11-17 10:01:00	2.94
2015-11-17 12:01:00	2.33
2015-11-17 14:01:00	1.95
2015-11-17 16:01:00	1.97
2015-11-17 18:01:00	2.15
2015-11-17 20:01:00	1.77
2015-11-17 22:01:00	1.65
2015-11-18 00:01:00	1.85
2015-11-18 02:01:00	1.9
2015-11-18 04:01:00	1.8
2015-11-18 06:01:00	2.24
2015-11-18 08:01:00	1.97
2015-11-18 10:01:00	1.93
2015-11-18 12:01:00	2.29
2015-11-18 14:01:00	2
2015-11-18 16:01:00	2.21
2015-11-18 18:01:00	2.24
2015-11-18 20:01:00	1.95
2015-11-18 22:01:00	2.08
2015-11-19 00:01:00	2.3
2015-11-19 02:01:00	2.29
2015-11-19 04:01:00	2.63
2015-11-19 06:01:00	2.53
2015-11-19 08:01:00	2.13
2015-11-19 10:01:00	2.1
2015-11-19 12:01:00	2.78
2015-11-19 14:01:00	2.19
2015-11-19 16:01:00	2.27
2015-11-19 18:01:00	2.87
2015-11-19 20:01:00	1.92
2015-11-19 22:01:00	2.22
2015-11-20 00:01:00	2.63
2015-11-20 02:01:00	2.6
2015-11-20 04:01:00	2.25
2015-11-20 06:01:00	2.35
2015-11-20 08:01:00	2.13
2015-11-20 10:01:00	1.88
2015-11-20 12:01:00	1.87
2015-11-20 14:01:00	1.62
2015-11-20 16:01:00	1.66
2015-11-20 18:01:00	1.53
2015-11-20 20:01:00	1.73
2015-11-20 22:01:00	1.6
2015-11-21 00:01:00	2.17
2015-11-21 02:01:00	2.51
2015-11-21 04:01:00	2.06
2015-11-21 06:01:00	2.73
2015-11-21 08:01:00	2.14
2015-11-21 10:01:00	2.03
2015-11-21 12:01:00	2.34
2015-11-21 14:01:00	1.86
2015-11-21 16:01:00	2.02
2015-11-21 18:01:00	2.18
2015-11-21 20:01:00	1.66
2015-11-21 22:01:00	1.57
2015-11-22 00:01:00	2.03
2015-11-22 02:01:00	1.78
2015-11-22 04:01:00	2.04
2015-11-22 06:01:00	1.79
2015-11-22 08:01:00	1.97
2015-11-22 10:01:00	1.37
2015-11-22 12:01:00	1.55
2015-11-22 14:01:00	1.33
2015-11-22 16:01:00	1.3
2015-11-22 18:01:00	1.18
2015-11-22 20:01:00	1.43
2015-11-22 22:01:00	1.4
2015-11-23 00:01:00	1.18
2015-11-23 02:01:00	1.6
2015-11-23 04:01:00	1.29
2015-11-23 06:01:00	1.42
2015-11-23 08:01:00	0.99
2015-11-23 10:01:00	1.04
2015-11-23 12:01:00	1.22
2015-11-23 14:01:00	1.3
2015-11-23 16:01:00	1.34
2015-11-23 18:01:00	1.41
2015-11-23 20:01:00	1.06
2015-11-23 22:01:00	0.92
2015-11-24 00:01:00	1.07
2015-11-24 02:01:00	1.2
2015-11-24 04:01:00	1.4
2015-11-24 06:01:00	1.2
2015-11-24 08:01:00	1.29
2015-11-24 10:01:00	1.31
2015-11-24 12:01:00	1.32
2015-11-24 14:01:00	1.33
2015-11-24 16:01:00	1.86
2015-11-24 18:01:00	1.35
2015-11-24 20:01:00	1.85
2015-11-24 22:01:00	2.15
2015-11-25 00:01:00	1.97
2015-11-25 02:01:00	2.28
2015-11-25 04:01:00	2.51
2015-11-25 06:01:00	3.52
2015-11-25 08:01:00	3.28
2015-11-25 10:01:00	3.52
2015-11-25 12:01:00	3.19
2015-11-25 14:01:00	3.85
2015-11-25 16:01:00	4.09
2015-11-25 18:01:00	3.28
2015-11-25 20:01:00	2.72
2015-11-25 22:01:00	3.39
2015-11-26 00:01:00	3.01
2015-11-26 02:01:00	2.47
2015-11-26 04:01:00	2.45
2015-11-26 06:01:00	2.49
2015-11-26 08:01:00	2.23
2015-11-26 10:01:00	2.67
2015-11-26 12:01:00	2.36
2015-11-26 14:01:00	1.88
2015-11-26 16:01:00	1.59
2015-11-26 18:01:00	1.41
2015-11-26 20:01:00	1.21
2015-11-26 22:01:00	1.43
2015-11-27 00:01:00	1.56
2015-11-27 02:01:00	1.27
2015-11-27 04:01:00	1.21
2015-11-27 06:01:00	1.61
2015-11-27 08:01:00	1.12
2015-11-27 10:01:00	1.03
2015-11-27 12:01:00	1.33
2015-11-27 14:01:00	1.09
2015-11-27 16:01:00	1.15
2015-11-27 18:01:00	1.05
2015-11-27 20:01:00	1.14
2015-11-27 22:01:00	1.08
2015-11-28 00:01:00	1
2015-11-28 02:01:00	1
2015-11-28 04:01:00	1
2015-11-28 06:01:00	0.91
2015-11-28 08:01:00	0.91
2015-11-28 10:01:00	0.91
2015-11-28 12:01:00	0.88
2015-11-28 14:01:00	1.07
2015-11-28 16:01:00	0.73
2015-11-28 18:01:00	0.85
2015-11-28 20:01:00	0.89
2015-11-28 22:01:00	0.93
2015-11-29 00:01:00	0.97
2015-11-29 02:01:00	1.38
2015-11-29 04:01:00	1.06
2015-11-29 06:01:00	1.31
2015-11-29 08:01:00	1.57
2015-11-29 10:01:00	1.38
2015-11-29 12:01:00	1.48
2015-11-29 14:01:00	1.32
2015-11-29 16:01:00	1.72
2015-11-29 18:01:00	1.59
2015-11-29 20:01:00	1.77
2015-11-29 22:01:00	1.72
2015-11-30 00:01:00	1.3
2015-11-30 02:01:00	1.46
2015-11-30 04:01:00	1.33
2015-11-30 06:01:00	1.37
2015-11-30 08:01:00	1.49
2015-11-30 10:01:00	1.57
2015-11-30 12:01:00	1.62
2015-11-30 14:01:00	1.41
2015-11-30 16:01:00	1.8
2015-11-30 18:01:00	1.71
2015-11-30 20:01:00	2.22
2015-11-30 22:01:00	1.83
2015-12-01 00:01:00	1.74
2015-12-01 02:01:00	1.92
2015-12-01 04:01:00	1.6
2015-12-01 06:01:00	2.07
2015-12-01 08:01:00	2.28
2015-12-01 10:01:00	2.58
2015-12-01 12:01:00	3.29
2015-12-01 14:01:00	2.7
2015-12-01 16:01:00	3.31
2015-12-01 18:01:00	2.91
2015-12-01 20:01:00	2.41
2015-12-01 22:01:00	2.34
2015-12-02 00:01:00	2.21
2015-12-02 02:01:00	1.66
2015-12-02 04:01:00	1.77
2015-12-02 06:01:00	1.72
2015-12-02 08:01:00	2.05
2015-12-02 10:01:00	1.73
2015-12-02 12:01:00	2.14
2015-12-02 14:01:00	2.06
2015-12-02 16:01:00	1.51
2015-12-02 18:01:00	1.85
2015-12-02 20:01:00	1.55
2015-12-02 22:01:00	1.34
2015-12-03 00:01:00	1.93
2015-12-03 02:01:00	1.45
2015-12-03 04:01:00	1.49
2015-12-03 06:01:00	1.6
2015-12-03 08:01:00	1.72
2015-12-03 10:01:00	1.55
2015-12-03 12:01:00	2.05
2015-12-03 14:01:00	1.94
2015-12-03 16:01:00	1.61
2015-12-03 18:01:00	1.56
2015-12-03 20:01:00	2.07
2015-12-03 22:01:00	2.14
2015-12-04 00:01:00	2.24
2015-12-04 02:01:00	3.43
2015-12-04 04:01:00	3.42
2015-12-04 06:01:00	3.42
2015-12-04 08:01:00	4.7
2015-12-04 10:01:00	3.49
2015-12-04 12:01:00	3.43
2015-12-04 14:01:00	3.96
2015-12-04 16:01:00	3.9
2015-12-04 18:01:00	3.83
2015-12-04 20:01:00	4.94
2015-12-04 22:01:00	3.1
2015-12-05 00:01:00	3.35
2015-12-05 02:01:00	4.07
2015-12-05 04:01:00	4.19
2015-12-05 06:01:00	3.04
2015-12-05 08:01:00	2.95
2015-12-05 10:01:00	3.16
2015-12-05 12:01:00	3.43
2015-12-05 14:01:00	3.53
2015-12-05 16:01:00	2.49
2015-12-05 18:01:00	3.63
2015-12-05 20:01:00	2.9
2015-12-05 22:01:00	2.55
2015-12-06 00:01:00	2.86
2015-12-06 02:01:00	2.63
2015-12-06 04:01:00	2.77
2015-12-06 06:01:00	2.15
2015-12-06 08:01:00	2.06
2015-12-06 10:01:00	2.42
2015-12-06 12:01:00	2.17
2015-12-06 14:01:00	2.21
2015-12-06 16:01:00	2.99
2015-12-06 18:01:00	2.97
2015-12-06 20:01:00	2.6
2015-12-06 22:01:00	3.99
2015-12-07 00:01:00	3.77
2015-12-07 02:01:00	4.18
2015-12-07 04:01:00	4.63
2015-12-07 06:01:00	4.27
2015-12-07 08:01:00	4.66
2015-12-07 10:01:00	3.48
2015-12-07 12:01:00	3.34
2015-12-07 14:01:00	4.22
2015-12-07 16:01:00	3.7
2015-12-07 18:01:00	3.89
2015-12-07 20:01:00	3.72
2015-12-07 22:01:00	5.17
2015-12-08 00:01:00	3.22
2015-12-08 02:01:00	4.64
2015-12-08 04:01:00	3.29
2015-12-08 06:01:00	4.2
2015-12-08 08:01:00	4.34
2015-12-08 10:01:00	3.57
2015-12-08 12:01:00	3.62
2015-12-08 14:01:00	3.06
2015-12-08 16:01:00	3.16
2015-12-08 18:01:00	3.08
2015-12-08 20:01:00	3.3
2015-12-08 22:01:00	3.42
2015-12-09 00:01:00	3.1
2015-12-09 02:01:00	2.94
2015-12-09 04:01:00	3.22
2015-12-09 06:01:00	3.13
2015-12-09 08:01:00	3.17
2015-12-09 10:01:00	2.93
2015-12-09 12:01:00	3.15
2015-12-09 14:01:00	3.12
2015-12-09 16:01:00	2.77
2015-12-09 18:01:00	2.12
2015-12-09 20:01:00	3.15
2015-12-09 22:01:00	3.04
2015-12-10 00:01:00	2.52
2015-12-10 02:01:00	3.76
2015-12-10 04:01:00	2.89
2015-12-10 06:01:00	2.72
2015-12-10 08:01:00	3.28
2015-12-10 10:01:00	3.14
2015-12-10 12:01:00	2.83
2015-12-10 14:01:00	3.26
2015-12-10 16:01:00	2.79
2015-12-10 18:01:00	3.78
2015-12-10 20:01:00	3.81
2015-12-10 22:01:00	4.09
2015-12-11 00:01:00	3.63
2015-12-11 02:01:00	3.47
2015-12-11 04:01:00	5.24
2015-12-11 06:01:00	4.18
2015-12-11 08:01:00	4.79
2015-12-11 10:01:00	5.51
2015-12-11 12:01:00	5.16
2015-12-11 14:01:00	5.01
2015-12-11 16:01:00	5.26
2015-12-11 18:01:00	4.78
2015-12-11 20:01:00	5.28
2015-12-11 22:01:00	4.44
2015-12-12 00:01:00	5.04
2015-12-12 02:01:00	5.11
2015-12-12 04:01:00	5.65
2015-12-12 06:01:00	5.03
2015-12-12 08:01:00	5.59
2015-12-12 10:01:00	5.26
2015-12-12 12:01:00	5.5
2015-12-12 14:01:00	4.79
2015-12-12 16:01:00	4.86
2015-12-12 18:01:00	5.64
2015-12-12 20:01:00	4.76
2015-12-12 22:01:00	5.14
2015-12-13 00:01:00	4.84
2015-12-13 02:01:00	4.42
2015-12-13 04:01:00	3.78
2015-12-13 06:01:00	4.34
2015-12-13 08:01:00	4.6
2015-12-13 10:01:00	3.44
2015-12-13 12:01:00	3.58
2015-12-13 14:01:00	3.58
2015-12-13 16:01:00	3.53
2015-12-13 18:01:00	4.02
2015-12-13 20:01:00	3.86
2015-12-13 22:01:00	4.68
2015-12-14 00:01:00	4.32
2015-12-14 02:01:00	4.45
2015-12-14 04:01:00	4.02
2015-12-14 06:01:00	5
2015-12-14 08:01:00	5.53
2015-12-14 10:01:00	4.98
2015-12-14 12:01:00	5.25
2015-12-14 14:01:00	5.36
2015-12-14 16:01:00	4.96
2015-12-14 18:01:00	4.81
2015-12-14 20:01:00	3.73
2015-12-14 22:01:00	4.33
2015-12-15 00:01:00	4.09
2015-12-15 02:01:00	4.56
2015-12-15 04:01:00	4.28
2015-12-15 06:01:00	3.92
2015-12-15 08:01:00	2.78
2015-12-15 10:01:00	3.27
2015-12-15 12:01:00	2.64
2015-12-15 14:01:00	3.05
2015-12-15 16:01:00	2.1
2015-12-15 18:01:00	2.09
2015-12-15 20:01:00	2.53
2015-12-15 22:01:00	2.37
2015-12-16 00:01:00	2.11
2015-12-16 02:01:00	2.05
2015-12-16 04:01:00	1.95
2015-12-16 06:01:00	2.13
2015-12-16 08:01:00	1.67
2015-12-16 10:01:00	2.24
2015-12-16 12:01:00	1.9
2015-12-16 14:01:00	1.81
2015-12-16 16:01:00	2.02
2015-12-16 18:01:00	1.68
2015-12-16 20:01:00	1.76
2015-12-16 22:01:00	2.35
2015-12-17 00:01:00	1.65
2015-12-17 02:01:00	1.85
2015-12-17 04:01:00	1.91
2015-12-17 06:01:00	1.88
2015-12-17 08:01:00	1.94
2015-12-17 10:01:00	1.67
2015-12-17 12:01:00	1.73
2015-12-17 14:01:00	1.6
2015-12-17 16:01:00	1.75
2015-12-17 18:01:00	1.8
2015-12-17 20:01:00	1.5
2015-12-17 22:01:00	1.56
2015-12-18 00:01:00	1.77
2015-12-18 02:01:00	1.42
2015-12-18 04:01:00	1.47
2015-12-18 06:01:00	1.54
2015-12-18 08:01:00	1.5
2015-12-18 10:01:00	1.63
2015-12-18 12:01:00	1.76
2015-12-18 14:01:00	1.78
2015-12-18 16:01:00	2.1
2015-12-18 18:01:00	1.8
2015-12-18 20:01:00	1.97
2015-12-18 22:01:00	2.02
2015-12-19 00:01:00	2.14
2015-12-19 02:01:00	2.98
2015-12-19 04:01:00	2.89
2015-12-19 06:01:00	2.84
2015-12-19 08:01:00	3.13
2015-12-19 10:01:00	2.77
2015-12-19 12:01:00	3.1
2015-12-19 14:01:00	2.25
2015-12-19 16:01:00	2.97
2015-12-19 18:01:00	2.86
2015-12-19 20:01:00	2.65
2015-12-19 22:01:00	3.32
2015-12-20 00:01:00	3.46
2015-12-20 02:01:00	3.3
2015-12-20 04:01:00	3.84
2015-12-20 06:01:00	3.78
2015-12-20 08:01:00	3.71
2015-12-20 10:01:00	3.16
2015-12-20 12:01:00	3.62
2015-12-20 14:01:00	3.25
2015-12-20 16:01:00	3.01
2015-12-20 18:01:00	2.81
2015-12-20 20:01:00	2.76
2015-12-20 22:01:00	3.27
2015-12-21 00:01:00	3.29
2015-12-21 02:01:00	3.2
2015-12-21 04:01:00	3.06
2015-12-21 06:01:00	3.15
2015-12-21 08:01:00	3.11
2015-12-21 10:01:00	2.79
2015-12-21 12:01:00	3.25
2015-12-21 14:01:00	2.55
2015-12-21 16:01:00	2.67
2015-12-21 18:01:00	2.82
2015-12-21 20:01:00	2.88
2015-12-21 22:01:00	3.43
2015-12-22 00:01:00	3.32
2015-12-22 02:01:00	2.99
2015-12-22 04:01:00	3.4
2015-12-22 06:01:00	2.82
2015-12-22 08:01:00	2.79
2015-12-22 10:01:00	3.31
2015-12-22 12:01:00	4.13
2015-12-22 14:01:00	4.35
2015-12-22 16:01:00	4.55
2015-12-22 18:01:00	3.94
2015-12-22 20:01:00	4.03
2015-12-22 22:01:00	4.52
2015-12-23 00:01:00	3.97
2015-12-23 02:01:00	3.58
2015-12-23 04:01:00	4.15
2015-12-23 06:01:00	4.07
2015-12-23 08:01:00	3.85
2015-12-23 10:01:00	4.22
2015-12-23 12:01:00	3.84
2015-12-23 14:01:00	4.62
2015-12-23 16:01:00	4.83
2015-12-23 18:01:00	4.19
2015-12-23 20:01:00	4.16
2015-12-23 22:01:00	4.74
2015-12-24 00:01:00	3.74
2015-12-24 02:01:00	3.91
2015-12-24 04:01:00	4.14
2015-12-24 06:01:00	3.41
2015-12-24 08:01:00	3.25
2015-12-24 10:01:00	3.98
2015-12-24 12:01:00	3.77
2015-12-24 14:01:00	3.48
2015-12-24 16:01:00	3.31
2015-12-24 18:01:00	2.99
2015-12-24 20:01:00	3.58
2015-12-24 22:01:00	3.55
2015-12-25 00:01:00	2.99
2015-12-25 02:01:00	3.82
2015-12-25 04:01:00	3.18
2015-12-25 06:01:00	3.6
2015-12-25 08:01:00	3.47
2015-12-25 10:01:00	3.2
2015-12-25 12:01:00	3.27
2015-12-25 14:01:00	3.47
2015-12-25 16:01:00	2.72
2015-12-25 18:01:00	3.18
2015-12-25 20:01:00	3.13
2015-12-25 22:01:00	3.58
2015-12-26 00:01:00	2.49
2015-12-26 02:01:00	2.6
2015-12-26 04:01:00	2.26
2015-12-26 06:01:00	2.49
2015-12-26 08:01:00	2.03
2015-12-26 10:01:00	2.43
2015-12-26 12:01:00	2.12
2015-12-26 14:01:00	2.31
2015-12-26 16:01:00	1.82
2015-12-26 18:01:00	1.96
2015-12-26 20:01:00	1.59
2015-12-26 22:01:00	1.48
2015-12-27 00:01:00	1.97
2015-12-27 02:01:00	1.63
2015-12-27 04:01:00	1.71
2015-12-27 06:01:00	2.01
2015-12-27 08:01:00	1.73
2015-12-27 10:01:00	1.79
2015-12-27 12:01:00	1.48
2015-12-27 14:01:00	1.65
2015-12-27 16:01:00	1.52
2015-12-27 18:01:00	1.28
2015-12-27 20:01:00	1.31
2015-12-27 22:01:00	1.54
2015-12-28 00:01:00	1.37
2015-12-28 02:01:00	1.11
2015-12-28 04:01:00	1.08
2015-12-28 06:01:00	1.32
2015-12-28 08:01:00	1.03
2015-12-28 10:01:00	1.04
2015-12-28 12:01:00	0.99
2015-12-28 14:01:00	1.18
2015-12-28 16:01:00	1.68
2015-12-28 18:01:00	1.86
2015-12-28 20:01:00	1.98
2015-12-28 22:01:00	2.2
2015-12-29 00:01:00	2.29
2015-12-29 02:01:00	2.77
2015-12-29 04:01:00	2.9
2015-12-29 06:01:00	3.38
2015-12-29 08:01:00	3.48
2015-12-29 10:01:00	4.29
2015-12-29 12:01:00	3.37
2015-12-29 14:01:00	3.44
2015-12-29 16:01:00	3.2
2015-12-29 18:01:00	3.38
2015-12-29 20:01:00	4.06
2015-12-29 22:01:00	3.38
2015-12-30 00:01:00	3.15
2015-12-30 02:01:00	2.92
2015-12-30 04:01:00	2.59
2015-12-30 06:01:00	2.66
2015-12-30 08:01:00	2.79
2015-12-30 10:01:00	2.52
2015-12-30 12:01:00	2.53
2015-12-30 14:01:00	2.15
2015-12-30 16:01:00	2.47
2015-12-30 18:01:00	2.44
2015-12-30 20:01:00	2.19
2015-12-30 22:01:00	1.72
2015-12-31 00:01:00	2.12
2015-12-31 02:01:00	2.14
2015-12-31 04:01:00	1.94
2015-12-31 06:01:00	2.03
2015-12-31 08:01:00	1.53
2015-12-31 10:01:00	1.89
2015-12-31 12:01:00	1.57
2015-12-31 14:01:00	2.07
2015-12-31 16:01:00	1.84
2015-12-31 18:01:00	1.49
2015-12-31 20:01:00	1.38
2015-12-31 22:01:00	1.97
2016-01-01 00:01:00	1.38
2016-01-01 02:01:00	1.62
2016-01-01 04:01:00	1.44
2016-01-01 06:01:00	1.36
2016-01-01 08:01:00	1.42
2016-01-01 10:01:00	1.41
2016-01-01 12:01:00	1.47
2016-01-01 14:01:00	1.22
2016-01-01 16:01:00	1.18
2016-01-01 18:01:00	1.21
2016-01-01 20:01:00	1.24
2016-01-01 22:01:00	1.26
2016-01-02 00:01:00	1.58
2016-01-02 02:01:00	1.49
2016-01-02 04:01:00	1.53
2016-01-02 06:01:00	1.59
2016-01-02 08:01:00	1.79
2016-01-02 10:01:00	1.81
2016-01-02 12:01:00	2.01
2016-01-02 14:01:00	1.92
2016-01-02 16:01:00	1.75
2016-01-02 18:01:00	1.72
2016-01-02 20:01:00	1.85
2016-01-02 22:01:00	1.65
2016-01-03 00:01:00	2.26
2016-01-03 02:01:00	1.77
2016-01-03 04:01:00	1.91
2016-01-03 06:01:00	1.7
2016-01-03 08:01:00	1.55
2016-01-03 10:01:00	1.68
2016-01-03 12:01:00	1.7
2016-01-03 14:01:00	1.9
2016-01-03 16:01:00	2.34
2016-01-03 18:01:00	2.75
2016-01-03 20:01:00	2.44
2016-01-03 22:01:00	3.07
2016-01-04 00:01:00	2.84
2016-01-04 02:01:00	2.79
2016-01-04 04:01:00	3.19
2016-01-04 06:01:00	2.21
2016-01-04 08:01:00	3.42
2016-01-04 10:01:00	2.96
2016-01-04 12:01:00	2.77
2016-01-04 14:01:00	3.8
2016-01-04 16:01:00	3.64
2016-01-04 18:01:00	3.43
2016-01-04 20:01:00	3.87
2016-01-04 22:01:00	3.86
2016-01-05 00:01:00	3.39
2016-01-05 02:01:00	3.11
2016-01-05 04:01:00	3.56
2016-01-05 06:01:00	3.06
2016-01-05 08:01:00	3.11
2016-01-05 10:01:00	3.84
2016-01-05 12:01:00	3.32
2016-01-05 14:01:00	3.44
2016-01-05 16:01:00	3.8
2016-01-05 18:01:00	3.51
2016-01-05 20:01:00	3.23
2016-01-05 22:01:00	3.34
2016-01-06 00:01:00	3.82
2016-01-06 02:01:00	3.94
2016-01-06 04:01:00	3.52
2016-01-06 06:01:00	3.43
2016-01-06 08:01:00	3.48
2016-01-06 10:01:00	3.77
2016-01-06 12:01:00	3.24
2016-01-06 14:01:00	3.87
2016-01-06 16:01:00	4.28
2016-01-06 18:01:00	4.39
2016-01-06 20:01:00	4.97
2016-01-06 22:01:00	4.74
2016-01-07 00:01:00	4.64
2016-01-07 02:01:00	5.12
2016-01-07 04:01:00	5.94
2016-01-07 06:01:00	5.53
2016-01-07 08:01:00	6.03
2016-01-07 10:01:00	5.76
2016-01-07 12:01:00	6.01
2016-01-07 14:01:00	6.21
2016-01-07 16:01:00	5.41
2016-01-07 18:01:00	7.07
2016-01-07 20:01:00	5.63
2016-01-07 22:01:00	5.2
2016-01-08 00:01:00	5.15
2016-01-08 02:01:00	4.91
2016-01-08 04:01:00	5.21
2016-01-08 06:01:00	5.99
2016-01-08 08:01:00	5.02
2016-01-08 10:01:00	6.31
2016-01-08 12:01:00	4.48
2016-01-08 14:01:00	4.42
2016-01-08 16:01:00	3.81
2016-01-08 18:01:00	4.99
2016-01-08 20:01:00	3.38
2016-01-08 22:01:00	3.44
2016-01-09 00:01:00	5.96
2016-01-09 02:01:00	4.07
2016-01-09 04:01:00	3.84
2016-01-09 06:01:00	4.09
2016-01-09 08:01:00	2.67
2016-01-09 10:01:00	2.63
2016-01-09 12:01:00	2.34
2016-01-09 14:01:00	2.52
2016-01-09 16:01:00	2.22
2016-01-09 18:01:00	2.57
2016-01-09 20:01:00	2.03
2016-01-09 22:01:00	2.23
2016-01-10 00:01:00	2.33
2016-01-10 02:01:00	2.07
2016-01-10 04:01:00	2.61
2016-01-10 06:01:00	2.88
2016-01-10 08:01:00	2.98
2016-01-10 10:01:00	2.62
2016-01-10 12:01:00	3.12
2016-01-10 14:01:00	3.21
2016-01-10 16:01:00	3.82
2016-01-10 18:01:00	3.33
2016-01-10 20:01:00	3.26
2016-01-10 22:01:00	2.53
2016-01-11 00:01:00	3.26
2016-01-11 02:01:00	3.05
2016-01-11 04:01:00	3.11
2016-01-11 06:01:00	3.22
2016-01-11 08:01:00	2.65
2016-01-11 10:01:00	2.28
2016-01-11 12:01:00	2.06
2016-01-11 14:01:00	1.81
2016-01-11 16:01:00	1.82
2016-01-11 18:01:00	1.98
2016-01-11 20:01:00	2.3
2016-01-11 22:01:00	2.54
2016-01-12 00:01:00	3.79
2016-01-12 02:01:00	4.07
2016-01-12 04:01:00	4.5
2016-01-12 06:01:00	3.68
2016-01-12 08:01:00	3.75
2016-01-12 10:01:00	3.5
2016-01-12 12:01:00	5.02
2016-01-12 14:01:00	3.8
2016-01-12 16:01:00	4.67
2016-01-12 18:01:00	4.1
2016-01-12 20:01:00	3.32
2016-01-12 22:01:00	5.03
2016-01-13 00:01:00	3.31
2016-01-13 02:01:00	3.32
2016-01-13 04:01:00	3.07
2016-01-13 06:01:00	3.27
2016-01-13 08:01:00	2.49
2016-01-13 10:01:00	3.45
2016-01-13 12:01:00	3.06
2016-01-13 14:01:00	4.61
2016-01-13 16:01:00	4.59
2016-01-13 18:01:00	5.1
2016-01-13 20:01:00	4.01
2016-01-13 22:01:00	4.07
2016-01-14 00:01:00	4.17
2016-01-14 02:01:00	3.9
2016-01-14 04:01:00	4.09
2016-01-14 06:01:00	4.98
2016-01-14 08:01:00	4.86
2016-01-14 10:01:00	5.32
2016-01-14 12:01:00	4.49
2016-01-14 14:01:00	4.15
2016-01-14 16:01:00	3.14
2016-01-14 18:01:00	4
2016-01-14 20:01:00	4.01
2016-01-14 22:01:00	3.97
2016-01-15 00:01:00	3.29
2016-01-15 02:01:00	3.17
2016-01-15 04:01:00	2.86
2016-01-15 06:01:00	2.93
2016-01-15 08:01:00	3.59
2016-01-15 10:01:00	3.39
2016-01-15 12:01:00	3.25
2016-01-15 14:01:00	2.74
2016-01-15 16:01:00	3.88
2016-01-15 18:01:00	3.31
2016-01-15 20:01:00	3.85
2016-01-15 22:01:00	4.37
2016-01-16 00:01:00	3.61
2016-01-16 02:01:00	3.61
2016-01-16 04:01:00	4.23
2016-01-16 06:01:00	3.9
2016-01-16 08:01:00	2.91
2016-01-16 10:01:00	2.87
2016-01-16 12:01:00	2.3
2016-01-16 14:01:00	2.85
2016-01-16 16:01:00	2.89
2016-01-16 18:01:00	2.79
2016-01-16 20:01:00	3.75
2016-01-16 22:01:00	4.08
2016-01-17 00:01:00	3.21
2016-01-17 02:01:00	3.36
2016-01-17 04:01:00	3.83
2016-01-17 06:01:00	4.49
2016-01-17 08:01:00	3.79
2016-01-17 10:01:00	3.68
2016-01-17 12:01:00	4.3
2016-01-17 14:01:00	3.96
2016-01-17 16:01:00	4.05
2016-01-17 18:01:00	4.27
2016-01-17 20:01:00	4.99
2016-01-17 22:01:00	4.23
2016-01-18 00:01:00	4.04
2016-01-18 02:01:00	4.22
2016-01-18 04:01:00	5.49
2016-01-18 06:01:00	3.74
2016-01-18 08:01:00	3.8
2016-01-18 10:01:00	4.34
2016-01-18 12:01:00	4.97
2016-01-18 14:01:00	4.49
2016-01-18 16:01:00	5.8
2016-01-18 18:01:00	5.27
2016-01-18 20:01:00	4.47
2016-01-18 22:01:00	3.99
2016-01-19 00:01:00	4.22
2016-01-19 02:01:00	5.68
2016-01-19 04:01:00	5.09
2016-01-19 06:01:00	4.66
2016-01-19 08:01:00	4.92
2016-01-19 10:01:00	4.76
2016-01-19 12:01:00	3.99
2016-01-19 14:01:00	3.54
2016-01-19 16:01:00	3.81
2016-01-19 18:01:00	4.72
2016-01-19 20:01:00	4.23
2016-01-19 22:01:00	4.51
2016-01-20 00:01:00	3.74
2016-01-20 02:01:00	3.62
2016-01-20 04:01:00	4.7
2016-01-20 06:01:00	3.58
2016-01-20 08:01:00	5.19
2016-01-20 10:01:00	4.94
2016-01-20 12:01:00	4.47
2016-01-20 14:01:00	4.78
2016-01-20 16:01:00	4.14
2016-01-20 18:01:00	3.62
2016-01-20 20:01:00	4.28
2016-01-20 22:01:00	3.83
2016-01-21 00:01:00	3.46
2016-01-21 02:01:00	3.51
2016-01-21 04:01:00	3.36
2016-01-21 06:01:00	3.23
2016-01-21 08:01:00	2.62
2016-01-21 10:01:00	3.08
2016-01-21 12:01:00	2.49
2016-01-21 14:01:00	2.28
2016-01-21 16:01:00	2.61
2016-01-21 18:01:00	2.32
2016-01-21 20:01:00	2.58
2016-01-21 22:01:00	2.45
2016-01-22 00:01:00	2.4
2016-01-22 02:01:00	2.1
2016-01-22 04:01:00	2.2
2016-01-22 06:01:00	2.21
2016-01-22 08:01:00	2.32
2016-01-22 10:01:00	2.99
2016-01-22 12:01:00	3.85
2016-01-22 14:01:00	3.56
2016-01-22 16:01:00	4.79
2016-01-22 18:01:00	4.91
2016-01-22 20:01:00	4.81
2016-01-22 22:01:00	4.92
2016-01-23 00:01:00	4.01
2016-01-23 02:01:00	3.44
2016-01-23 04:01:00	4.49
2016-01-23 06:01:00	3.88
2016-01-23 08:01:00	5.53
2016-01-23 10:01:00	4.26
2016-01-23 12:01:00	3.33
2016-01-23 14:01:00	4.37
2016-01-23 16:01:00	4.19
2016-01-23 18:01:00	5.44
2016-01-23 20:01:00	5.92
2016-01-23 22:01:00	4.91
2016-01-24 00:01:00	5.61
2016-01-24 02:01:00	5.13
2016-01-24 04:01:00	5.71
2016-01-24 06:01:00	6.43
2016-01-24 08:01:00	3.95
2016-01-24 10:01:00	5.13
2016-01-24 12:01:00	4.22
2016-01-24 14:01:00	3.88
2016-01-24 16:01:00	4.01
2016-01-24 18:01:00	3.94
2016-01-24 20:01:00	3.58
2016-01-24 22:01:00	2.95
2016-01-25 00:01:00	2.84
2016-01-25 02:01:00	2.66
2016-01-25 04:01:00	3.12
2016-01-25 06:01:00	3.33
2016-01-25 08:01:00	2.45
2016-01-25 10:01:00	2.07
2016-01-25 12:01:00	2.55
2016-01-25 14:01:00	2.08
2016-01-25 16:01:00	1.76
2016-01-25 18:01:00	2.28
2016-01-25 20:01:00	2.39
2016-01-25 22:01:00	2.13
2016-01-26 00:01:00	2.59
2016-01-26 02:01:00	2.24
2016-01-26 04:01:00	2.65
2016-01-26 06:01:00	2.6
2016-01-26 08:01:00	2.35
2016-01-26 10:01:00	2.17
2016-01-26 12:01:00	2.1
2016-01-26 14:01:00	1.95
2016-01-26 16:01:00	2.45
2016-01-26 18:01:00	1.82
2016-01-26 20:01:00	2.34
2016-01-26 22:01:00	1.87
2016-01-27 00:01:00	2.08
2016-01-27 02:01:00	1.79
2016-01-27 04:01:00	2
2016-01-27 06:01:00	1.91
2016-01-27 08:01:00	2.05
2016-01-27 10:01:00	2.15
2016-01-27 12:01:00	2.21
2016-01-27 14:01:00	2.25
2016-01-27 16:01:00	2.52
2016-01-27 18:01:00	2.78
2016-01-27 20:01:00	3.3
2016-01-27 22:01:00	2.84
2016-01-28 00:01:00	3.62
2016-01-28 02:01:00	3.06
2016-01-28 04:01:00	3.29
2016-01-28 06:01:00	3.17
2016-01-28 08:01:00	3.56
2016-01-28 10:01:00	3.77
2016-01-28 12:01:00	3.77
2016-01-28 14:01:00	2.55
2016-01-28 16:01:00	3.84
2016-01-28 18:01:00	3.38
2016-01-28 20:01:00	4.48
2016-01-28 22:01:00	3.73
2016-01-29 00:01:00	3.97
2016-01-29 02:01:00	4.78
2016-01-29 04:01:00	4.52
2016-01-29 06:01:00	3.63
2016-01-29 08:01:00	4.89
2016-01-29 10:01:00	4.58
2016-01-29 12:01:00	4.67
2016-01-29 14:01:00	5.27
2016-01-29 16:01:00	4.88
2016-01-29 18:01:00	4.78
2016-01-29 20:01:00	4.22
2016-01-29 22:01:00	4.29
2016-01-30 00:01:00	4.54
2016-01-30 02:01:00	4.12
2016-01-30 04:01:00	3.61
2016-01-30 06:01:00	3.44
2016-01-30 08:01:00	3.84
2016-01-30 10:01:00	3.43
2016-01-30 12:01:00	3.76
2016-01-30 14:01:00	4.6
2016-01-30 16:01:00	4.44
2016-01-30 18:01:00	4.11
2016-01-30 20:01:00	4.1
2016-01-30 22:01:00	4.31
2016-01-31 00:01:00	4.4
2016-01-31 02:01:00	3.04
2016-01-31 04:01:00	3.08
2016-01-31 06:01:00	3.51
2016-01-31 08:01:00	2.71
2016-01-31 10:01:00	3.44
2016-01-31 12:01:00	2.73
2016-01-31 14:01:00	2.85
2016-01-31 16:01:00	2.48
2016-01-31 18:01:00	2.57
2016-01-31 20:01:00	2.81
2016-01-31 22:01:00	3.67
2016-02-01 00:01:00	4.63
2016-02-01 02:01:00	5.23
2016-02-01 04:01:00	5.75
2016-02-01 06:01:00	4.51
2016-02-01 08:01:00	5.05
2016-02-01 10:01:00	3.79
2016-02-01 12:01:00	4.58
2016-02-01 14:01:00	4.35
2016-02-01 16:01:00	4.28
2016-02-01 18:01:00	3.83
2016-02-01 20:01:00	3.94
2016-02-01 22:01:00	3.33
2016-02-02 00:01:00	3.58
2016-02-02 02:01:00	3.35
2016-02-02 04:01:00	3.17
2016-02-02 06:01:00	3.25
2016-02-02 08:01:00	2.72
2016-02-02 10:01:00	2.39
2016-02-02 12:01:00	2.19
2016-02-02 14:01:00	2.22
2016-02-02 16:01:00	1.96
2016-02-02 18:01:00	1.6
2016-02-02 20:01:00	1.7
2016-02-02 22:01:00	1.9
2016-02-03 00:01:00	1.59
2016-02-03 02:01:00	1.87
2016-02-03 04:01:00	1.98
2016-02-03 06:01:00	2.08
2016-02-03 08:01:00	1.75
2016-02-03 10:01:00	1.64
2016-02-03 12:01:00	1.73
2016-02-03 14:01:00	1.93
2016-02-03 16:01:00	2.36
2016-02-03 18:01:00	1.68
2016-02-03 20:01:00	1.95
2016-02-03 22:01:00	1.79
2016-02-04 00:01:00	1.72
2016-02-04 02:01:00	1.6
2016-02-04 04:01:00	1.77
2016-02-04 06:01:00	1.66
2016-02-04 08:01:00	1.81
2016-02-04 10:01:00	2.16
2016-02-04 12:01:00	2.02
2016-02-04 14:01:00	2.25
2016-02-04 16:01:00	2.8
2016-02-04 18:01:00	3.02
2016-02-04 20:01:00	2.66
2016-02-04 22:01:00	3.62
2016-02-05 00:01:00	2.63
2016-02-05 02:01:00	3.49
2016-02-05 04:01:00	3.3
2016-02-05 06:01:00	3.4
2016-02-05 08:01:00	3.54
2016-02-05 10:01:00	3.09
2016-02-05 12:01:00	3.24
2016-02-05 14:01:00	2.98
2016-02-05 16:01:00	3.23
2016-02-05 18:01:00	3.08
2016-02-05 20:01:00	3.6
2016-02-05 22:01:00	2.86
2016-02-06 00:01:00	2.86
2016-02-06 02:01:00	3.58
2016-02-06 04:01:00	3.43
2016-02-06 06:01:00	3.05
2016-02-06 08:01:00	2.52
2016-02-06 10:01:00	2.48
2016-02-06 12:01:00	2
2016-02-06 14:01:00	2.43
2016-02-06 16:01:00	2.99
2016-02-06 18:01:00	2.9
2016-02-06 20:01:00	3.79
2016-02-06 22:01:00	3.1
2016-02-07 00:01:00	2.67
2016-02-07 02:01:00	3.54
2016-02-07 04:01:00	2.94
2016-02-07 06:01:00	2.52
2016-02-07 08:01:00	2.53
2016-02-07 10:01:00	2.36
2016-02-07 12:01:00	2.8
2016-02-07 14:01:00	2.58
2016-02-07 16:01:00	2.38
2016-02-07 18:01:00	2.81
2016-02-07 20:01:00	2.27
2016-02-07 22:01:00	2.12
2016-02-08 00:01:00	2.13
2016-02-08 02:01:00	2.11
2016-02-08 04:01:00	1.95
2016-02-08 06:01:00	2.11
2016-02-08 08:01:00	2.22
2016-02-08 10:01:00	1.85
2016-02-08 12:01:00	1.87
2016-02-08 14:01:00	1.77
2016-02-08 16:01:00	2.02
2016-02-08 18:01:00	1.81
2016-02-08 20:01:00	1.69
2016-02-08 22:01:00	1.37
2016-02-09 00:01:00	1.92
2016-02-09 02:01:00	1.83
2016-02-09 04:01:00	2.58
2016-02-09 06:01:00	2.22
2016-02-09 08:01:00	2.85
2016-02-09 10:01:00	2.61
2016-02-09 12:01:00	2.13
2016-02-09 14:01:00	3.1
2016-02-09 16:01:00	2.18
2016-02-09 18:01:00	2.92
2016-02-09 20:01:00	2.67
2016-02-09 22:01:00	2.49
2016-02-10 00:01:00	2.43
2016-02-10 02:01:00	2.69
2016-02-10 04:01:00	2.95
2016-02-10 06:01:00	1.95
2016-02-10 08:01:00	1.88
2016-02-10 10:01:00	1.61
2016-02-10 12:01:00	1.77
2016-02-10 14:01:00	1.89
2016-02-10 16:01:00	2.07
2016-02-10 18:01:00	1.8
2016-02-10 20:01:00	2.11
2016-02-10 22:01:00	2.18
2016-02-11 00:01:00	2.4
2016-02-11 02:01:00	2.41
2016-02-11 04:01:00	2.59
2016-02-11 06:01:00	2.11
2016-02-11 08:01:00	2.18
2016-02-11 10:01:00	2.23
2016-02-11 12:01:00	2.01
2016-02-11 14:01:00	2.21
2016-02-11 16:01:00	2.1
2016-02-11 18:01:00	2.47
2016-02-11 20:01:00	2.25
2016-02-11 22:01:00	2.39
2016-02-12 00:01:00	2.55
2016-02-12 02:01:00	2.73
2016-02-12 04:01:00	3.33
2016-02-12 06:01:00	3.18
2016-02-12 08:01:00	3.5
2016-02-12 10:01:00	3.01
2016-02-12 12:01:00	2.95
2016-02-12 14:01:00	3.35
2016-02-12 16:01:00	2.84
2016-02-12 18:01:00	3.11
2016-02-12 20:01:00	3.65
2016-02-12 22:01:00	4.12
2016-02-13 00:01:00	3.85
2016-02-13 02:01:00	3.05
2016-02-13 04:01:00	3.71
2016-02-13 06:01:00	3.6
2016-02-13 08:01:00	4.45
2016-02-13 10:01:00	4.08
2016-02-13 12:01:00	3.98
2016-02-13 14:01:00	4.98
2016-02-13 16:01:00	4.5
2016-02-13 18:01:00	3.43
2016-02-13 20:01:00	4.23
2016-02-13 22:01:00	3.52
2016-02-14 00:01:00	4.09
2016-02-14 02:01:00	3.9
2016-02-14 04:01:00	3.97
2016-02-14 06:01:00	3.88
2016-02-14 08:01:00	4.07
2016-02-14 10:01:00	4.86
2016-02-14 12:01:00	4.28
2016-02-14 14:01:00	4.15
2016-02-14 16:01:00	4
2016-02-14 18:01:00	3.72
2016-02-14 20:01:00	3.58
2016-02-14 22:01:00	3.35
2016-02-15 00:01:00	3.41
2016-02-15 02:01:00	3.44
2016-02-15 04:01:00	3.84
2016-02-15 06:01:00	3.61
2016-02-15 08:01:00	2.56
2016-02-15 10:01:00	3.1
2016-02-15 12:01:00	2.49
2016-02-15 14:01:00	2.88
2016-02-15 16:01:00	2.68
2016-02-15 18:01:00	3.09
2016-02-15 20:01:00	3.27
2016-02-15 22:01:00	2.05
2016-02-16 00:01:00	2.27
2016-02-16 02:01:00	2.69
2016-02-16 04:01:00	2.01
2016-02-16 06:01:00	2.1
2016-02-16 08:01:00	2.27
2016-02-16 10:01:00	2.5
2016-02-16 12:01:00	2.15
2016-02-16 14:01:00	2.24
2016-02-16 16:01:00	2.23
2016-02-16 18:01:00	2.05
2016-02-16 20:01:00	1.85
2016-02-16 22:01:00	1.96
2016-02-17 00:01:00	1.68
2016-02-17 02:01:00	1.52
2016-02-17 04:01:00	1.92
2016-02-17 06:01:00	1.94
2016-02-17 08:01:00	1.73
2016-02-17 10:01:00	1.76
2016-02-17 12:01:00	2.16
2016-02-17 14:01:00	2.07
2016-02-17 16:01:00	1.7
2016-02-17 18:01:00	2.14
2016-02-17 20:01:00	2.44
2016-02-17 22:01:00	2.31
2016-02-18 00:01:00	2.87
2016-02-18 02:01:00	2.35
2016-02-18 04:01:00	2.84
2016-02-18 06:01:00	2.9
2016-02-18 08:01:00	2.27
2016-02-18 10:01:00	2.14
2016-02-18 12:01:00	2.19
2016-02-18 14:01:00	2.22
2016-02-18 16:01:00	3.03
2016-02-18 18:01:00	3.29
2016-02-18 20:01:00	3.73
2016-02-18 22:01:00	4.08
2016-02-19 00:01:00	4.46
2016-02-19 02:01:00	5.73
2016-02-19 04:01:00	5.88
2016-02-19 06:01:00	5.65
2016-02-19 08:01:00	6.05
2016-02-19 10:01:00	4.57
2016-02-19 12:01:00	5.39
2016-02-19 14:01:00	4.43
2016-02-19 16:01:00	3.84
2016-02-19 18:01:00	5.39
2016-02-19 20:01:00	3.77
2016-02-19 22:01:00	3.47
2016-02-20 00:01:00	3.64
2016-02-20 02:01:00	3.25
2016-02-20 04:01:00	3.38
2016-02-20 06:01:00	4.25
2016-02-20 08:01:00	4.2
2016-02-20 10:01:00	4.38
2016-02-20 12:01:00	4.37
2016-02-20 14:01:00	3.88
2016-02-20 16:01:00	3.94
2016-02-20 18:01:00	4.04
2016-02-20 20:01:00	4.07
2016-02-20 22:01:00	4.11
2016-02-21 00:01:00	3.74
2016-02-21 02:01:00	3.94
2016-02-21 04:01:00	4.74
2016-02-21 06:01:00	4.21
2016-02-21 08:01:00	3.6
2016-02-21 10:01:00	3.4
2016-02-21 12:01:00	3.82
2016-02-21 14:01:00	3.12
2016-02-21 16:01:00	2.83
2016-02-21 18:01:00	2.78
2016-02-21 20:01:00	2.62
2016-02-21 22:01:00	3.02
2016-02-22 00:01:00	2.47
2016-02-22 02:01:00	2.55
2016-02-22 04:01:00	2.74
2016-02-22 06:01:00	2.38
2016-02-22 08:01:00	2.22
2016-02-22 10:01:00	1.93
2016-02-22 12:01:00	2.06
2016-02-22 14:01:00	2.11
2016-02-22 16:01:00	2.15
2016-02-22 18:01:00	2.14
2016-02-22 20:01:00	2.07
2016-02-22 22:01:00	2.56
2016-02-23 00:01:00	2.34
2016-02-23 02:01:00	2.44
2016-02-23 04:01:00	2.49
2016-02-23 06:01:00	2.86
2016-02-23 08:01:00	2.54
2016-02-23 10:01:00	2.56
2016-02-23 12:01:00	2.3
2016-02-23 14:01:00	1.92
2016-02-23 16:01:00	2.08
2016-02-23 18:01:00	2.49
2016-02-23 20:01:00	1.78
2016-02-23 22:01:00	2.14
2016-02-24 00:01:00	2.02
2016-02-24 02:01:00	1.78
2016-02-24 04:01:00	1.52
2016-02-24 06:01:00	1.64
2016-02-24 08:01:00	1.39
2016-02-24 10:01:00	1.14
2016-02-24 12:01:00	1.51
2016-02-24 14:01:00	2.15
2016-02-24 16:01:00	2.79
2016-02-24 18:01:00	3.42
2016-02-24 20:01:00	3.27
2016-02-24 22:01:00	3.58
2016-02-25 00:01:00	4.32
2016-02-25 02:01:00	4.64
2016-02-25 04:01:00	5.86
2016-02-25 06:01:00	4.27
2016-02-25 08:01:00	5.4
2016-02-25 10:01:00	4.82
2016-02-25 12:01:00	4.84
2016-02-25 14:01:00	4.09
2016-02-25 16:01:00	3.73
2016-02-25 18:01:00	4.13
2016-02-25 20:01:00	4.98
2016-02-25 22:01:00	4.11
2016-02-26 00:01:00	4.39
2016-02-26 02:01:00	4.05
2016-02-26 04:01:00	3.18
2016-02-26 06:01:00	3.64
2016-02-26 08:01:00	3.46
2016-02-26 10:01:00	3.02
2016-02-26 12:01:00	3.55
2016-02-26 14:01:00	3.58
2016-02-26 16:01:00	3.14
2016-02-26 18:01:00	3.46
2016-02-26 20:01:00	2.54
2016-02-26 22:01:00	2.68
2016-02-27 00:01:00	2.46
2016-02-27 02:01:00	3.13
2016-02-27 04:01:00	3.55
2016-02-27 06:01:00	2.92
2016-02-27 08:01:00	3.34
2016-02-27 10:01:00	3.34
2016-02-27 12:01:00	3.26
2016-02-27 14:01:00	4.25
2016-02-27 16:01:00	3.25
2016-02-27 18:01:00	3.13
2016-02-27 20:01:00	3.56
2016-02-27 22:01:00	4.7
2016-02-28 00:01:00	3.74
2016-02-28 02:01:00	4.16
2016-02-28 04:01:00	4.85
2016-02-28 06:01:00	4.59
2016-02-28 08:01:00	3.62
2016-02-28 10:01:00	4.03
2016-02-28 12:01:00	4.98
2016-02-28 14:01:00	3.63
2016-02-28 16:01:00	3.58
2016-02-28 18:01:00	2.76
2016-02-28 20:01:00	3.49
2016-02-28 22:01:00	2.94
2016-02-29 00:01:00	3.39
2016-02-29 02:01:00	3.1
2016-02-29 04:01:00	2.94
2016-02-29 06:01:00	3.56
2016-02-29 08:01:00	3.16
2016-02-29 10:01:00	3.18
2016-02-29 12:01:00	3.32
2016-02-29 14:01:00	3.01
2016-02-29 16:01:00	3.46
2016-02-29 18:01:00	4.19
2016-02-29 20:01:00	2.9
2016-02-29 22:01:00	3.7
2016-03-01 00:01:00	4.04
2016-03-01 02:01:00	5.35
2016-03-01 04:01:00	3.63
2016-03-01 06:01:00	4.11
2016-03-01 08:01:00	3.24
2016-03-01 10:01:00	3.2
2016-03-01 12:01:00	3.83
2016-03-01 14:01:00	4.69
2016-03-01 16:01:00	3.35
2016-03-01 18:01:00	3.15
2016-03-01 20:01:00	2.91
2016-03-01 22:01:00	3.21
2016-03-02 00:01:00	3.01
2016-03-02 02:01:00	2.46
2016-03-02 04:01:00	2.54
2016-03-02 06:01:00	2.48
2016-03-02 08:01:00	2.46
2016-03-02 10:01:00	2.85
2016-03-02 12:01:00	3.49
2016-03-02 14:01:00	3.15
2016-03-02 16:01:00	3.13
2016-03-02 18:01:00	3.05
2016-03-02 20:01:00	2.93
2016-03-02 22:01:00	2.68
2016-03-03 00:01:00	2.91
2016-03-03 02:01:00	3.12
2016-03-03 04:01:00	3.53
2016-03-03 06:01:00	3.16
2016-03-03 08:01:00	2.88
2016-03-03 10:01:00	2.21
2016-03-03 12:01:00	2.18
2016-03-03 14:01:00	2.33
2016-03-03 16:01:00	2.07
2016-03-03 18:01:00	2.24
2016-03-03 20:01:00	2.21
2016-03-03 22:01:00	2.73
2016-03-04 00:01:00	3.22
2016-03-04 02:01:00	2.43
2016-03-04 04:01:00	2.79
2016-03-04 06:01:00	3.13
2016-03-04 08:01:00	5.1
2016-03-04 10:01:00	4.5
2016-03-04 12:01:00	3.84
2016-03-04 14:01:00	4.17
2016-03-04 16:01:00	4.83
2016-03-04 18:01:00	3.25
2016-03-04 20:01:00	4.31
2016-03-04 22:01:00	3.77
2016-03-05 00:01:00	3.58
2016-03-05 02:01:00	4.87
2016-03-05 04:01:00	4.74
2016-03-05 06:01:00	5.46
2016-03-05 08:01:00	3.76
2016-03-05 10:01:00	4.13
2016-03-05 12:01:00	4.17
2016-03-05 14:01:00	4.3
2016-03-05 16:01:00	3.86
2016-03-05 18:01:00	3.51
2016-03-05 20:01:00	4.24
2016-03-05 22:01:00	3.63
2016-03-06 00:01:00	3.89
2016-03-06 02:01:00	4.06
2016-03-06 04:01:00	3.89
2016-03-06 06:01:00	4.2
2016-03-06 08:01:00	4.59
2016-03-06 10:01:00	4.75
2016-03-06 12:01:00	3.97
2016-03-06 14:01:00	4.45
2016-03-06 16:01:00	4.28
2016-03-06 18:01:00	4.03
2016-03-06 20:01:00	4.44
2016-03-06 22:01:00	5.02
2016-03-07 00:01:00	4.28
2016-03-07 02:01:00	4.54
2016-03-07 04:01:00	5.64
2016-03-07 06:01:00	5.18
2016-03-07 08:01:00	6.93
2016-03-07 10:01:00	6.66
2016-03-07 12:01:00	6.21
2016-03-07 14:01:00	6.71
2016-03-07 16:01:00	5.64
2016-03-07 18:01:00	5.32
2016-03-07 20:01:00	6.05
2016-03-07 22:01:00	5.34
2016-03-08 00:01:00	5.92
2016-03-08 02:01:00	5.93
2016-03-08 04:01:00	7.39
2016-03-08 06:01:00	6.73
2016-03-08 08:01:00	5.62
2016-03-08 10:01:00	6.5
2016-03-08 12:01:00	6.45
2016-03-08 14:01:00	5.4
2016-03-08 16:01:00	4.65
2016-03-08 18:01:00	4.97
2016-03-08 20:01:00	4.43
2016-03-08 22:01:00	4.26
2016-03-09 00:01:00	4.14
2016-03-09 02:01:00	4.27
2016-03-09 04:01:00	3.3
2016-03-09 06:01:00	3.7
2016-03-09 08:01:00	3.8
2016-03-09 10:01:00	2.53
2016-03-09 12:01:00	2.9
2016-03-09 14:01:00	2.69
2016-03-09 16:01:00	2.94
2016-03-09 18:01:00	3.48
2016-03-09 20:01:00	2.63
2016-03-09 22:01:00	3.04
2016-03-10 00:01:00	2.78
2016-03-10 02:01:00	2.94
2016-03-10 04:01:00	2.95
2016-03-10 06:01:00	2.46
2016-03-10 08:01:00	2.81
2016-03-10 10:01:00	3.69
2016-03-10 12:01:00	3
2016-03-10 14:01:00	3.22
2016-03-10 16:01:00	3.95
2016-03-10 18:01:00	4.28
2016-03-10 20:01:00	4.83
2016-03-10 22:01:00	4.71
2016-03-11 00:01:00	3.7
2016-03-11 02:01:00	4.28
2016-03-11 04:01:00	4.75
2016-03-11 06:01:00	4.07
2016-03-11 08:01:00	4.23
2016-03-11 10:01:00	3.74
2016-03-11 12:01:00	2.95
2016-03-11 14:01:00	3.4
2016-03-11 16:01:00	3.38
2016-03-11 18:01:00	3.23
2016-03-11 20:01:00	3.29
2016-03-11 22:01:00	3.89
2016-03-12 00:01:00	4.81
2016-03-12 02:01:00	6.6
2016-03-12 04:01:00	7.43
2016-03-12 06:01:00	8.02
2016-03-12 08:01:00	6.32
2016-03-12 10:01:00	5.02
2016-03-12 12:01:00	4.95
2016-03-12 14:01:00	5.03
2016-03-12 16:01:00	3.76
2016-03-12 18:01:00	4.09
2016-03-12 20:01:00	4.43
2016-03-12 22:01:00	5.35
2016-03-13 00:01:00	4.45
2016-03-13 02:01:00	3.63
2016-03-13 04:01:00	3.51
2016-03-13 06:01:00	4.16
2016-03-13 08:01:00	4.31
2016-03-13 10:01:00	4.43
2016-03-13 12:01:00	4.43
2016-03-13 14:01:00	4.89
2016-03-13 16:01:00	4.3
2016-03-13 18:01:00	4.94
2016-03-13 20:01:00	4.29
2016-03-13 22:01:00	3.76
2016-03-14 00:01:00	4.33
2016-03-14 02:01:00	4.11
2016-03-14 04:01:00	3.57
2016-03-14 06:01:00	3.93
2016-03-14 08:01:00	4.03
2016-03-14 10:01:00	4.28
2016-03-14 12:01:00	4.1
2016-03-14 14:01:00	4.32
2016-03-14 16:01:00	3.93
2016-03-14 18:01:00	3.75
2016-03-14 20:01:00	4.16
2016-03-14 22:01:00	4.04
2016-03-15 00:01:00	4.06
2016-03-15 02:01:00	3.74
2016-03-15 04:01:00	4.37
2016-03-15 06:01:00	4.45
2016-03-15 08:01:00	5.01
2016-03-15 10:01:00	3.08
2016-03-15 12:01:00	3.54
2016-03-15 14:01:00	3.48
2016-03-15 16:01:00	3.49
2016-03-15 18:01:00	3.23
2016-03-15 20:01:00	3.4
2016-03-15 22:01:00	3.84
2016-03-16 00:01:00	4.26
2016-03-16 02:01:00	3.5
2016-03-16 04:01:00	3.25
2016-03-16 06:01:00	3.43
2016-03-16 08:01:00	2.97
2016-03-16 10:01:00	2.95
2016-03-16 12:01:00	2.93
2016-03-16 14:01:00	2.9
2016-03-16 16:01:00	2.9
2016-03-16 18:01:00	2.98
2016-03-16 20:01:00	2.85
2016-03-16 22:01:00	2.74
2016-03-17 00:01:00	2.68
2016-03-17 02:01:00	2.89
2016-03-17 04:01:00	2.75
2016-03-17 06:01:00	3.05
2016-03-17 08:01:00	2.65
2016-03-17 10:01:00	2.62
2016-03-17 12:01:00	2.21
2016-03-17 14:01:00	2.08
2016-03-17 16:01:00	2.17
2016-03-17 18:01:00	2.06
2016-03-17 20:01:00	2.16
2016-03-17 22:01:00	2.42
2016-03-18 00:01:00	2
2016-03-18 02:01:00	1.85
2016-03-18 04:01:00	2.11
2016-03-18 06:01:00	2.09
2016-03-18 08:01:00	1.94
2016-03-18 10:01:00	1.66
2016-03-18 12:01:00	2.05
2016-03-18 14:01:00	1.7
2016-03-18 16:01:00	1.95
2016-03-18 18:01:00	1.88
2016-03-18 20:01:00	1.47
2016-03-18 22:01:00	1.39
2016-03-19 00:01:00	1.24
2016-03-19 02:01:00	1.93
2016-03-19 04:01:00	1.51
2016-03-19 06:01:00	1.5
2016-03-19 08:01:00	1.24
2016-03-19 10:01:00	1.16
2016-03-19 12:01:00	1.27
2016-03-19 14:01:00	1.47
2016-03-19 16:01:00	2.55
2016-03-19 18:01:00	2.59
2016-03-19 20:01:00	1.95
2016-03-19 22:01:00	2.99
2016-03-20 00:01:00	2.72
2016-03-20 02:01:00	2.91
2016-03-20 04:01:00	3.19
2016-03-20 06:01:00	2.6
2016-03-20 08:01:00	2.82
2016-03-20 10:01:00	3.17
2016-03-20 12:01:00	3.28
2016-03-20 14:01:00	3.01
2016-03-20 16:01:00	3
2016-03-20 18:01:00	3.09
2016-03-20 20:01:00	2.77
2016-03-20 22:01:00	2.23
2016-03-21 00:01:00	2.18
2016-03-21 02:01:00	2.16
2016-03-21 04:01:00	2.7
2016-03-21 06:01:00	2.66
2016-03-21 08:01:00	2.44
2016-03-21 10:01:00	2.03
2016-03-21 12:01:00	2.23
2016-03-21 14:01:00	2.42
2016-03-21 16:01:00	3.24
2016-03-21 18:01:00	3.18
2016-03-21 20:01:00	3.32
2016-03-21 22:01:00	2.69
2016-03-22 00:01:00	4.08
2016-03-22 02:01:00	3.29
2016-03-22 04:01:00	3.83
2016-03-22 06:01:00	3.48
2016-03-22 08:01:00	3.51
2016-03-22 10:01:00	3.57
2016-03-22 12:01:00	3.83
2016-03-22 14:01:00	4
2016-03-22 16:01:00	4.39
2016-03-22 18:01:00	4.31
2016-03-22 20:01:00	3.47
2016-03-22 22:01:00	3.84
2016-03-23 00:01:00	3.9
2016-03-23 02:01:00	3.7
2016-03-23 04:01:00	3.48
2016-03-23 06:01:00	4.37
2016-03-23 08:01:00	3.6
2016-03-23 10:01:00	4.05
2016-03-23 12:01:00	3.45
2016-03-23 14:01:00	2.98
2016-03-23 16:01:00	2.88
2016-03-23 18:01:00	3.74
2016-03-23 20:01:00	3.56
2016-03-23 22:01:00	2.84
2016-03-24 00:01:00	2.91
2016-03-24 02:01:00	3.83
2016-03-24 04:01:00	3.09
2016-03-24 06:01:00	3.32
2016-03-24 08:01:00	2.98
2016-03-24 10:01:00	3.57
2016-03-24 12:01:00	2.72
2016-03-24 14:01:00	2.38
2016-03-24 16:01:00	2.07
2016-03-24 18:01:00	2.34
2016-03-24 20:01:00	2.36
2016-03-24 22:01:00	2.42
2016-03-25 00:01:00	2.58
2016-03-25 02:01:00	2.82
2016-03-25 04:01:00	2.79
2016-03-25 06:01:00	2.37
2016-03-25 08:01:00	2.7
2016-03-25 10:01:00	3.54
2016-03-25 12:01:00	2.83
2016-03-25 14:01:00	3.54
2016-03-25 16:01:00	3.55
2016-03-25 18:01:00	3.46
2016-03-25 20:01:00	4.24
2016-03-25 22:01:00	3.35
2016-03-26 00:01:00	3.38
2016-03-26 02:01:00	3.73
2016-03-26 04:01:00	3.74
2016-03-26 06:01:00	3.67
2016-03-26 08:01:00	3.51
2016-03-26 10:01:00	3.47
2016-03-26 12:01:00	3.46
2016-03-26 14:01:00	3.33
2016-03-26 16:01:00	3.6
2016-03-26 18:01:00	2.95
2016-03-26 20:01:00	3
2016-03-26 22:01:00	3.25
2016-03-27 00:01:00	2.62
2016-03-27 02:01:00	2.89
2016-03-27 04:01:00	2.66
2016-03-27 06:01:00	2.24
2016-03-27 08:01:00	2.59
2016-03-27 10:01:00	2.21
2016-03-27 12:01:00	1.75
2016-03-27 14:01:00	1.99
2016-03-27 16:01:00	2.09
2016-03-27 18:01:00	2.69
2016-03-27 20:01:00	1.9
2016-03-27 22:01:00	2.43
2016-03-28 00:01:00	3.17
2016-03-28 02:01:00	2.89
2016-03-28 04:01:00	3.09
2016-03-28 06:01:00	2.63
2016-03-28 08:01:00	2.9
2016-03-28 10:01:00	4.06
2016-03-28 12:01:00	3.58
2016-03-28 14:01:00	3.9
2016-03-28 16:01:00	3.3
2016-03-28 18:01:00	3.24
2016-03-28 20:01:00	3.21
2016-03-28 22:01:00	4.33
2016-03-29 00:01:00	4.34
2016-03-29 02:01:00	3.38
2016-03-29 04:01:00	3.34
2016-03-29 06:01:00	4.13
2016-03-29 08:01:00	2.91
2016-03-29 10:01:00	3.44
2016-03-29 12:01:00	2.88
2016-03-29 14:01:00	3.94
2016-03-29 16:01:00	2.91
2016-03-29 18:01:00	3.39
2016-03-29 20:01:00	2.98
2016-03-29 22:01:00	2.9
2016-03-30 00:01:00	2.94
2016-03-30 02:01:00	2.1
2016-03-30 04:01:00	2.06
2016-03-30 06:01:00	2.17
2016-03-30 08:01:00	1.88
2016-03-30 10:01:00	1.84
2016-03-30 12:01:00	1.89
2016-03-30 14:01:00	1.54
2016-03-30 16:01:00	1.86
2016-03-30 18:01:00	1.74
2016-03-30 20:01:00	1.69
2016-03-30 22:01:00	1.45
2016-03-31 00:01:00	1.73
2016-03-31 02:01:00	1.75
2016-03-31 04:01:00	1.5
2016-03-31 06:01:00	1.31
2016-04-09 00:01:00	1.52
2016-04-09 02:01:00	1.78
2016-04-09 04:01:00	1.48
2016-04-09 06:01:00	2.28
2016-04-09 08:01:00	1.92
2016-04-09 10:01:00	1.56
2016-04-09 12:01:00	1.85
2016-04-09 14:01:00	1.51
2016-04-09 16:01:00	1.7
2016-04-09 18:01:00	2.69
2016-04-09 20:01:00	2.23
2016-04-09 22:01:00	2.07
2016-04-10 00:01:00	1.6
2016-04-10 02:01:00	1.89
2016-04-10 04:01:00	1.87
2016-04-10 06:01:00	2.04
2016-04-10 08:01:00	1.77
2016-04-10 10:01:00	2.25
2016-04-10 12:01:00	1.88
2016-04-10 14:01:00	1.74
2016-04-10 16:01:00	1.92
2016-04-10 18:01:00	2.35
2016-04-10 20:01:00	1.51
2016-04-10 22:01:00	1.83
2016-04-11 00:01:00	1.45
2016-04-11 02:01:00	1.73
2016-04-11 04:01:00	1.37
2016-04-11 06:01:00	1.66
2016-04-11 08:01:00	1.66
2016-04-11 10:01:00	1.3
2016-04-11 12:01:00	1.47
2016-04-11 14:01:00	1.48
2016-04-11 16:01:00	1.3
2016-04-11 18:01:00	1.22
2016-04-11 20:01:00	1.27
2016-04-11 22:01:00	1.59
2016-04-12 00:01:00	1.52
2016-04-12 02:01:00	1.56
2016-04-12 04:01:00	2.1
2016-04-12 06:01:00	1.5
2016-04-12 08:01:00	1.78
2016-04-12 10:01:00	1.84
2016-04-12 12:01:00	1.7
2016-04-12 14:01:00	1.79
2016-04-12 16:01:00	2.07
2016-04-12 18:01:00	1.83
2016-04-12 20:01:00	1.97
2016-04-12 22:01:00	2.39
2016-04-13 00:01:00	2.75
2016-04-13 02:01:00	3.13
2016-04-13 04:01:00	2.49
2016-04-13 06:01:00	2.56
2016-04-13 08:01:00	2.43
2016-04-13 10:01:00	2.54
2016-04-13 12:01:00	2.54
2016-04-13 14:01:00	2.34
2016-04-13 16:01:00	1.97
2016-04-13 18:01:00	1.73
2016-04-13 20:01:00	1.95
2016-04-13 22:01:00	2.47
2016-04-14 00:01:00	2.66
2016-04-14 02:01:00	3.04
2016-04-14 04:01:00	2.26
2016-04-14 06:01:00	3.27
2016-04-14 08:01:00	2.77
2016-04-14 10:01:00	3.04
2016-04-14 12:01:00	4.04
2016-04-14 14:01:00	2.48
2016-04-14 16:01:00	2.93
2016-04-14 18:01:00	2.43
2016-04-14 20:01:00	3.61
2016-04-14 22:01:00	4.13
2016-04-15 00:01:00	4.08
2016-04-15 02:01:00	3.92
2016-04-15 04:01:00	3.99
2016-04-15 06:01:00	3.4
2016-04-15 08:01:00	3.62
2016-04-15 10:01:00	3.48
2016-04-15 12:01:00	4.17
2016-04-15 14:01:00	4.66
2016-04-15 16:01:00	4.24
2016-04-15 18:01:00	3.88
2016-04-15 20:01:00	3
2016-04-15 22:01:00	3.79
2016-04-16 00:01:00	4.01
2016-04-16 02:01:00	3.87
2016-04-16 04:01:00	3.92
2016-04-16 06:01:00	2.92
2016-04-16 08:01:00	3.09
2016-04-16 10:01:00	3.65
2016-04-16 12:01:00	3.51
2016-04-16 14:01:00	3.18
2016-04-16 16:01:00	2.53
2016-04-16 18:01:00	2.78
2016-04-16 20:01:00	2.23
2016-04-16 22:01:00	3.28
2016-04-17 00:01:00	2.84
2016-04-17 02:01:00	2.5
2016-04-17 04:01:00	2.69
2016-04-17 06:01:00	2.35
2016-04-17 08:01:00	2.2
2016-04-17 10:01:00	2.58
2016-04-17 12:01:00	2.02
2016-04-17 14:01:00	1.95
2016-04-17 16:01:00	1.6
2016-04-17 18:01:00	1.7
2016-04-17 20:01:00	1.7
2016-04-17 22:01:00	1.8
2016-04-18 00:01:00	2.01
2016-04-18 02:01:00	2.04
2016-04-18 04:01:00	1.9
2016-04-18 06:01:00	2.17
2016-04-18 08:01:00	1.99
2016-04-18 10:01:00	1.83
2016-04-18 12:01:00	1.67
2016-04-18 14:01:00	1.95
2016-04-18 16:01:00	2.2
2016-04-18 18:01:00	1.92
2016-04-18 20:01:00	2.19
2016-04-18 22:01:00	2.42
2016-04-19 00:01:00	1.87
2016-04-19 02:01:00	2.5
2016-04-19 04:01:00	2.48
2016-04-19 06:01:00	2.78
2016-04-19 08:01:00	2.68
2016-04-19 10:01:00	2.34
2016-04-19 12:01:00	2
2016-04-19 14:01:00	1.88
2016-04-19 16:01:00	1.78
2016-04-19 18:01:00	1.56
2016-04-19 20:01:00	2.08
2016-04-19 22:01:00	1.94
2016-04-20 00:01:00	1.91
2016-04-20 02:01:00	1.76
2016-04-20 04:01:00	2.25
2016-04-20 06:01:00	10.69
2016-04-20 08:01:00	1.79
2016-04-20 10:01:00	2.36
2016-04-20 12:01:00	2.63
2016-04-20 14:01:00	1.84
2016-04-20 16:01:00	2.31
2016-04-20 18:01:00	1.91
2016-04-20 20:01:00	1.97
2016-04-20 22:01:00	2.1
2016-04-21 00:01:00	1.86
2016-04-21 02:01:00	1.87
2016-04-21 04:01:00	2.24
2016-04-21 06:01:00	1.99
2016-04-21 08:01:00	2.18
2016-04-21 10:01:00	1.81
2016-04-21 12:01:00	2.39
2016-04-21 14:01:00	2.11
2016-04-21 16:01:00	1.5
2016-04-21 18:01:00	1.55
2016-04-21 20:01:00	1.8
2016-04-21 22:01:00	1.83
2016-04-22 00:01:00	1.61
2016-04-22 02:01:00	1.66
2016-04-22 04:01:00	1.54
2016-04-22 06:01:00	1.65
2016-04-22 08:01:00	1.49
2016-04-22 10:01:00	1.53
2016-04-22 12:01:00	1.59
2016-04-22 14:01:00	1.65
2016-04-22 16:01:00	1.68
2016-04-22 18:01:00	2.05
2016-04-22 20:01:00	2.19
2016-04-22 22:01:00	2.27
2016-04-23 00:01:00	2.51
2016-04-23 02:01:00	2.59
2016-04-23 04:01:00	2.39
2016-04-23 06:01:00	2.79
2016-04-23 08:01:00	3.1
2016-04-23 10:01:00	3.32
2016-04-23 12:01:00	3.83
2016-04-23 14:01:00	4
2016-04-23 16:01:00	4.56
2016-04-23 18:01:00	3.88
2016-04-23 20:01:00	3.7
2016-04-23 22:01:00	3.74
2016-04-24 00:01:00	3.26
2016-04-24 02:01:00	3.39
2016-04-24 04:01:00	3.47
2016-04-24 06:01:00	3.36
2016-04-24 08:01:00	3.28
2016-04-24 10:01:00	3.49
2016-04-24 12:01:00	2.85
2016-04-24 14:01:00	3.21
2016-04-24 16:01:00	3.21
2016-04-24 18:01:00	3.33
2016-04-24 20:01:00	3.84
2016-04-24 22:01:00	3.76
2016-04-25 00:01:00	3.83
2016-04-25 02:01:00	4.28
2016-04-25 04:01:00	4.06
2016-04-25 06:01:00	4.21
2016-04-25 08:01:00	3.97
2016-04-25 10:01:00	4.24
2016-04-25 12:01:00	3.95
2016-04-25 14:01:00	4.29
2016-04-25 16:01:00	4.15
2016-04-25 18:01:00	3.84
2016-04-25 20:01:00	5.64
2016-04-25 22:01:00	4.07
2016-04-26 00:01:00	4.49
2016-04-26 02:01:00	4.25
2016-04-26 04:01:00	3.99
2016-04-26 06:01:00	3.55
2016-04-26 08:01:00	3.66
2016-04-26 10:01:00	3.84
2016-04-26 12:01:00	3.32
2016-04-26 14:01:00	4.28
2016-04-26 16:01:00	3.03
2016-04-26 18:01:00	3.27
2016-04-26 20:01:00	3.05
2016-04-26 22:01:00	3.46
2016-04-27 00:01:00	3.08
2016-04-27 02:01:00	2.91
2016-04-27 04:01:00	2.78
2016-04-27 06:01:00	2.57
2016-04-27 08:01:00	2.36
2016-04-27 10:01:00	2.13
2016-04-27 12:01:00	2.13
2016-04-27 14:01:00	2.13
2016-04-27 16:01:00	1.93
2016-04-27 18:01:00	1.65
2016-04-27 20:01:00	1.51
2016-04-27 22:01:00	2.57
2016-04-28 00:01:00	2.71
2016-04-28 02:01:00	2.84
[truncated: 5,206 more rows]
