# Supplementary material for: Powerful turbidity currents driven by dense basal layers
Source: Nat Commun. 2018 Oct 5;9:4114. doi: 10.1038/s41467-018-06254-6 (PMC6173716; doi:10.1038/s41467-018-06254-6)
Supplement: Supplementary file 9 — Supplementary Data 7 [file 41467_2018_6254_MOESM9_ESM.xlsx]

## Sheet: Salinas river discharge
Supplementary Data 7. Discharge measured at USGS 11152500 SALINAS R NR SPRECKELS CA during the experiment
https://nwis.waterdata.usgs.gov/ca/nwis/
# ---------------------------------- WARNING ----------------------------------------
# Some of the data that you have obtained from this U.S. Geological Survey database
# may not have received Director's approval. Any such data values are qualified
# as provisional and are subject to revision. Provisional data are released on the
# condition that neither the USGS nor the United States Government may be held liable
# for any damages resulting from its use.
#
# Additional info: https://help.waterdata.usgs.gov/policies/provisional-data-statement
#
# File-format description: https://help.waterdata.usgs.gov/faq/about-tab-delimited-output
# Automated-retrieval info: https://help.waterdata.usgs.gov/faq/automated-retrievals
#
# Contact: gs-w_support_nwisweb@usgs.gov
# retrieved: 2018-07-10 19:25:51 EDT (nadww01)
#
# Data for the following 1 site(s) are contained in this file
# USGS 11152500 SALINAS R NR SPRECKELS CA
# -----------------------------------------------------------------------------------
#
# Data provided for site 11152500
# TS parameter Description
# 14646 00060 Discharge, cubic feet per second
# 14647 00065 Gage height, feet
#
# Data-value qualification codes included in this output:
#
# A Approved for publication -- Processing and review completed.
#
agency_cd	site_no	datetime	tz_cd	14646_00060	14646_00060_cd	14647_00065	14647_00065_cd
5s	15s	20d	6s	14n	10s	14n	10s
USGS	11152500	2015-10-10	PDT	0	A	1.35	A
USGS	11152500	2015-10-10 00:15:00	PDT	0	A	1.35	A
USGS	11152500	2015-10-10 00:30:00	PDT	0	A	1.35	A
USGS	11152500	2015-10-10 00:45:00	PDT	0	A	1.35	A
USGS	11152500	2015-10-10 01:00:00	PDT	0	A	1.35	A
USGS	11152500	2015-10-10 01:15:00	PDT	0	A	1.35	A
USGS	11152500	2015-10-10 01:30:00	PDT	0	A	1.35	A
USGS	11152500	2015-10-10 01:45:00	PDT	0	A	1.35	A
USGS	11152500	2015-10-10 02:00:00	PDT	0	A	1.35	A
USGS	11152500	2015-10-10 02:15:00	PDT	0	A	1.35	A
USGS	11152500	2015-10-10 02:30:00	PDT	0	A	1.35	A
USGS	11152500	2015-10-10 02:45:00	PDT	0	A	1.35	A
USGS	11152500	2015-10-10 03:00:00	PDT	0	A	1.35	A
USGS	11152500	2015-10-10 03:15:00	PDT	0	A	1.35	A
USGS	11152500	2015-10-10 03:30:00	PDT	0	A	1.35	A
USGS	11152500	2015-10-10 03:45:00	PDT	0	A	1.35	A
USGS	11152500	2015-10-10 04:00:00	PDT	0	A	1.35	A
USGS	11152500	2015-10-10 04:15:00	PDT	0	A	1.35	A
USGS	11152500	2015-10-10 04:30:00	PDT	0	A	1.35	A
USGS	11152500	2015-10-10 04:45:00	PDT	0	A	1.35	A
USGS	11152500	2015-10-10 05:00:00	PDT	0	A	1.35	A
USGS	11152500	2015-10-10 05:15:00	PDT	0	A	1.35	A
USGS	11152500	2015-10-10 05:30:00	PDT	0	A	1.35	A
USGS	11152500	2015-10-10 05:45:00	PDT	0	A	1.35	A
USGS	11152500	2015-10-10 06:00:00	PDT	0	A	1.35	A
USGS	11152500	2015-10-10 06:15:00	PDT	0	A	1.35	A
USGS	11152500	2015-10-10 06:30:00	PDT	0	A	1.35	A
USGS	11152500	2015-10-10 06:45:00	PDT	0	A	1.35	A
USGS	11152500	2015-10-10 07:00:00	PDT	0	A	1.35	A
USGS	11152500	2015-10-10 07:15:00	PDT	0	A	1.35	A
USGS	11152500	2015-10-10 07:30:00	PDT	0	A	1.35	A
USGS	11152500	2015-10-10 07:45:00	PDT	0	A	1.35	A
USGS	11152500	2015-10-10 08:00:00	PDT	0	A	1.35	A
USGS	11152500	2015-10-10 08:15:00	PDT	0	A	1.35	A
USGS	11152500	2015-10-10 08:30:00	PDT	0	A	1.35	A
USGS	11152500	2015-10-10 08:45:00	PDT	0	A	1.35	A
USGS	11152500	2015-10-10 09:00:00	PDT	0	A	1.35	A
USGS	11152500	2015-10-10 09:15:00	PDT	0	A	1.35	A
USGS	11152500	2015-10-10 09:30:00	PDT	0	A	1.35	A
USGS	11152500	2015-10-10 09:45:00	PDT	0	A	1.35	A
USGS	11152500	2015-10-10 10:00:00	PDT	0	A	1.35	A
USGS	11152500	2015-10-10 10:15:00	PDT	0	A	1.35	A
USGS	11152500	2015-10-10 10:30:00	PDT	0	A	1.35	A
USGS	11152500	2015-10-10 10:45:00	PDT	0	A	1.35	A
USGS	11152500	2015-10-10 11:00:00	PDT	0	A	1.35	A
USGS	11152500	2015-10-10 11:15:00	PDT	0	A	1.35	A
USGS	11152500	2015-10-10 11:30:00	PDT	0	A	1.35	A
USGS	11152500	2015-10-10 11:45:00	PDT	0	A	1.35	A
USGS	11152500	2015-10-10 12:00:00	PDT	0	A	1.35	A
USGS	11152500	2015-10-10 12:15:00	PDT	0	A	1.35	A
USGS	11152500	2015-10-10 12:30:00	PDT	0	A	1.35	A
USGS	11152500	2015-10-10 12:45:00	PDT	0	A	1.35	A
USGS	11152500	2015-10-10 13:00:00	PDT	0	A	1.35	A
USGS	11152500	2015-10-10 13:15:00	PDT	0	A	1.35	A
USGS	11152500	2015-10-10 13:30:00	PDT	0	A	1.35	A
USGS	11152500	2015-10-10 13:45:00	PDT	0	A	1.35	A
USGS	11152500	2015-10-10 14:00:00	PDT	0	A	1.35	A
USGS	11152500	2015-10-10 14:15:00	PDT	0	A	1.35	A
USGS	11152500	2015-10-10 14:30:00	PDT	0	A	1.35	A
USGS	11152500	2015-10-10 14:45:00	PDT	0	A	1.35	A
USGS	11152500	2015-10-10 15:00:00	PDT	0	A	1.34	A
USGS	11152500	2015-10-10 15:15:00	PDT	0	A	1.34	A
USGS	11152500	2015-10-10 15:30:00	PDT	0	A	1.35	A
USGS	11152500	2015-10-10 15:45:00	PDT	0	A	1.35	A
USGS	11152500	2015-10-10 16:00:00	PDT	0	A	1.35	A
USGS	11152500	2015-10-10 16:15:00	PDT	0	A	1.35	A
USGS	11152500	2015-10-10 16:30:00	PDT	0	A	1.35	A
USGS	11152500	2015-10-10 16:45:00	PDT	0	A	1.35	A
USGS	11152500	2015-10-10 17:00:00	PDT	0	A	1.35	A
USGS	11152500	2015-10-10 17:15:00	PDT	0	A	1.35	A
USGS	11152500	2015-10-10 17:30:00	PDT	0	A	1.35	A
USGS	11152500	2015-10-10 17:45:00	PDT	0	A	1.35	A
USGS	11152500	2015-10-10 18:00:00	PDT	0	A	1.35	A
USGS	11152500	2015-10-10 18:15:00	PDT	0	A	1.35	A
USGS	11152500	2015-10-10 18:30:00	PDT	0	A	1.35	A
USGS	11152500	2015-10-10 18:45:00	PDT	0	A	1.35	A
USGS	11152500	2015-10-10 19:00:00	PDT	0	A	1.35	A
USGS	11152500	2015-10-10 19:15:00	PDT	0	A	1.35	A
USGS	11152500	2015-10-10 19:30:00	PDT	0	A	1.35	A
USGS	11152500	2015-10-10 19:45:00	PDT	0	A	1.35	A
USGS	11152500	2015-10-10 20:00:00	PDT	0	A	1.35	A
USGS	11152500	2015-10-10 20:15:00	PDT	0	A	1.35	A
USGS	11152500	2015-10-10 20:30:00	PDT	0	A	1.35	A
USGS	11152500	2015-10-10 20:45:00	PDT	0	A	1.35	A
USGS	11152500	2015-10-10 21:00:00	PDT	0	A	1.35	A
USGS	11152500	2015-10-10 21:15:00	PDT	0	A	1.35	A
USGS	11152500	2015-10-10 21:30:00	PDT	0	A	1.35	A
USGS	11152500	2015-10-10 21:45:00	PDT	0	A	1.35	A
USGS	11152500	2015-10-10 22:00:00	PDT	0	A	1.35	A
USGS	11152500	2015-10-10 22:15:00	PDT	0	A	1.35	A
USGS	11152500	2015-10-10 22:30:00	PDT	0	A	1.35	A
USGS	11152500	2015-10-10 22:45:00	PDT	0	A	1.35	A
USGS	11152500	2015-10-10 23:00:00	PDT	0	A	1.35	A
USGS	11152500	2015-10-10 23:15:00	PDT	0	A	1.35	A
USGS	11152500	2015-10-10 23:30:00	PDT	0	A	1.35	A
USGS	11152500	2015-10-10 23:45:00	PDT	0	A	1.35	A
USGS	11152500	2015-10-11	PDT	0	A	1.35	A
USGS	11152500	2015-10-11 00:15:00	PDT	0	A	1.35	A
USGS	11152500	2015-10-11 00:30:00	PDT	0	A	1.35	A
USGS	11152500	2015-10-11 00:45:00	PDT	0	A	1.35	A
USGS	11152500	2015-10-11 01:00:00	PDT	0	A	1.35	A
USGS	11152500	2015-10-11 01:15:00	PDT	0	A	1.35	A
USGS	11152500	2015-10-11 01:30:00	PDT	0	A	1.35	A
USGS	11152500	2015-10-11 01:45:00	PDT	0	A	1.35	A
USGS	11152500	2015-10-11 02:00:00	PDT	0	A	1.35	A
USGS	11152500	2015-10-11 02:15:00	PDT	0	A	1.35	A
USGS	11152500	2015-10-11 02:30:00	PDT	0	A	1.35	A
USGS	11152500	2015-10-11 02:45:00	PDT	0	A	1.35	A
USGS	11152500	2015-10-11 03:00:00	PDT	0	A	1.35	A
USGS	11152500	2015-10-11 03:15:00	PDT	0	A	1.35	A
USGS	11152500	2015-10-11 03:30:00	PDT	0	A	1.35	A
USGS	11152500	2015-10-11 03:45:00	PDT	0	A	1.35	A
USGS	11152500	2015-10-11 04:00:00	PDT	0	A	1.35	A
USGS	11152500	2015-10-11 04:15:00	PDT	0	A	1.35	A
USGS	11152500	2015-10-11 04:30:00	PDT	0	A	1.35	A
USGS	11152500	2015-10-11 04:45:00	PDT	0	A	1.35	A
USGS	11152500	2015-10-11 05:00:00	PDT	0	A	1.35	A
USGS	11152500	2015-10-11 05:15:00	PDT	0	A	1.35	A
USGS	11152500	2015-10-11 05:30:00	PDT	0	A	1.35	A
USGS	11152500	2015-10-11 05:45:00	PDT	0	A	1.35	A
USGS	11152500	2015-10-11 06:00:00	PDT	0	A	1.35	A
USGS	11152500	2015-10-11 06:15:00	PDT	0	A	1.35	A
USGS	11152500	2015-10-11 06:30:00	PDT	0	A	1.35	A
USGS	11152500	2015-10-11 06:45:00	PDT	0	A	1.35	A
USGS	11152500	2015-10-11 07:00:00	PDT	0	A	1.35	A
USGS	11152500	2015-10-11 07:15:00	PDT	0	A	1.35	A
USGS	11152500	2015-10-11 07:30:00	PDT	0	A	1.35	A
USGS	11152500	2015-10-11 07:45:00	PDT	0	A	1.35	A
USGS	11152500	2015-10-11 08:00:00	PDT	0	A	1.35	A
USGS	11152500	2015-10-11 08:15:00	PDT	0	A	1.35	A
USGS	11152500	2015-10-11 08:30:00	PDT	0	A	1.35	A
USGS	11152500	2015-10-11 08:45:00	PDT	0	A	1.35	A
USGS	11152500	2015-10-11 09:00:00	PDT	0	A	1.35	A
USGS	11152500	2015-10-11 09:15:00	PDT	0	A	1.35	A
USGS	11152500	2015-10-11 09:30:00	PDT	0	A	1.35	A
USGS	11152500	2015-10-11 09:45:00	PDT	0	A	1.35	A
USGS	11152500	2015-10-11 10:00:00	PDT	0	A	1.35	A
USGS	11152500	2015-10-11 10:15:00	PDT	0	A	1.35	A
USGS	11152500	2015-10-11 10:30:00	PDT	0	A	1.35	A
USGS	11152500	2015-10-11 10:45:00	PDT	0	A	1.35	A
USGS	11152500	2015-10-11 11:00:00	PDT	0	A	1.35	A
USGS	11152500	2015-10-11 11:15:00	PDT	0	A	1.35	A
USGS	11152500	2015-10-11 11:30:00	PDT	0	A	1.35	A
USGS	11152500	2015-10-11 11:45:00	PDT	0	A	1.35	A
USGS	11152500	2015-10-11 12:00:00	PDT	0	A	1.35	A
USGS	11152500	2015-10-11 12:15:00	PDT	0	A	1.35	A
USGS	11152500	2015-10-11 12:30:00	PDT	0	A	1.35	A
USGS	11152500	2015-10-11 12:45:00	PDT	0	A	1.35	A
USGS	11152500	2015-10-11 13:00:00	PDT	0	A	1.35	A
USGS	11152500	2015-10-11 13:15:00	PDT	0	A	1.35	A
USGS	11152500	2015-10-11 13:30:00	PDT	0	A	1.35	A
USGS	11152500	2015-10-11 13:45:00	PDT	0	A	1.35	A
USGS	11152500	2015-10-11 14:00:00	PDT	0	A	1.35	A
USGS	11152500	2015-10-11 14:15:00	PDT	0	A	1.35	A
USGS	11152500	2015-10-11 14:30:00	PDT	0	A	1.35	A
USGS	11152500	2015-10-11 14:45:00	PDT	0	A	1.35	A
USGS	11152500	2015-10-11 15:00:00	PDT	0	A	1.35	A
USGS	11152500	2015-10-11 15:15:00	PDT	0	A	1.35	A
USGS	11152500	2015-10-11 15:30:00	PDT	0	A	1.35	A
USGS	11152500	2015-10-11 15:45:00	PDT	0	A	1.35	A
USGS	11152500	2015-10-11 16:00:00	PDT	0	A	1.35	A
USGS	11152500	2015-10-11 16:15:00	PDT	0	A	1.35	A
USGS	11152500	2015-10-11 16:30:00	PDT	0	A	1.35	A
USGS	11152500	2015-10-11 16:45:00	PDT	0	A	1.35	A
USGS	11152500	2015-10-11 17:00:00	PDT	0	A	1.35	A
USGS	11152500	2015-10-11 17:15:00	PDT	0	A	1.35	A
USGS	11152500	2015-10-11 17:30:00	PDT	0	A	1.35	A
USGS	11152500	2015-10-11 17:45:00	PDT	0	A	1.35	A
USGS	11152500	2015-10-11 18:00:00	PDT	0	A	1.35	A
USGS	11152500	2015-10-11 18:15:00	PDT	0	A	1.35	A
USGS	11152500	2015-10-11 18:30:00	PDT	0	A	1.35	A
USGS	11152500	2015-10-11 18:45:00	PDT	0	A	1.35	A
USGS	11152500	2015-10-11 19:00:00	PDT	0	A	1.35	A
USGS	11152500	2015-10-11 19:15:00	PDT	0	A	1.35	A
USGS	11152500	2015-10-11 19:30:00	PDT	0	A	1.35	A
USGS	11152500	2015-10-11 19:45:00	PDT	0	A	1.35	A
USGS	11152500	2015-10-11 20:00:00	PDT	0	A	1.35	A
USGS	11152500	2015-10-11 20:15:00	PDT	0	A	1.35	A
USGS	11152500	2015-10-11 20:30:00	PDT	0	A	1.35	A
USGS	11152500	2015-10-11 20:45:00	PDT	0	A	1.35	A
USGS	11152500	2015-10-11 21:00:00	PDT	0	A	1.35	A
USGS	11152500	2015-10-11 21:15:00	PDT	0	A	1.35	A
USGS	11152500	2015-10-11 21:30:00	PDT	0	A	1.35	A
USGS	11152500	2015-10-11 21:45:00	PDT	0	A	1.35	A
USGS	11152500	2015-10-11 22:00:00	PDT	0	A	1.35	A
USGS	11152500	2015-10-11 22:15:00	PDT	0	A	1.35	A
USGS	11152500	2015-10-11 22:30:00	PDT	0	A	1.35	A
USGS	11152500	2015-10-11 22:45:00	PDT	0	A	1.35	A
USGS	11152500	2015-10-11 23:00:00	PDT	0	A	1.35	A
USGS	11152500	2015-10-11 23:15:00	PDT	0	A	1.35	A
USGS	11152500	2015-10-11 23:30:00	PDT	0	A	1.35	A
USGS	11152500	2015-10-11 23:45:00	PDT	0	A	1.35	A
USGS	11152500	2015-10-12	PDT	0	A	1.35	A
USGS	11152500	2015-10-12 00:15:00	PDT	0	A	1.35	A
USGS	11152500	2015-10-12 00:30:00	PDT	0	A	1.35	A
USGS	11152500	2015-10-12 00:45:00	PDT	0	A	1.35	A
USGS	11152500	2015-10-12 01:00:00	PDT	0	A	1.35	A
USGS	11152500	2015-10-12 01:15:00	PDT	0	A	1.35	A
USGS	11152500	2015-10-12 01:30:00	PDT	0	A	1.35	A
USGS	11152500	2015-10-12 01:45:00	PDT	0	A	1.35	A
USGS	11152500	2015-10-12 02:00:00	PDT	0	A	1.35	A
USGS	11152500	2015-10-12 02:15:00	PDT	0	A	1.35	A
USGS	11152500	2015-10-12 02:30:00	PDT	0	A	1.35	A
USGS	11152500	2015-10-12 02:45:00	PDT	0	A	1.35	A
USGS	11152500	2015-10-12 03:00:00	PDT	0	A	1.35	A
USGS	11152500	2015-10-12 03:15:00	PDT	0	A	1.35	A
USGS	11152500	2015-10-12 03:30:00	PDT	0	A	1.35	A
USGS	11152500	2015-10-12 03:45:00	PDT	0	A	1.35	A
USGS	11152500	2015-10-12 04:00:00	PDT	0	A	1.35	A
USGS	11152500	2015-10-12 04:15:00	PDT	0	A	1.35	A
USGS	11152500	2015-10-12 04:30:00	PDT	0	A	1.35	A
USGS	11152500	2015-10-12 04:45:00	PDT	0	A	1.35	A
USGS	11152500	2015-10-12 05:00:00	PDT	0	A	1.35	A
USGS	11152500	2015-10-12 05:15:00	PDT	0	A	1.35	A
USGS	11152500	2015-10-12 05:30:00	PDT	0	A	1.35	A
USGS	11152500	2015-10-12 05:45:00	PDT	0	A	1.35	A
USGS	11152500	2015-10-12 06:00:00	PDT	0	A	1.35	A
USGS	11152500	2015-10-12 06:15:00	PDT	0	A	1.35	A
USGS	11152500	2015-10-12 06:30:00	PDT	0	A	1.35	A
USGS	11152500	2015-10-12 06:45:00	PDT	0	A	1.35	A
USGS	11152500	2015-10-12 07:00:00	PDT	0	A	1.35	A
USGS	11152500	2015-10-12 07:15:00	PDT	0	A	1.35	A
USGS	11152500	2015-10-12 07:30:00	PDT	0	A	1.35	A
USGS	11152500	2015-10-12 07:45:00	PDT	0	A	1.35	A
USGS	11152500	2015-10-12 08:00:00	PDT	0	A	1.35	A
USGS	11152500	2015-10-12 08:15:00	PDT	0	A	1.35	A
USGS	11152500	2015-10-12 08:30:00	PDT	0	A	1.35	A
USGS	11152500	2015-10-12 08:45:00	PDT	0	A	1.35	A
USGS	11152500	2015-10-12 09:00:00	PDT	0	A	1.35	A
USGS	11152500	2015-10-12 09:15:00	PDT	0	A	1.35	A
USGS	11152500	2015-10-12 09:30:00	PDT	0	A	1.35	A
USGS	11152500	2015-10-12 09:45:00	PDT	0	A	1.35	A
USGS	11152500	2015-10-12 10:00:00	PDT	0	A	1.35	A
USGS	11152500	2015-10-12 10:15:00	PDT	0	A	1.35	A
USGS	11152500	2015-10-12 10:30:00	PDT	0	A	1.35	A
USGS	11152500	2015-10-12 10:45:00	PDT	0	A	1.35	A
USGS	11152500	2015-10-12 11:00:00	PDT	0	A	1.35	A
USGS	11152500	2015-10-12 11:15:00	PDT	0	A	1.35	A
USGS	11152500	2015-10-12 11:30:00	PDT	0	A	1.35	A
USGS	11152500	2015-10-12 11:45:00	PDT	0	A	1.35	A
USGS	11152500	2015-10-12 12:00:00	PDT	0	A	1.35	A
USGS	11152500	2015-10-12 12:15:00	PDT	0	A	1.35	A
USGS	11152500	2015-10-12 12:30:00	PDT	0	A	1.35	A
USGS	11152500	2015-10-12 12:45:00	PDT	0	A	1.35	A
USGS	11152500	2015-10-12 13:00:00	PDT	0	A	1.34	A
USGS	11152500	2015-10-12 13:15:00	PDT	0	A	1.35	A
USGS	11152500	2015-10-12 13:30:00	PDT	0	A	1.35	A
USGS	11152500	2015-10-12 13:45:00	PDT	0	A	1.35	A
USGS	11152500	2015-10-12 14:00:00	PDT	0	A	1.35	A
USGS	11152500	2015-10-12 14:15:00	PDT	0	A	1.35	A
USGS	11152500	2015-10-12 14:30:00	PDT	0	A	1.35	A
USGS	11152500	2015-10-12 14:45:00	PDT	0	A	1.35	A
USGS	11152500	2015-10-12 15:00:00	PDT	0	A	1.35	A
USGS	11152500	2015-10-12 15:15:00	PDT	0	A	1.35	A
USGS	11152500	2015-10-12 15:30:00	PDT	0	A	1.35	A
USGS	11152500	2015-10-12 15:45:00	PDT	0	A	1.35	A
USGS	11152500	2015-10-12 16:00:00	PDT	0	A	1.35	A
USGS	11152500	2015-10-12 16:15:00	PDT	0	A	1.35	A
USGS	11152500	2015-10-12 16:30:00	PDT	0	A	1.35	A
USGS	11152500	2015-10-12 16:45:00	PDT	0	A	1.35	A
USGS	11152500	2015-10-12 17:00:00	PDT	0	A	1.35	A
USGS	11152500	2015-10-12 17:15:00	PDT	0	A	1.35	A
USGS	11152500	2015-10-12 17:30:00	PDT	0	A	1.35	A
USGS	11152500	2015-10-12 17:45:00	PDT	0	A	1.35	A
USGS	11152500	2015-10-12 18:00:00	PDT	0	A	1.35	A
USGS	11152500	2015-10-12 18:15:00	PDT	0	A	1.35	A
USGS	11152500	2015-10-12 18:30:00	PDT	0	A	1.35	A
USGS	11152500	2015-10-12 18:45:00	PDT	0	A	1.35	A
USGS	11152500	2015-10-12 19:00:00	PDT	0	A	1.35	A
USGS	11152500	2015-10-12 19:15:00	PDT	0	A	1.35	A
USGS	11152500	2015-10-12 19:30:00	PDT	0	A	1.35	A
USGS	11152500	2015-10-12 19:45:00	PDT	0	A	1.35	A
USGS	11152500	2015-10-12 20:00:00	PDT	0	A	1.35	A
USGS	11152500	2015-10-12 20:15:00	PDT	0	A	1.35	A
USGS	11152500	2015-10-12 20:30:00	PDT	0	A	1.35	A
USGS	11152500	2015-10-12 20:45:00	PDT	0	A	1.35	A
USGS	11152500	2015-10-12 21:00:00	PDT	0	A	1.35	A
USGS	11152500	2015-10-12 21:15:00	PDT	0	A	1.35	A
USGS	11152500	2015-10-12 21:30:00	PDT	0	A	1.35	A
USGS	11152500	2015-10-12 21:45:00	PDT	0	A	1.35	A
USGS	11152500	2015-10-12 22:00:00	PDT	0	A	1.35	A
USGS	11152500	2015-10-12 22:15:00	PDT	0	A	1.35	A
USGS	11152500	2015-10-12 22:30:00	PDT	0	A	1.35	A
USGS	11152500	2015-10-12 22:45:00	PDT	0	A	1.35	A
USGS	11152500	2015-10-12 23:00:00	PDT	0	A	1.35	A
USGS	11152500	2015-10-12 23:15:00	PDT	0	A	1.35	A
USGS	11152500	2015-10-12 23:30:00	PDT	0	A	1.35	A
USGS	11152500	2015-10-12 23:45:00	PDT	0	A	1.35	A
USGS	11152500	2015-10-13	PDT	0	A	1.35	A
USGS	11152500	2015-10-13 00:15:00	PDT	0	A	1.35	A
USGS	11152500	2015-10-13 00:30:00	PDT	0	A	1.35	A
USGS	11152500	2015-10-13 00:45:00	PDT	0	A	1.35	A
USGS	11152500	2015-10-13 01:00:00	PDT	0	A	1.35	A
USGS	11152500	2015-10-13 01:15:00	PDT	0	A	1.35	A
USGS	11152500	2015-10-13 01:30:00	PDT	0	A	1.35	A
USGS	11152500	2015-10-13 01:45:00	PDT	0	A	1.35	A
USGS	11152500	2015-10-13 02:00:00	PDT	0	A	1.35	A
USGS	11152500	2015-10-13 02:15:00	PDT	0	A	1.35	A
USGS	11152500	2015-10-13 02:30:00	PDT	0	A	1.35	A
USGS	11152500	2015-10-13 02:45:00	PDT	0	A	1.35	A
USGS	11152500	2015-10-13 03:00:00	PDT	0	A	1.35	A
USGS	11152500	2015-10-13 03:15:00	PDT	0	A	1.35	A
USGS	11152500	2015-10-13 03:30:00	PDT	0	A	1.35	A
USGS	11152500	2015-10-13 03:45:00	PDT	0	A	1.35	A
USGS	11152500	2015-10-13 04:00:00	PDT	0	A	1.35	A
USGS	11152500	2015-10-13 04:15:00	PDT	0	A	1.35	A
USGS	11152500	2015-10-13 04:30:00	PDT	0	A	1.35	A
USGS	11152500	2015-10-13 04:45:00	PDT	0	A	1.35	A
USGS	11152500	2015-10-13 05:00:00	PDT	0	A	1.35	A
USGS	11152500	2015-10-13 05:15:00	PDT	0	A	1.35	A
USGS	11152500	2015-10-13 05:30:00	PDT	0	A	1.35	A
USGS	11152500	2015-10-13 05:45:00	PDT	0	A	1.35	A
USGS	11152500	2015-10-13 06:00:00	PDT	0	A	1.35	A
USGS	11152500	2015-10-13 06:15:00	PDT	0	A	1.35	A
USGS	11152500	2015-10-13 06:30:00	PDT	0	A	1.35	A
USGS	11152500	2015-10-13 06:45:00	PDT	0	A	1.35	A
USGS	11152500	2015-10-13 07:00:00	PDT	0	A	1.35	A
USGS	11152500	2015-10-13 07:15:00	PDT	0	A	1.35	A
USGS	11152500	2015-10-13 07:30:00	PDT	0	A	1.35	A
USGS	11152500	2015-10-13 07:45:00	PDT	0	A	1.35	A
USGS	11152500	2015-10-13 08:00:00	PDT	0	A	1.35	A
USGS	11152500	2015-10-13 08:15:00	PDT	0	A	1.35	A
USGS	11152500	2015-10-13 08:30:00	PDT	0	A	1.35	A
USGS	11152500	2015-10-13 08:45:00	PDT	0	A	1.35	A
USGS	11152500	2015-10-13 09:00:00	PDT	0	A	1.35	A
USGS	11152500	2015-10-13 09:15:00	PDT	0	A	1.35	A
USGS	11152500	2015-10-13 09:30:00	PDT	0	A	1.35	A
USGS	11152500	2015-10-13 09:45:00	PDT	0	A	1.35	A
USGS	11152500	2015-10-13 10:00:00	PDT	0	A	1.35	A
USGS	11152500	2015-10-13 10:15:00	PDT	0	A	1.35	A
USGS	11152500	2015-10-13 10:30:00	PDT	0	A	1.35	A
USGS	11152500	2015-10-13 10:45:00	PDT	0	A	1.35	A
USGS	11152500	2015-10-13 11:00:00	PDT	0	A	1.35	A
USGS	11152500	2015-10-13 11:15:00	PDT	0	A	1.35	A
USGS	11152500	2015-10-13 11:30:00	PDT	0	A	1.35	A
USGS	11152500	2015-10-13 11:45:00	PDT	0	A	1.35	A
USGS	11152500	2015-10-13 12:00:00	PDT	0	A	1.35	A
USGS	11152500	2015-10-13 12:15:00	PDT	0	A	1.35	A
USGS	11152500	2015-10-13 12:30:00	PDT	0	A	1.35	A
USGS	11152500	2015-10-13 12:45:00	PDT	0	A	1.35	A
USGS	11152500	2015-10-13 13:00:00	PDT	0	A	1.35	A
USGS	11152500	2015-10-13 13:15:00	PDT	0	A	1.36	A
USGS	11152500	2015-10-13 13:30:00	PDT	0	A	1.35	A
USGS	11152500	2015-10-13 13:45:00	PDT	0	A	1.35	A
USGS	11152500	2015-10-13 14:00:00	PDT	0	A	1.35	A
USGS	11152500	2015-10-13 14:15:00	PDT	0	A	1.35	A
USGS	11152500	2015-10-13 14:30:00	PDT	0	A	1.35	A
USGS	11152500	2015-10-13 14:45:00	PDT	0	A	1.34	A
USGS	11152500	2015-10-13 15:00:00	PDT	0	A	1.35	A
USGS	11152500	2015-10-13 15:15:00	PDT	0	A	1.36	A
USGS	11152500	2015-10-13 15:30:00	PDT	0	A	1.35	A
USGS	11152500	2015-10-13 15:45:00	PDT	0	A	1.35	A
USGS	11152500	2015-10-13 16:00:00	PDT	0	A	1.35	A
USGS	11152500	2015-10-13 16:15:00	PDT	0	A	1.35	A
USGS	11152500	2015-10-13 16:30:00	PDT	0	A	1.36	A
USGS	11152500	2015-10-13 16:45:00	PDT	0	A	1.35	A
USGS	11152500	2015-10-13 17:00:00	PDT	0	A	1.35	A
USGS	11152500	2015-10-13 17:15:00	PDT	0	A	1.35	A
USGS	11152500	2015-10-13 17:30:00	PDT	0	A	1.35	A
USGS	11152500	2015-10-13 17:45:00	PDT	0	A	1.35	A
USGS	11152500	2015-10-13 18:00:00	PDT	0	A	1.35	A
USGS	11152500	2015-10-13 18:15:00	PDT	0	A	1.35	A
USGS	11152500	2015-10-13 18:30:00	PDT	0	A	1.35	A
USGS	11152500	2015-10-13 18:45:00	PDT	0	A	1.35	A
USGS	11152500	2015-10-13 19:00:00	PDT	0	A	1.35	A
USGS	11152500	2015-10-13 19:15:00	PDT	0	A	1.35	A
USGS	11152500	2015-10-13 19:30:00	PDT	0	A	1.35	A
USGS	11152500	2015-10-13 19:45:00	PDT	0	A	1.35	A
USGS	11152500	2015-10-13 20:00:00	PDT	0	A	1.35	A
USGS	11152500	2015-10-13 20:15:00	PDT	0	A	1.35	A
USGS	11152500	2015-10-13 20:30:00	PDT	0	A	1.35	A
USGS	11152500	2015-10-13 20:45:00	PDT	0	A	1.35	A
USGS	11152500	2015-10-13 21:00:00	PDT	0	A	1.35	A
USGS	11152500	2015-10-13 21:15:00	PDT	0	A	1.35	A
USGS	11152500	2015-10-13 21:30:00	PDT	0	A	1.35	A
USGS	11152500	2015-10-13 21:45:00	PDT	0	A	1.35	A
USGS	11152500	2015-10-13 22:00:00	PDT	0	A	1.35	A
USGS	11152500	2015-10-13 22:15:00	PDT	0	A	1.35	A
USGS	11152500	2015-10-13 22:30:00	PDT	0	A	1.35	A
USGS	11152500	2015-10-13 22:45:00	PDT	0	A	1.35	A
USGS	11152500	2015-10-13 23:00:00	PDT	0	A	1.35	A
USGS	11152500	2015-10-13 23:15:00	PDT	0	A	1.35	A
USGS	11152500	2015-10-13 23:30:00	PDT	0	A	1.35	A
USGS	11152500	2015-10-13 23:45:00	PDT	0	A	1.35	A
USGS	11152500	2015-10-14	PDT	0	A	1.35	A
USGS	11152500	2015-10-14 00:15:00	PDT	0	A	1.35	A
USGS	11152500	2015-10-14 00:30:00	PDT	0	A	1.35	A
USGS	11152500	2015-10-14 00:45:00	PDT	0	A	1.35	A
USGS	11152500	2015-10-14 01:00:00	PDT	0	A	1.35	A
USGS	11152500	2015-10-14 01:15:00	PDT	0	A	1.35	A
USGS	11152500	2015-10-14 01:30:00	PDT	0	A	1.35	A
USGS	11152500	2015-10-14 01:45:00	PDT	0	A	1.35	A
USGS	11152500	2015-10-14 02:00:00	PDT	0	A	1.35	A
USGS	11152500	2015-10-14 02:15:00	PDT	0	A	1.35	A
USGS	11152500	2015-10-14 02:30:00	PDT	0	A	1.35	A
USGS	11152500	2015-10-14 02:45:00	PDT	0	A	1.35	A
USGS	11152500	2015-10-14 03:00:00	PDT	0	A	1.35	A
USGS	11152500	2015-10-14 03:15:00	PDT	0	A	1.35	A
USGS	11152500	2015-10-14 03:30:00	PDT	0	A	1.35	A
USGS	11152500	2015-10-14 03:45:00	PDT	0	A	1.35	A
USGS	11152500	2015-10-14 04:00:00	PDT	0	A	1.35	A
USGS	11152500	2015-10-14 04:15:00	PDT	0	A	1.35	A
USGS	11152500	2015-10-14 04:30:00	PDT	0	A	1.35	A
USGS	11152500	2015-10-14 04:45:00	PDT	0	A	1.35	A
USGS	11152500	2015-10-14 05:00:00	PDT	0	A	1.35	A
USGS	11152500	2015-10-14 05:15:00	PDT	0	A	1.35	A
USGS	11152500	2015-10-14 05:30:00	PDT	0	A	1.35	A
USGS	11152500	2015-10-14 05:45:00	PDT	0	A	1.35	A
USGS	11152500	2015-10-14 06:00:00	PDT	0	A	1.35	A
USGS	11152500	2015-10-14 06:15:00	PDT	0	A	1.35	A
USGS	11152500	2015-10-14 06:30:00	PDT	0	A	1.35	A
USGS	11152500	2015-10-14 06:45:00	PDT	0	A	1.35	A
USGS	11152500	2015-10-14 07:00:00	PDT	0	A	1.35	A
USGS	11152500	2015-10-14 07:15:00	PDT	0	A	1.35	A
USGS	11152500	2015-10-14 07:30:00	PDT	0	A	1.35	A
USGS	11152500	2015-10-14 07:45:00	PDT	0	A	1.35	A
USGS	11152500	2015-10-14 08:00:00	PDT	0	A	1.35	A
USGS	11152500	2015-10-14 08:15:00	PDT	0	A	1.35	A
USGS	11152500	2015-10-14 08:30:00	PDT	0	A	1.35	A
USGS	11152500	2015-10-14 08:45:00	PDT	0	A	1.35	A
USGS	11152500	2015-10-14 09:00:00	PDT	0	A	1.35	A
USGS	11152500	2015-10-14 09:15:00	PDT	0	A	1.35	A
USGS	11152500	2015-10-14 09:30:00	PDT	0	A	1.35	A
USGS	11152500	2015-10-14 09:45:00	PDT	0	A	1.35	A
USGS	11152500	2015-10-14 10:00:00	PDT	0	A	1.35	A
USGS	11152500	2015-10-14 10:15:00	PDT	0	A	1.35	A
USGS	11152500	2015-10-14 10:30:00	PDT	0	A	1.35	A
USGS	11152500	2015-10-14 10:45:00	PDT	0	A	1.35	A
USGS	11152500	2015-10-14 11:00:00	PDT	0	A	1.35	A
USGS	11152500	2015-10-14 11:30:00	PDT	0	A	1.35	A
USGS	11152500	2015-10-14 11:45:00	PDT	0	A	1.35	A
USGS	11152500	2015-10-14 12:00:00	PDT	0	A	1.35	A
USGS	11152500	2015-10-14 12:15:00	PDT	0	A	1.35	A
USGS	11152500	2015-10-14 12:30:00	PDT	0	A	1.35	A
USGS	11152500	2015-10-14 12:45:00	PDT	0	A	1.35	A
USGS	11152500	2015-10-14 13:00:00	PDT	0	A	1.35	A
USGS	11152500	2015-10-14 13:15:00	PDT	0	A	1.35	A
USGS	11152500	2015-10-14 13:30:00	PDT	0	A	1.35	A
USGS	11152500	2015-10-14 13:45:00	PDT	0	A	1.35	A
USGS	11152500	2015-10-14 14:00:00	PDT	0	A	1.35	A
USGS	11152500	2015-10-14 14:15:00	PDT	0	A	1.35	A
USGS	11152500	2015-10-14 14:30:00	PDT	0	A	1.35	A
USGS	11152500	2015-10-14 14:45:00	PDT	0	A	1.35	A
USGS	11152500	2015-10-14 15:00:00	PDT	0	A	1.35	A
USGS	11152500	2015-10-14 15:15:00	PDT	0	A	1.35	A
USGS	11152500	2015-10-14 15:30:00	PDT	0	A	1.35	A
USGS	11152500	2015-10-14 15:45:00	PDT	0	A	1.35	A
USGS	11152500	2015-10-14 16:00:00	PDT	0	A	1.35	A
USGS	11152500	2015-10-14 16:15:00	PDT	0	A	1.35	A
USGS	11152500	2015-10-14 16:30:00	PDT	0	A	1.35	A
USGS	11152500	2015-10-14 16:45:00	PDT	0	A	1.35	A
USGS	11152500	2015-10-14 17:00:00	PDT	0	A	1.35	A
USGS	11152500	2015-10-14 17:15:00	PDT	0	A	1.35	A
USGS	11152500	2015-10-14 17:30:00	PDT	0	A	1.35	A
USGS	11152500	2015-10-14 17:45:00	PDT	0	A	1.35	A
USGS	11152500	2015-10-14 18:00:00	PDT	0	A	1.35	A
USGS	11152500	2015-10-14 18:15:00	PDT	0	A	1.35	A
USGS	11152500	2015-10-14 18:30:00	PDT	0	A	1.35	A
USGS	11152500	2015-10-14 18:45:00	PDT	0	A	1.35	A
USGS	11152500	2015-10-14 19:00:00	PDT	0	A	1.35	A
USGS	11152500	2015-10-14 19:15:00	PDT	0	A	1.35	A
USGS	11152500	2015-10-14 19:30:00	PDT	0	A	1.35	A
USGS	11152500	2015-10-14 19:45:00	PDT	0	A	1.35	A
USGS	11152500	2015-10-14 20:00:00	PDT	0	A	1.35	A
USGS	11152500	2015-10-14 20:15:00	PDT	0	A	1.35	A
USGS	11152500	2015-10-14 20:30:00	PDT	0	A	1.35	A
USGS	11152500	2015-10-14 20:45:00	PDT	0	A	1.35	A
USGS	11152500	2015-10-14 21:00:00	PDT	0	A	1.35	A
USGS	11152500	2015-10-14 21:15:00	PDT	0	A	1.35	A
USGS	11152500	2015-10-14 21:30:00	PDT	0	A	1.35	A
USGS	11152500	2015-10-14 21:45:00	PDT	0	A	1.35	A
USGS	11152500	2015-10-14 22:00:00	PDT	0	A	1.35	A
USGS	11152500	2015-10-14 22:15:00	PDT	0	A	1.35	A
USGS	11152500	2015-10-14 22:30:00	PDT	0	A	1.35	A
USGS	11152500	2015-10-14 22:45:00	PDT	0	A	1.35	A
USGS	11152500	2015-10-14 23:00:00	PDT	0	A	1.35	A
USGS	11152500	2015-10-14 23:15:00	PDT	0	A	1.35	A
USGS	11152500	2015-10-14 23:30:00	PDT	0	A	1.35	A
USGS	11152500	2015-10-14 23:45:00	PDT	0	A	1.35	A
USGS	11152500	2015-10-15	PDT	0	A	1.35	A
USGS	11152500	2015-10-15 00:15:00	PDT	0	A	1.35	A
USGS	11152500	2015-10-15 00:30:00	PDT	0	A	1.35	A
USGS	11152500	2015-10-15 00:45:00	PDT	0	A	1.35	A
USGS	11152500	2015-10-15 01:00:00	PDT	0	A	1.35	A
USGS	11152500	2015-10-15 01:15:00	PDT	0	A	1.35	A
USGS	11152500	2015-10-15 01:30:00	PDT	0	A	1.35	A
USGS	11152500	2015-10-15 01:45:00	PDT	0	A	1.35	A
USGS	11152500	2015-10-15 02:00:00	PDT	0	A	1.35	A
USGS	11152500	2015-10-15 02:15:00	PDT	0	A	1.35	A
USGS	11152500	2015-10-15 02:30:00	PDT	0	A	1.35	A
USGS	11152500	2015-10-15 02:45:00	PDT	0	A	1.35	A
USGS	11152500	2015-10-15 03:00:00	PDT	0	A	1.35	A
USGS	11152500	2015-10-15 03:15:00	PDT	0	A	1.35	A
USGS	11152500	2015-10-15 03:30:00	PDT	0	A	1.35	A
USGS	11152500	2015-10-15 03:45:00	PDT	0	A	1.35	A
USGS	11152500	2015-10-15 04:00:00	PDT	0	A	1.35	A
USGS	11152500	2015-10-15 04:15:00	PDT	0	A	1.35	A
USGS	11152500	2015-10-15 04:30:00	PDT	0	A	1.35	A
USGS	11152500	2015-10-15 04:45:00	PDT	0	A	1.35	A
USGS	11152500	2015-10-15 05:00:00	PDT	0	A	1.35	A
USGS	11152500	2015-10-15 05:15:00	PDT	0	A	1.35	A
USGS	11152500	2015-10-15 05:30:00	PDT	0	A	1.35	A
USGS	11152500	2015-10-15 05:45:00	PDT	0	A	1.35	A
USGS	11152500	2015-10-15 06:00:00	PDT	0	A	1.35	A
USGS	11152500	2015-10-15 06:15:00	PDT	0	A	1.35	A
USGS	11152500	2015-10-15 06:30:00	PDT	0	A	1.35	A
USGS	11152500	2015-10-15 06:45:00	PDT	0	A	1.35	A
USGS	11152500	2015-10-15 07:00:00	PDT	0	A	1.35	A
USGS	11152500	2015-10-15 07:15:00	PDT	0	A	1.35	A
USGS	11152500	2015-10-15 07:30:00	PDT	0	A	1.35	A
USGS	11152500	2015-10-15 07:45:00	PDT	0	A	1.35	A
USGS	11152500	2015-10-15 08:00:00	PDT	0	A	1.35	A
USGS	11152500	2015-10-15 08:15:00	PDT	0	A	1.35	A
USGS	11152500	2015-10-15 08:30:00	PDT	0	A	1.35	A
USGS	11152500	2015-10-15 08:45:00	PDT	0	A	1.35	A
USGS	11152500	2015-10-15 09:00:00	PDT	0	A	1.35	A
USGS	11152500	2015-10-15 09:15:00	PDT	0	A	1.35	A
USGS	11152500	2015-10-15 09:30:00	PDT	0	A	1.35	A
USGS	11152500	2015-10-15 09:45:00	PDT	0	A	1.35	A
USGS	11152500	2015-10-15 10:00:00	PDT	0	A	1.35	A
USGS	11152500	2015-10-15 10:15:00	PDT	0	A	1.35	A
USGS	11152500	2015-10-15 10:30:00	PDT	0	A	1.35	A
USGS	11152500	2015-10-15 10:45:00	PDT	0	A	1.35	A
USGS	11152500	2015-10-15 11:00:00	PDT	0	A	1.35	A
USGS	11152500	2015-10-15 11:15:00	PDT	0	A	1.35	A
USGS	11152500	2015-10-15 11:30:00	PDT	0	A	1.35	A
USGS	11152500	2015-10-15 11:45:00	PDT	0	A	1.35	A
USGS	11152500	2015-10-15 12:00:00	PDT	0	A	1.35	A
USGS	11152500	2015-10-15 12:15:00	PDT	0	A	1.35	A
USGS	11152500	2015-10-15 12:30:00	PDT	0	A	1.35	A
USGS	11152500	2015-10-15 12:45:00	PDT	0	A	1.35	A
USGS	11152500	2015-10-15 13:00:00	PDT	0	A	1.35	A
USGS	11152500	2015-10-15 13:15:00	PDT	0	A	1.35	A
USGS	11152500	2015-10-15 13:30:00	PDT	0	A	1.35	A
USGS	11152500	2015-10-15 13:45:00	PDT	0	A	1.35	A
USGS	11152500	2015-10-15 14:00:00	PDT	0	A	1.35	A
USGS	11152500	2015-10-15 14:15:00	PDT	0	A	1.35	A
USGS	11152500	2015-10-15 14:30:00	PDT	0	A	1.35	A
USGS	11152500	2015-10-15 14:45:00	PDT	0	A	1.35	A
USGS	11152500	2015-10-15 15:00:00	PDT	0	A	1.35	A
USGS	11152500	2015-10-15 15:15:00	PDT	0	A	1.34	A
USGS	11152500	2015-10-15 15:30:00	PDT	0	A	1.34	A
USGS	11152500	2015-10-15 15:45:00	PDT	0	A	1.34	A
USGS	11152500	2015-10-15 16:00:00	PDT	0	A	1.35	A
USGS	11152500	2015-10-15 16:15:00	PDT	0	A	1.34	A
USGS	11152500	2015-10-15 16:30:00	PDT	0	A	1.34	A
USGS	11152500	2015-10-15 16:45:00	PDT	0	A	1.35	A
USGS	11152500	2015-10-15 17:00:00	PDT	0	A	1.35	A
USGS	11152500	2015-10-15 17:15:00	PDT	0	A	1.35	A
USGS	11152500	2015-10-15 17:30:00	PDT	0	A	1.35	A
USGS	11152500	2015-10-15 17:45:00	PDT	0	A	1.35	A
USGS	11152500	2015-10-15 18:00:00	PDT	0	A	1.35	A
USGS	11152500	2015-10-15 18:15:00	PDT	0	A	1.35	A
USGS	11152500	2015-10-15 18:30:00	PDT	0	A	1.35	A
USGS	11152500	2015-10-15 18:45:00	PDT	0	A	1.35	A
USGS	11152500	2015-10-15 19:00:00	PDT	0	A	1.35	A
USGS	11152500	2015-10-15 19:15:00	PDT	0	A	1.35	A
USGS	11152500	2015-10-15 19:30:00	PDT	0	A	1.35	A
USGS	11152500	2015-10-15 19:45:00	PDT	0	A	1.35	A
USGS	11152500	2015-10-15 20:00:00	PDT	0	A	1.35	A
USGS	11152500	2015-10-15 20:15:00	PDT	0	A	1.35	A
USGS	11152500	2015-10-15 20:30:00	PDT	0	A	1.35	A
USGS	11152500	2015-10-15 20:45:00	PDT	0	A	1.35	A
USGS	11152500	2015-10-15 21:00:00	PDT	0	A	1.35	A
USGS	11152500	2015-10-15 21:15:00	PDT	0	A	1.35	A
USGS	11152500	2015-10-15 21:30:00	PDT	0	A	1.35	A
USGS	11152500	2015-10-15 21:45:00	PDT	0	A	1.35	A
USGS	11152500	2015-10-15 22:00:00	PDT	0	A	1.35	A
USGS	11152500	2015-10-15 22:15:00	PDT	0	A	1.35	A
USGS	11152500	2015-10-15 22:30:00	PDT	0	A	1.35	A
USGS	11152500	2015-10-15 22:45:00	PDT	0	A	1.35	A
USGS	11152500	2015-10-15 23:00:00	PDT	0	A	1.35	A
USGS	11152500	2015-10-15 23:15:00	PDT	0	A	1.35	A
USGS	11152500	2015-10-15 23:30:00	PDT	0	A	1.35	A
USGS	11152500	2015-10-15 23:45:00	PDT	0	A	1.35	A
USGS	11152500	2015-10-16	PDT	0	A	1.35	A
USGS	11152500	2015-10-16 00:15:00	PDT	0	A	1.35	A
USGS	11152500	2015-10-16 00:30:00	PDT	0	A	1.35	A
USGS	11152500	2015-10-16 00:45:00	PDT	0	A	1.35	A
USGS	11152500	2015-10-16 01:00:00	PDT	0	A	1.35	A
USGS	11152500	2015-10-16 01:15:00	PDT	0	A	1.35	A
USGS	11152500	2015-10-16 01:30:00	PDT	0	A	1.35	A
USGS	11152500	2015-10-16 01:45:00	PDT	0	A	1.35	A
USGS	11152500	2015-10-16 02:00:00	PDT	0	A	1.35	A
USGS	11152500	2015-10-16 02:15:00	PDT	0	A	1.35	A
USGS	11152500	2015-10-16 02:30:00	PDT	0	A	1.35	A
USGS	11152500	2015-10-16 02:45:00	PDT	0	A	1.35	A
USGS	11152500	2015-10-16 03:00:00	PDT	0	A	1.35	A
USGS	11152500	2015-10-16 03:15:00	PDT	0	A	1.35	A
USGS	11152500	2015-10-16 03:30:00	PDT	0	A	1.35	A
USGS	11152500	2015-10-16 03:45:00	PDT	0	A	1.35	A
USGS	11152500	2015-10-16 04:00:00	PDT	0	A	1.35	A
USGS	11152500	2015-10-16 04:15:00	PDT	0	A	1.35	A
USGS	11152500	2015-10-16 04:30:00	PDT	0	A	1.35	A
USGS	11152500	2015-10-16 04:45:00	PDT	0	A	1.35	A
USGS	11152500	2015-10-16 05:00:00	PDT	0	A	1.35	A
USGS	11152500	2015-10-16 05:15:00	PDT	0	A	1.35	A
USGS	11152500	2015-10-16 05:30:00	PDT	0	A	1.35	A
USGS	11152500	2015-10-16 05:45:00	PDT	0	A	1.35	A
USGS	11152500	2015-10-16 06:00:00	PDT	0	A	1.35	A
USGS	11152500	2015-10-16 06:15:00	PDT	0	A	1.35	A
USGS	11152500	2015-10-16 06:30:00	PDT	0	A	1.35	A
USGS	11152500	2015-10-16 06:45:00	PDT	0	A	1.35	A
USGS	11152500	2015-10-16 07:00:00	PDT	0	A	1.35	A
USGS	11152500	2015-10-16 07:15:00	PDT	0	A	1.35	A
USGS	11152500	2015-10-16 07:30:00	PDT	0	A	1.35	A
USGS	11152500	2015-10-16 07:45:00	PDT	0	A	1.35	A
USGS	11152500	2015-10-16 08:00:00	PDT	0	A	1.35	A
USGS	11152500	2015-10-16 08:15:00	PDT	0	A	1.35	A
USGS	11152500	2015-10-16 08:30:00	PDT	0	A	1.35	A
USGS	11152500	2015-10-16 08:45:00	PDT	0	A	1.35	A
USGS	11152500	2015-10-16 09:00:00	PDT	0	A	1.35	A
USGS	11152500	2015-10-16 09:15:00	PDT	0	A	1.35	A
USGS	11152500	2015-10-16 09:30:00	PDT	0	A	1.35	A
USGS	11152500	2015-10-16 09:45:00	PDT	0	A	1.35	A
USGS	11152500	2015-10-16 10:00:00	PDT	0	A	1.35	A
USGS	11152500	2015-10-16 10:15:00	PDT	0	A	1.35	A
USGS	11152500	2015-10-16 10:30:00	PDT	0	A	1.35	A
USGS	11152500	2015-10-16 10:45:00	PDT	0	A	1.35	A
USGS	11152500	2015-10-16 11:00:00	PDT	0	A	1.35	A
USGS	11152500	2015-10-16 11:15:00	PDT	0	A	1.35	A
USGS	11152500	2015-10-16 11:30:00	PDT	0	A	1.35	A
USGS	11152500	2015-10-16 11:45:00	PDT	0	A	1.35	A
USGS	11152500	2015-10-16 12:00:00	PDT	0	A	1.35	A
USGS	11152500	2015-10-16 12:15:00	PDT	0	A	1.35	A
USGS	11152500	2015-10-16 12:30:00	PDT	0	A	1.35	A
USGS	11152500	2015-10-16 12:45:00	PDT	0	A	1.35	A
USGS	11152500	2015-10-16 13:00:00	PDT	0	A	1.35	A
USGS	11152500	2015-10-16 13:15:00	PDT	0	A	1.35	A
USGS	11152500	2015-10-16 13:30:00	PDT	0	A	1.35	A
USGS	11152500	2015-10-16 13:45:00	PDT	0	A	1.35	A
USGS	11152500	2015-10-16 14:00:00	PDT	0	A	1.35	A
USGS	11152500	2015-10-16 14:15:00	PDT	0	A	1.35	A
USGS	11152500	2015-10-16 14:30:00	PDT	0	A	1.35	A
USGS	11152500	2015-10-16 14:45:00	PDT	0	A	1.35	A
USGS	11152500	2015-10-16 15:00:00	PDT	0	A	1.35	A
USGS	11152500	2015-10-16 15:15:00	PDT	0	A	1.35	A
USGS	11152500	2015-10-16 15:30:00	PDT	0	A	1.35	A
USGS	11152500	2015-10-16 15:45:00	PDT	0	A	1.35	A
USGS	11152500	2015-10-16 16:00:00	PDT	0	A	1.35	A
USGS	11152500	2015-10-16 16:15:00	PDT	0	A	1.35	A
USGS	11152500	2015-10-16 16:30:00	PDT	0	A	1.35	A
USGS	11152500	2015-10-16 16:45:00	PDT	0	A	1.35	A
USGS	11152500	2015-10-16 17:00:00	PDT	0	A	1.34	A
USGS	11152500	2015-10-16 17:15:00	PDT	0	A	1.35	A
USGS	11152500	2015-10-16 17:30:00	PDT	0	A	1.35	A
USGS	11152500	2015-10-16 17:45:00	PDT	0	A	1.35	A
USGS	11152500	2015-10-16 18:00:00	PDT	0	A	1.35	A
USGS	11152500	2015-10-16 18:15:00	PDT	0	A	1.35	A
USGS	11152500	2015-10-16 18:30:00	PDT	0	A	1.35	A
USGS	11152500	2015-10-16 18:45:00	PDT	0	A	1.35	A
USGS	11152500	2015-10-16 19:00:00	PDT	0	A	1.35	A
USGS	11152500	2015-10-16 19:15:00	PDT	0	A	1.35	A
USGS	11152500	2015-10-16 19:30:00	PDT	0	A	1.35	A
USGS	11152500	2015-10-16 19:45:00	PDT	0	A	1.35	A
USGS	11152500	2015-10-16 20:00:00	PDT	0	A	1.35	A
USGS	11152500	2015-10-16 20:15:00	PDT	0	A	1.35	A
USGS	11152500	2015-10-16 20:30:00	PDT	0	A	1.35	A
USGS	11152500	2015-10-16 20:45:00	PDT	0	A	1.35	A
USGS	11152500	2015-10-16 21:00:00	PDT	0	A	1.35	A
USGS	11152500	2015-10-16 21:15:00	PDT	0	A	1.35	A
USGS	11152500	2015-10-16 21:30:00	PDT	0	A	1.35	A
USGS	11152500	2015-10-16 21:45:00	PDT	0	A	1.35	A
USGS	11152500	2015-10-16 22:00:00	PDT	0	A	1.35	A
USGS	11152500	2015-10-16 22:15:00	PDT	0	A	1.35	A
USGS	11152500	2015-10-16 22:30:00	PDT	0	A	1.35	A
USGS	11152500	2015-10-16 22:45:00	PDT	0	A	1.35	A
USGS	11152500	2015-10-16 23:00:00	PDT	0	A	1.35	A
USGS	11152500	2015-10-16 23:15:00	PDT	0	A	1.35	A
USGS	11152500	2015-10-16 23:30:00	PDT	0	A	1.35	A
USGS	11152500	2015-10-16 23:45:00	PDT	0	A	1.35	A
USGS	11152500	2015-10-17	PDT	0	A	1.35	A
USGS	11152500	2015-10-17 00:15:00	PDT	0	A	1.35	A
USGS	11152500	2015-10-17 00:30:00	PDT	0	A	1.35	A
USGS	11152500	2015-10-17 00:45:00	PDT	0	A	1.35	A
USGS	11152500	2015-10-17 01:00:00	PDT	0	A	1.35	A
USGS	11152500	2015-10-17 01:15:00	PDT	0	A	1.35	A
USGS	11152500	2015-10-17 01:30:00	PDT	0	A	1.35	A
USGS	11152500	2015-10-17 01:45:00	PDT	0	A	1.35	A
USGS	11152500	2015-10-17 02:00:00	PDT	0	A	1.35	A
USGS	11152500	2015-10-17 02:15:00	PDT	0	A	1.35	A
USGS	11152500	2015-10-17 02:30:00	PDT	0	A	1.35	A
USGS	11152500	2015-10-17 02:45:00	PDT	0	A	1.35	A
USGS	11152500	2015-10-17 03:00:00	PDT	0	A	1.35	A
USGS	11152500	2015-10-17 03:15:00	PDT	0	A	1.35	A
USGS	11152500	2015-10-17 03:30:00	PDT	0	A	1.35	A
USGS	11152500	2015-10-17 03:45:00	PDT	0	A	1.35	A
USGS	11152500	2015-10-17 04:00:00	PDT	0	A	1.35	A
USGS	11152500	2015-10-17 04:15:00	PDT	0	A	1.35	A
USGS	11152500	2015-10-17 04:30:00	PDT	0	A	1.35	A
USGS	11152500	2015-10-17 04:45:00	PDT	0	A	1.35	A
USGS	11152500	2015-10-17 05:00:00	PDT	0	A	1.35	A
USGS	11152500	2015-10-17 05:15:00	PDT	0	A	1.35	A
USGS	11152500	2015-10-17 05:30:00	PDT	0	A	1.35	A
USGS	11152500	2015-10-17 05:45:00	PDT	0	A	1.35	A
USGS	11152500	2015-10-17 06:00:00	PDT	0	A	1.35	A
USGS	11152500	2015-10-17 06:15:00	PDT	0	A	1.35	A
USGS	11152500	2015-10-17 06:30:00	PDT	0	A	1.35	A
USGS	11152500	2015-10-17 06:45:00	PDT	0	A	1.35	A
USGS	11152500	2015-10-17 07:00:00	PDT	0	A	1.35	A
USGS	11152500	2015-10-17 07:15:00	PDT	0	A	1.35	A
USGS	11152500	2015-10-17 07:30:00	PDT	0	A	1.35	A
USGS	11152500	2015-10-17 07:45:00	PDT	0	A	1.35	A
USGS	11152500	2015-10-17 08:00:00	PDT	0	A	1.35	A
USGS	11152500	2015-10-17 08:15:00	PDT	0	A	1.35	A
USGS	11152500	2015-10-17 08:30:00	PDT	0	A	1.35	A
USGS	11152500	2015-10-17 08:45:00	PDT	0	A	1.35	A
USGS	11152500	2015-10-17 09:00:00	PDT	0	A	1.35	A
USGS	11152500	2015-10-17 09:15:00	PDT	0	A	1.35	A
USGS	11152500	2015-10-17 09:30:00	PDT	0	A	1.35	A
USGS	11152500	2015-10-17 09:45:00	PDT	0	A	1.35	A
USGS	11152500	2015-10-17 10:00:00	PDT	0	A	1.35	A
USGS	11152500	2015-10-17 10:15:00	PDT	0	A	1.35	A
USGS	11152500	2015-10-17 10:30:00	PDT	0	A	1.35	A
USGS	11152500	2015-10-17 10:45:00	PDT	0	A	1.35	A
USGS	11152500	2015-10-17 11:00:00	PDT	0	A	1.35	A
USGS	11152500	2015-10-17 11:15:00	PDT	0	A	1.35	A
USGS	11152500	2015-10-17 11:30:00	PDT	0	A	1.35	A
USGS	11152500	2015-10-17 11:45:00	PDT	0	A	1.35	A
USGS	11152500	2015-10-17 12:00:00	PDT	0	A	1.35	A
USGS	11152500	2015-10-17 12:15:00	PDT	0	A	1.35	A
USGS	11152500	2015-10-17 12:30:00	PDT	0	A	1.34	A
USGS	11152500	2015-10-17 12:45:00	PDT	0	A	1.35	A
USGS	11152500	2015-10-17 13:00:00	PDT	0	A	1.36	A
USGS	11152500	2015-10-17 13:15:00	PDT	0	A	1.35	A
USGS	11152500	2015-10-17 13:30:00	PDT	0	A	1.35	A
USGS	11152500	2015-10-17 13:45:00	PDT	0	A	1.35	A
USGS	11152500	2015-10-17 14:00:00	PDT	0	A	1.35	A
USGS	11152500	2015-10-17 14:15:00	PDT	0	A	1.35	A
USGS	11152500	2015-10-17 14:30:00	PDT	0	A	1.34	A
USGS	11152500	2015-10-17 14:45:00	PDT	0	A	1.35	A
USGS	11152500	2015-10-17 15:00:00	PDT	0	A	1.35	A
USGS	11152500	2015-10-17 15:15:00	PDT	0	A	1.35	A
USGS	11152500	2015-10-17 15:30:00	PDT	0	A	1.36	A
USGS	11152500	2015-10-17 15:45:00	PDT	0	A	1.35	A
USGS	11152500	2015-10-17 16:00:00	PDT	0	A	1.35	A
USGS	11152500	2015-10-17 16:15:00	PDT	0	A	1.35	A
USGS	11152500	2015-10-17 16:30:00	PDT	0	A	1.35	A
USGS	11152500	2015-10-17 16:45:00	PDT	0	A	1.35	A
USGS	11152500	2015-10-17 17:00:00	PDT	0	A	1.35	A
USGS	11152500	2015-10-17 17:15:00	PDT	0	A	1.35	A
USGS	11152500	2015-10-17 17:30:00	PDT	0	A	1.35	A
USGS	11152500	2015-10-17 17:45:00	PDT	0	A	1.35	A
USGS	11152500	2015-10-17 18:00:00	PDT	0	A	1.35	A
USGS	11152500	2015-10-17 18:15:00	PDT	0	A	1.35	A
USGS	11152500	2015-10-17 18:30:00	PDT	0	A	1.35	A
USGS	11152500	2015-10-17 18:45:00	PDT	0	A	1.35	A
USGS	11152500	2015-10-17 19:00:00	PDT	0	A	1.35	A
USGS	11152500	2015-10-17 19:15:00	PDT	0	A	1.35	A
USGS	11152500	2015-10-17 19:30:00	PDT	0	A	1.35	A
USGS	11152500	2015-10-17 19:45:00	PDT	0	A	1.35	A
USGS	11152500	2015-10-17 20:00:00	PDT	0	A	1.35	A
USGS	11152500	2015-10-17 20:15:00	PDT	0	A	1.35	A
USGS	11152500	2015-10-17 20:30:00	PDT	0	A	1.35	A
USGS	11152500	2015-10-17 20:45:00	PDT	0	A	1.35	A
USGS	11152500	2015-10-17 21:00:00	PDT	0	A	1.35	A
USGS	11152500	2015-10-17 21:15:00	PDT	0	A	1.35	A
USGS	11152500	2015-10-17 21:30:00	PDT	0	A	1.35	A
USGS	11152500	2015-10-17 21:45:00	PDT	0	A	1.35	A
USGS	11152500	2015-10-17 22:00:00	PDT	0	A	1.35	A
USGS	11152500	2015-10-17 22:15:00	PDT	0	A	1.35	A
USGS	11152500	2015-10-17 22:30:00	PDT	0	A	1.35	A
USGS	11152500	2015-10-17 22:45:00	PDT	0	A	1.35	A
USGS	11152500	2015-10-17 23:00:00	PDT	0	A	1.35	A
USGS	11152500	2015-10-17 23:15:00	PDT	0	A	1.35	A
USGS	11152500	2015-10-17 23:30:00	PDT	0	A	1.35	A
USGS	11152500	2015-10-17 23:45:00	PDT	0	A	1.35	A
USGS	11152500	2015-10-18	PDT	0	A	1.35	A
USGS	11152500	2015-10-18 00:15:00	PDT	0	A	1.35	A
USGS	11152500	2015-10-18 00:30:00	PDT	0	A	1.35	A
USGS	11152500	2015-10-18 00:45:00	PDT	0	A	1.35	A
USGS	11152500	2015-10-18 01:00:00	PDT	0	A	1.35	A
USGS	11152500	2015-10-18 01:15:00	PDT	0	A	1.35	A
USGS	11152500	2015-10-18 01:30:00	PDT	0	A	1.35	A
USGS	11152500	2015-10-18 01:45:00	PDT	0	A	1.35	A
USGS	11152500	2015-10-18 02:00:00	PDT	0	A	1.35	A
USGS	11152500	2015-10-18 02:15:00	PDT	0	A	1.35	A
USGS	11152500	2015-10-18 02:30:00	PDT	0	A	1.35	A
USGS	11152500	2015-10-18 02:45:00	PDT	0	A	1.35	A
USGS	11152500	2015-10-18 03:00:00	PDT	0	A	1.35	A
USGS	11152500	2015-10-18 03:15:00	PDT	0	A	1.35	A
USGS	11152500	2015-10-18 03:30:00	PDT	0	A	1.35	A
USGS	11152500	2015-10-18 03:45:00	PDT	0	A	1.35	A
USGS	11152500	2015-10-18 04:00:00	PDT	0	A	1.35	A
USGS	11152500	2015-10-18 04:15:00	PDT	0	A	1.35	A
USGS	11152500	2015-10-18 04:30:00	PDT	0	A	1.35	A
USGS	11152500	2015-10-18 04:45:00	PDT	0	A	1.35	A
USGS	11152500	2015-10-18 05:00:00	PDT	0	A	1.35	A
USGS	11152500	2015-10-18 05:15:00	PDT	0	A	1.35	A
USGS	11152500	2015-10-18 05:30:00	PDT	0	A	1.35	A
USGS	11152500	2015-10-18 05:45:00	PDT	0	A	1.35	A
USGS	11152500	2015-10-18 06:00:00	PDT	0	A	1.35	A
USGS	11152500	2015-10-18 06:15:00	PDT	0	A	1.35	A
USGS	11152500	2015-10-18 06:30:00	PDT	0	A	1.35	A
USGS	11152500	2015-10-18 06:45:00	PDT	0	A	1.35	A
USGS	11152500	2015-10-18 07:00:00	PDT	0	A	1.35	A
USGS	11152500	2015-10-18 07:15:00	PDT	0	A	1.35	A
USGS	11152500	2015-10-18 07:30:00	PDT	0	A	1.35	A
USGS	11152500	2015-10-18 07:45:00	PDT	0	A	1.35	A
USGS	11152500	2015-10-18 08:00:00	PDT	0	A	1.35	A
USGS	11152500	2015-10-18 08:15:00	PDT	0	A	1.35	A
USGS	11152500	2015-10-18 08:30:00	PDT	0	A	1.35	A
USGS	11152500	2015-10-18 08:45:00	PDT	0	A	1.35	A
USGS	11152500	2015-10-18 09:00:00	PDT	0	A	1.35	A
USGS	11152500	2015-10-18 09:15:00	PDT	0	A	1.35	A
USGS	11152500	2015-10-18 09:30:00	PDT	0	A	1.35	A
USGS	11152500	2015-10-18 09:45:00	PDT	0	A	1.35	A
USGS	11152500	2015-10-18 10:00:00	PDT	0	A	1.35	A
USGS	11152500	2015-10-18 10:15:00	PDT	0	A	1.35	A
USGS	11152500	2015-10-18 10:30:00	PDT	0	A	1.35	A
USGS	11152500	2015-10-18 10:45:00	PDT	0	A	1.35	A
USGS	11152500	2015-10-18 11:00:00	PDT	0	A	1.35	A
USGS	11152500	2015-10-18 11:15:00	PDT	0	A	1.35	A
USGS	11152500	2015-10-18 11:30:00	PDT	0	A	1.35	A
USGS	11152500	2015-10-18 11:45:00	PDT	0	A	1.35	A
USGS	11152500	2015-10-18 12:00:00	PDT	0	A	1.35	A
USGS	11152500	2015-10-18 12:15:00	PDT	0	A	1.35	A
USGS	11152500	2015-10-18 12:30:00	PDT	0	A	1.35	A
USGS	11152500	2015-10-18 12:45:00	PDT	0	A	1.35	A
USGS	11152500	2015-10-18 13:00:00	PDT	0	A	1.35	A
USGS	11152500	2015-10-18 13:15:00	PDT	0	A	1.36	A
USGS	11152500	2015-10-18 13:30:00	PDT	0	A	1.34	A
USGS	11152500	2015-10-18 13:45:00	PDT	0	A	1.35	A
USGS	11152500	2015-10-18 14:00:00	PDT	0	A	1.35	A
USGS	11152500	2015-10-18 14:15:00	PDT	0	A	1.35	A
USGS	11152500	2015-10-18 14:30:00	PDT	0	A	1.35	A
USGS	11152500	2015-10-18 14:45:00	PDT	0	A	1.36	A
USGS	11152500	2015-10-18 15:00:00	PDT	0	A	1.35	A
USGS	11152500	2015-10-18 15:15:00	PDT	0	A	1.34	A
USGS	11152500	2015-10-18 15:30:00	PDT	0	A	1.35	A
USGS	11152500	2015-10-18 15:45:00	PDT	0	A	1.34	A
USGS	11152500	2015-10-18 16:00:00	PDT	0	A	1.35	A
USGS	11152500	2015-10-18 16:15:00	PDT	0	A	1.35	A
USGS	11152500	2015-10-18 16:30:00	PDT	0	A	1.35	A
USGS	11152500	2015-10-18 16:45:00	PDT	0	A	1.35	A
USGS	11152500	2015-10-18 17:00:00	PDT	0	A	1.34	A
USGS	11152500	2015-10-18 17:15:00	PDT	0	A	1.35	A
USGS	11152500	2015-10-18 17:30:00	PDT	0	A	1.35	A
USGS	11152500	2015-10-18 17:45:00	PDT	0	A	1.34	A
USGS	11152500	2015-10-18 18:00:00	PDT	0	A	1.35	A
USGS	11152500	2015-10-18 18:15:00	PDT	0	A	1.35	A
USGS	11152500	2015-10-18 18:30:00	PDT	0	A	1.35	A
USGS	11152500	2015-10-18 18:45:00	PDT	0	A	1.35	A
USGS	11152500	2015-10-18 19:00:00	PDT	0	A	1.35	A
USGS	11152500	2015-10-18 19:15:00	PDT	0	A	1.35	A
USGS	11152500	2015-10-18 19:30:00	PDT	0	A	1.35	A
USGS	11152500	2015-10-18 19:45:00	PDT	0	A	1.35	A
USGS	11152500	2015-10-18 20:00:00	PDT	0	A	1.35	A
USGS	11152500	2015-10-18 20:15:00	PDT	0	A	1.35	A
USGS	11152500	2015-10-18 20:30:00	PDT	0	A	1.35	A
USGS	11152500	2015-10-18 20:45:00	PDT	0	A	1.35	A
USGS	11152500	2015-10-18 21:00:00	PDT	0	A	1.35	A
USGS	11152500	2015-10-18 21:15:00	PDT	0	A	1.35	A
USGS	11152500	2015-10-18 21:30:00	PDT	0	A	1.35	A
USGS	11152500	2015-10-18 21:45:00	PDT	0	A	1.35	A
USGS	11152500	2015-10-18 22:00:00	PDT	0	A	1.35	A
USGS	11152500	2015-10-18 22:15:00	PDT	0	A	1.35	A
USGS	11152500	2015-10-18 22:30:00	PDT	0	A	1.35	A
USGS	11152500	2015-10-18 22:45:00	PDT	0	A	1.35	A
USGS	11152500	2015-10-18 23:00:00	PDT	0	A	1.35	A
USGS	11152500	2015-10-18 23:15:00	PDT	0	A	1.35	A
USGS	11152500	2015-10-18 23:30:00	PDT	0	A	1.35	A
USGS	11152500	2015-10-18 23:45:00	PDT	0	A	1.35	A
USGS	11152500	2015-10-19	PDT	0	A	1.35	A
USGS	11152500	2015-10-19 00:15:00	PDT	0	A	1.35	A
USGS	11152500	2015-10-19 00:30:00	PDT	0	A	1.35	A
USGS	11152500	2015-10-19 00:45:00	PDT	0	A	1.35	A
USGS	11152500	2015-10-19 01:00:00	PDT	0	A	1.35	A
USGS	11152500	2015-10-19 01:15:00	PDT	0	A	1.35	A
USGS	11152500	2015-10-19 01:30:00	PDT	0	A	1.35	A
USGS	11152500	2015-10-19 01:45:00	PDT	0	A	1.35	A
USGS	11152500	2015-10-19 02:00:00	PDT	0	A	1.35	A
USGS	11152500	2015-10-19 02:15:00	PDT	0	A	1.35	A
USGS	11152500	2015-10-19 02:30:00	PDT	0	A	1.35	A
USGS	11152500	2015-10-19 02:45:00	PDT	0	A	1.35	A
USGS	11152500	2015-10-19 03:00:00	PDT	0	A	1.35	A
USGS	11152500	2015-10-19 03:15:00	PDT	0	A	1.35	A
USGS	11152500	2015-10-19 03:30:00	PDT	0	A	1.35	A
USGS	11152500	2015-10-19 03:45:00	PDT	0	A	1.35	A
USGS	11152500	2015-10-19 04:00:00	PDT	0	A	1.35	A
USGS	11152500	2015-10-19 04:15:00	PDT	0	A	1.35	A
USGS	11152500	2015-10-19 04:30:00	PDT	0	A	1.35	A
USGS	11152500	2015-10-19 04:45:00	PDT	0	A	1.35	A
USGS	11152500	2015-10-19 05:00:00	PDT	0	A	1.35	A
USGS	11152500	2015-10-19 05:15:00	PDT	0	A	1.35	A
USGS	11152500	2015-10-19 05:30:00	PDT	0	A	1.35	A
USGS	11152500	2015-10-19 05:45:00	PDT	0	A	1.35	A
USGS	11152500	2015-10-19 06:00:00	PDT	0	A	1.35	A
USGS	11152500	2015-10-19 06:15:00	PDT	0	A	1.35	A
USGS	11152500	2015-10-19 06:30:00	PDT	0	A	1.35	A
USGS	11152500	2015-10-19 06:45:00	PDT	0	A	1.35	A
USGS	11152500	2015-10-19 07:00:00	PDT	0	A	1.35	A
USGS	11152500	2015-10-19 07:15:00	PDT	0	A	1.35	A
USGS	11152500	2015-10-19 07:30:00	PDT	0	A	1.35	A
USGS	11152500	2015-10-19 07:45:00	PDT	0	A	1.35	A
USGS	11152500	2015-10-19 08:00:00	PDT	0	A	1.35	A
USGS	11152500	2015-10-19 08:15:00	PDT	0	A	1.35	A
USGS	11152500	2015-10-19 08:30:00	PDT	0	A	1.35	A
USGS	11152500	2015-10-19 08:45:00	PDT	0	A	1.35	A
USGS	11152500	2015-10-19 09:00:00	PDT	0	A	1.35	A
USGS	11152500	2015-10-19 09:15:00	PDT	0	A	1.35	A
USGS	11152500	2015-10-19 09:30:00	PDT	0	A	1.35	A
USGS	11152500	2015-10-19 09:45:00	PDT	0	A	1.35	A
USGS	11152500	2015-10-19 10:00:00	PDT	0	A	1.35	A
USGS	11152500	2015-10-19 10:15:00	PDT	0	A	1.35	A
USGS	11152500	2015-10-19 10:30:00	PDT	0	A	1.34	A
USGS	11152500	2015-10-19 10:45:00	PDT	0	A	1.35	A
USGS	11152500	2015-10-19 11:00:00	PDT	0	A	1.35	A
USGS	11152500	2015-10-19 11:15:00	PDT	0	A	1.35	A
USGS	11152500	2015-10-19 11:30:00	PDT	0	A	1.35	A
USGS	11152500	2015-10-19 11:45:00	PDT	0	A	1.35	A
USGS	11152500	2015-10-19 12:00:00	PDT	0	A	1.35	A
USGS	11152500	2015-10-19 12:15:00	PDT	0	A	1.35	A
USGS	11152500	2015-10-19 12:30:00	PDT	0	A	1.35	A
USGS	11152500	2015-10-19 12:45:00	PDT	0	A	1.35	A
USGS	11152500	2015-10-19 13:00:00	PDT	0	A	1.35	A
USGS	11152500	2015-10-19 13:15:00	PDT	0	A	1.35	A
USGS	11152500	2015-10-19 13:30:00	PDT	0	A	1.34	A
USGS	11152500	2015-10-19 13:45:00	PDT	0	A	1.34	A
USGS	11152500	2015-10-19 14:00:00	PDT	0	A	1.35	A
USGS	11152500	2015-10-19 14:15:00	PDT	0	A	1.35	A
USGS	11152500	2015-10-19 14:30:00	PDT	0	A	1.35	A
USGS	11152500	2015-10-19 14:45:00	PDT	0	A	1.35	A
USGS	11152500	2015-10-19 15:00:00	PDT	0	A	1.35	A
USGS	11152500	2015-10-19 15:15:00	PDT	0	A	1.35	A
USGS	11152500	2015-10-19 15:30:00	PDT	0	A	1.35	A
USGS	11152500	2015-10-19 15:45:00	PDT	0	A	1.35	A
USGS	11152500	2015-10-19 16:00:00	PDT	0	A	1.35	A
USGS	11152500	2015-10-19 16:15:00	PDT	0	A	1.35	A
USGS	11152500	2015-10-19 16:30:00	PDT	0	A	1.34	A
USGS	11152500	2015-10-19 16:45:00	PDT	0	A	1.34	A
USGS	11152500	2015-10-19 17:00:00	PDT	0	A	1.35	A
USGS	11152500	2015-10-19 17:15:00	PDT	0	A	1.35	A
USGS	11152500	2015-10-19 17:30:00	PDT	0	A	1.35	A
USGS	11152500	2015-10-19 17:45:00	PDT	0	A	1.35	A
USGS	11152500	2015-10-19 18:00:00	PDT	0	A	1.35	A
USGS	11152500	2015-10-19 18:15:00	PDT	0	A	1.35	A
USGS	11152500	2015-10-19 18:30:00	PDT	0	A	1.35	A
USGS	11152500	2015-10-19 18:45:00	PDT	0	A	1.35	A
USGS	11152500	2015-10-19 19:00:00	PDT	0	A	1.35	A
USGS	11152500	2015-10-19 19:15:00	PDT	0	A	1.35	A
USGS	11152500	2015-10-19 19:30:00	PDT	0	A	1.35	A
USGS	11152500	2015-10-19 19:45:00	PDT	0	A	1.35	A
USGS	11152500	2015-10-19 20:00:00	PDT	0	A	1.35	A
USGS	11152500	2015-10-19 20:15:00	PDT	0	A	1.35	A
USGS	11152500	2015-10-19 20:30:00	PDT	0	A	1.35	A
USGS	11152500	2015-10-19 20:45:00	PDT	0	A	1.35	A
USGS	11152500	2015-10-19 21:00:00	PDT	0	A	1.35	A
USGS	11152500	2015-10-19 21:15:00	PDT	0	A	1.35	A
USGS	11152500	2015-10-19 21:30:00	PDT	0	A	1.35	A
USGS	11152500	2015-10-19 21:45:00	PDT	0	A	1.35	A
USGS	11152500	2015-10-19 22:00:00	PDT	0	A	1.35	A
USGS	11152500	2015-10-19 22:15:00	PDT	0	A	1.35	A
USGS	11152500	2015-10-19 22:30:00	PDT	0	A	1.35	A
USGS	11152500	2015-10-19 22:45:00	PDT	0	A	1.35	A
USGS	11152500	2015-10-19 23:00:00	PDT	0	A	1.35	A
USGS	11152500	2015-10-19 23:15:00	PDT	0	A	1.35	A
USGS	11152500	2015-10-19 23:30:00	PDT	0	A	1.35	A
USGS	11152500	2015-10-19 23:45:00	PDT	0	A	1.35	A
USGS	11152500	2015-10-20	PDT	0	A	1.35	A
USGS	11152500	2015-10-20 00:15:00	PDT	0	A	1.35	A
USGS	11152500	2015-10-20 00:30:00	PDT	0	A	1.35	A
USGS	11152500	2015-10-20 00:45:00	PDT	0	A	1.35	A
USGS	11152500	2015-10-20 01:00:00	PDT	0	A	1.35	A
USGS	11152500	2015-10-20 01:15:00	PDT	0	A	1.35	A
USGS	11152500	2015-10-20 01:30:00	PDT	0	A	1.35	A
USGS	11152500	2015-10-20 01:45:00	PDT	0	A	1.35	A
USGS	11152500	2015-10-20 02:00:00	PDT	0	A	1.35	A
USGS	11152500	2015-10-20 02:15:00	PDT	0	A	1.35	A
USGS	11152500	2015-10-20 02:30:00	PDT	0	A	1.35	A
USGS	11152500	2015-10-20 02:45:00	PDT	0	A	1.35	A
USGS	11152500	2015-10-20 03:00:00	PDT	0	A	1.35	A
USGS	11152500	2015-10-20 03:15:00	PDT	0	A	1.35	A
USGS	11152500	2015-10-20 03:30:00	PDT	0	A	1.35	A
USGS	11152500	2015-10-20 03:45:00	PDT	0	A	1.35	A
USGS	11152500	2015-10-20 04:00:00	PDT	0	A	1.35	A
USGS	11152500	2015-10-20 04:15:00	PDT	0	A	1.35	A
USGS	11152500	2015-10-20 04:30:00	PDT	0	A	1.35	A
USGS	11152500	2015-10-20 04:45:00	PDT	0	A	1.35	A
USGS	11152500	2015-10-20 05:00:00	PDT	0	A	1.35	A
USGS	11152500	2015-10-20 05:15:00	PDT	0	A	1.35	A
USGS	11152500	2015-10-20 05:30:00	PDT	0	A	1.35	A
USGS	11152500	2015-10-20 05:45:00	PDT	0	A	1.35	A
USGS	11152500	2015-10-20 06:00:00	PDT	0	A	1.35	A
USGS	11152500	2015-10-20 06:15:00	PDT	0	A	1.35	A
USGS	11152500	2015-10-20 06:30:00	PDT	0	A	1.35	A
USGS	11152500	2015-10-20 06:45:00	PDT	0	A	1.35	A
USGS	11152500	2015-10-20 07:00:00	PDT	0	A	1.35	A
USGS	11152500	2015-10-20 07:15:00	PDT	0	A	1.35	A
USGS	11152500	2015-10-20 07:30:00	PDT	0	A	1.35	A
USGS	11152500	2015-10-20 07:45:00	PDT	0	A	1.35	A
USGS	11152500	2015-10-20 08:00:00	PDT	0	A	1.35	A
USGS	11152500	2015-10-20 08:15:00	PDT	0	A	1.35	A
USGS	11152500	2015-10-20 08:30:00	PDT	0	A	1.35	A
USGS	11152500	2015-10-20 08:45:00	PDT	0	A	1.35	A
USGS	11152500	2015-10-20 09:00:00	PDT	0	A	1.35	A
USGS	11152500	2015-10-20 09:15:00	PDT	0	A	1.35	A
USGS	11152500	2015-10-20 09:30:00	PDT	0	A	1.35	A
USGS	11152500	2015-10-20 09:45:00	PDT	0	A	1.35	A
USGS	11152500	2015-10-20 10:00:00	PDT	0	A	1.35	A
USGS	11152500	2015-10-20 10:15:00	PDT	0	A	1.35	A
USGS	11152500	2015-10-20 10:30:00	PDT	0	A	1.35	A
USGS	11152500	2015-10-20 10:45:00	PDT	0	A	1.35	A
USGS	11152500	2015-10-20 11:00:00	PDT	0	A	1.35	A
USGS	11152500	2015-10-20 11:15:00	PDT	0	A	1.35	A
USGS	11152500	2015-10-20 11:30:00	PDT	0	A	1.35	A
USGS	11152500	2015-10-20 11:45:00	PDT	0	A	1.35	A
USGS	11152500	2015-10-20 12:00:00	PDT	0	A	1.35	A
USGS	11152500	2015-10-20 12:15:00	PDT	0	A	1.35	A
USGS	11152500	2015-10-20 12:30:00	PDT	0	A	1.35	A
USGS	11152500	2015-10-20 12:45:00	PDT	0	A	1.35	A
USGS	11152500	2015-10-20 13:00:00	PDT	0	A	1.35	A
USGS	11152500	2015-10-20 13:15:00	PDT	0	A	1.35	A
USGS	11152500	2015-10-20 13:30:00	PDT	0	A	1.35	A
USGS	11152500	2015-10-20 13:45:00	PDT	0	A	1.35	A
USGS	11152500	2015-10-20 14:00:00	PDT	0	A	1.35	A
USGS	11152500	2015-10-20 14:15:00	PDT	0	A	1.35	A
USGS	11152500	2015-10-20 14:30:00	PDT	0	A	1.35	A
USGS	11152500	2015-10-20 14:45:00	PDT	0	A	1.35	A
USGS	11152500	2015-10-20 15:00:00	PDT	0	A	1.35	A
USGS	11152500	2015-10-20 15:15:00	PDT	0	A	1.35	A
USGS	11152500	2015-10-20 15:30:00	PDT	0	A	1.35	A
USGS	11152500	2015-10-20 15:45:00	PDT	0	A	1.35	A
USGS	11152500	2015-10-20 16:00:00	PDT	0	A	1.35	A
USGS	11152500	2015-10-20 16:15:00	PDT	0	A	1.35	A
USGS	11152500	2015-10-20 16:30:00	PDT	0	A	1.35	A
USGS	11152500	2015-10-20 16:45:00	PDT	0	A	1.35	A
USGS	11152500	2015-10-20 17:00:00	PDT	0	A	1.35	A
USGS	11152500	2015-10-20 17:15:00	PDT	0	A	1.35	A
USGS	11152500	2015-10-20 17:30:00	PDT	0	A	1.35	A
USGS	11152500	2015-10-20 17:45:00	PDT	0	A	1.35	A
USGS	11152500	2015-10-20 18:00:00	PDT	0	A	1.35	A
USGS	11152500	2015-10-20 18:15:00	PDT	0	A	1.35	A
USGS	11152500	2015-10-20 18:30:00	PDT	0	A	1.35	A
USGS	11152500	2015-10-20 18:45:00	PDT	0	A	1.35	A
USGS	11152500	2015-10-20 19:00:00	PDT	0	A	1.35	A
USGS	11152500	2015-10-20 19:15:00	PDT	0	A	1.35	A
USGS	11152500	2015-10-20 19:30:00	PDT	0	A	1.35	A
USGS	11152500	2015-10-20 19:45:00	PDT	0	A	1.35	A
USGS	11152500	2015-10-20 20:00:00	PDT	0	A	1.35	A
USGS	11152500	2015-10-20 20:15:00	PDT	0	A	1.35	A
USGS	11152500	2015-10-20 20:30:00	PDT	0	A	1.35	A
USGS	11152500	2015-10-20 20:45:00	PDT	0	A	1.35	A
USGS	11152500	2015-10-20 21:00:00	PDT	0	A	1.35	A
USGS	11152500	2015-10-20 21:15:00	PDT	0	A	1.35	A
USGS	11152500	2015-10-20 21:30:00	PDT	0	A	1.35	A
USGS	11152500	2015-10-20 21:45:00	PDT	0	A	1.35	A
USGS	11152500	2015-10-20 22:00:00	PDT	0	A	1.35	A
USGS	11152500	2015-10-20 22:15:00	PDT	0	A	1.35	A
USGS	11152500	2015-10-20 22:30:00	PDT	0	A	1.35	A
USGS	11152500	2015-10-20 22:45:00	PDT	0	A	1.35	A
USGS	11152500	2015-10-20 23:00:00	PDT	0	A	1.35	A
USGS	11152500	2015-10-20 23:15:00	PDT	0	A	1.35	A
USGS	11152500	2015-10-20 23:30:00	PDT	0	A	1.35	A
USGS	11152500	2015-10-20 23:45:00	PDT	0	A	1.35	A
USGS	11152500	2015-10-21	PDT	0	A	1.35	A
USGS	11152500	2015-10-21 00:15:00	PDT	0	A	1.35	A
USGS	11152500	2015-10-21 00:30:00	PDT	0	A	1.35	A
USGS	11152500	2015-10-21 00:45:00	PDT	0	A	1.35	A
USGS	11152500	2015-10-21 01:00:00	PDT	0	A	1.35	A
USGS	11152500	2015-10-21 01:15:00	PDT	0	A	1.35	A
USGS	11152500	2015-10-21 01:30:00	PDT	0	A	1.35	A
USGS	11152500	2015-10-21 01:45:00	PDT	0	A	1.35	A
USGS	11152500	2015-10-21 02:00:00	PDT	0	A	1.35	A
USGS	11152500	2015-10-21 02:15:00	PDT	0	A	1.35	A
USGS	11152500	2015-10-21 02:30:00	PDT	0	A	1.35	A
USGS	11152500	2015-10-21 02:45:00	PDT	0	A	1.35	A
USGS	11152500	2015-10-21 03:00:00	PDT	0	A	1.35	A
USGS	11152500	2015-10-21 03:15:00	PDT	0	A	1.35	A
USGS	11152500	2015-10-21 03:30:00	PDT	0	A	1.35	A
USGS	11152500	2015-10-21 03:45:00	PDT	0	A	1.35	A
USGS	11152500	2015-10-21 04:00:00	PDT	0	A	1.35	A
USGS	11152500	2015-10-21 04:15:00	PDT	0	A	1.35	A
USGS	11152500	2015-10-21 04:30:00	PDT	0	A	1.35	A
USGS	11152500	2015-10-21 04:45:00	PDT	0	A	1.35	A
USGS	11152500	2015-10-21 05:00:00	PDT	0	A	1.35	A
USGS	11152500	2015-10-21 05:15:00	PDT	0	A	1.35	A
USGS	11152500	2015-10-21 05:30:00	PDT	0	A	1.35	A
USGS	11152500	2015-10-21 05:45:00	PDT	0	A	1.35	A
USGS	11152500	2015-10-21 06:00:00	PDT	0	A	1.35	A
USGS	11152500	2015-10-21 06:15:00	PDT	0	A	1.35	A
USGS	11152500	2015-10-21 06:30:00	PDT	0	A	1.35	A
USGS	11152500	2015-10-21 06:45:00	PDT	0	A	1.35	A
USGS	11152500	2015-10-21 07:00:00	PDT	0	A	1.35	A
USGS	11152500	2015-10-21 07:15:00	PDT	0	A	1.35	A
USGS	11152500	2015-10-21 07:30:00	PDT	0	A	1.35	A
USGS	11152500	2015-10-21 07:45:00	PDT	0	A	1.35	A
USGS	11152500	2015-10-21 08:00:00	PDT	0	A	1.35	A
USGS	11152500	2015-10-21 08:15:00	PDT	0	A	1.35	A
USGS	11152500	2015-10-21 08:30:00	PDT	0	A	1.35	A
USGS	11152500	2015-10-21 08:45:00	PDT	0	A	1.35	A
USGS	11152500	2015-10-21 09:00:00	PDT	0	A	1.35	A
USGS	11152500	2015-10-21 09:15:00	PDT	0	A	1.35	A
USGS	11152500	2015-10-21 09:30:00	PDT	0	A	1.35	A
USGS	11152500	2015-10-21 09:45:00	PDT	0	A	1.35	A
USGS	11152500	2015-10-21 10:00:00	PDT	0	A	1.35	A
USGS	11152500	2015-10-21 10:15:00	PDT	0	A	1.35	A
USGS	11152500	2015-10-21 10:30:00	PDT	0	A	1.35	A
USGS	11152500	2015-10-21 10:45:00	PDT	0	A	1.35	A
USGS	11152500	2015-10-21 11:00:00	PDT	0	A	1.35	A
USGS	11152500	2015-10-21 11:15:00	PDT	0	A	1.35	A
USGS	11152500	2015-10-21 11:30:00	PDT	0	A	1.35	A
USGS	11152500	2015-10-21 11:45:00	PDT	0	A	1.35	A
USGS	11152500	2015-10-21 12:00:00	PDT	0	A	1.35	A
USGS	11152500	2015-10-21 12:15:00	PDT	0	A	1.36	A
USGS	11152500	2015-10-21 12:30:00	PDT	0	A	1.35	A
USGS	11152500	2015-10-21 12:45:00	PDT	0	A	1.35	A
USGS	11152500	2015-10-21 13:00:00	PDT	0	A	1.35	A
USGS	11152500	2015-10-21 13:15:00	PDT	0	A	1.35	A
USGS	11152500	2015-10-21 13:30:00	PDT	0	A	1.35	A
USGS	11152500	2015-10-21 13:45:00	PDT	0	A	1.35	A
USGS	11152500	2015-10-21 14:00:00	PDT	0	A	1.35	A
USGS	11152500	2015-10-21 14:15:00	PDT	0	A	1.35	A
USGS	11152500	2015-10-21 14:30:00	PDT	0	A	1.35	A
USGS	11152500	2015-10-21 14:45:00	PDT	0	A	1.35	A
USGS	11152500	2015-10-21 15:00:00	PDT	0	A	1.35	A
USGS	11152500	2015-10-21 15:15:00	PDT	0	A	1.35	A
USGS	11152500	2015-10-21 15:30:00	PDT	0	A	1.35	A
USGS	11152500	2015-10-21 15:45:00	PDT	0	A	1.35	A
USGS	11152500	2015-10-21 16:00:00	PDT	0	A	1.35	A
USGS	11152500	2015-10-21 16:15:00	PDT	0	A	1.35	A
USGS	11152500	2015-10-21 16:30:00	PDT	0	A	1.35	A
USGS	11152500	2015-10-21 16:45:00	PDT	0	A	1.35	A
USGS	11152500	2015-10-21 17:00:00	PDT	0	A	1.35	A
USGS	11152500	2015-10-21 17:15:00	PDT	0	A	1.35	A
USGS	11152500	2015-10-21 17:30:00	PDT	0	A	1.35	A
USGS	11152500	2015-10-21 17:45:00	PDT	0	A	1.35	A
USGS	11152500	2015-10-21 18:00:00	PDT	0	A	1.35	A
USGS	11152500	2015-10-21 18:15:00	PDT	0	A	1.35	A
USGS	11152500	2015-10-21 18:30:00	PDT	0	A	1.35	A
USGS	11152500	2015-10-21 18:45:00	PDT	0	A	1.35	A
USGS	11152500	2015-10-21 19:00:00	PDT	0	A	1.35	A
USGS	11152500	2015-10-21 19:15:00	PDT	0	A	1.35	A
USGS	11152500	2015-10-21 19:30:00	PDT	0	A	1.35	A
USGS	11152500	2015-10-21 19:45:00	PDT	0	A	1.35	A
USGS	11152500	2015-10-21 20:00:00	PDT	0	A	1.35	A
USGS	11152500	2015-10-21 20:15:00	PDT	0	A	1.35	A
USGS	11152500	2015-10-21 20:30:00	PDT	0	A	1.35	A
USGS	11152500	2015-10-21 20:45:00	PDT	0	A	1.35	A
USGS	11152500	2015-10-21 21:00:00	PDT	0	A	1.35	A
USGS	11152500	2015-10-21 21:15:00	PDT	0	A	1.35	A
USGS	11152500	2015-10-21 21:30:00	PDT	0	A	1.35	A
USGS	11152500	2015-10-21 21:45:00	PDT	0	A	1.35	A
USGS	11152500	2015-10-21 22:00:00	PDT	0	A	1.35	A
USGS	11152500	2015-10-21 22:15:00	PDT	0	A	1.35	A
USGS	11152500	2015-10-21 22:30:00	PDT	0	A	1.35	A
USGS	11152500	2015-10-21 22:45:00	PDT	0	A	1.35	A
USGS	11152500	2015-10-21 23:00:00	PDT	0	A	1.35	A
USGS	11152500	2015-10-21 23:15:00	PDT	0	A	1.35	A
USGS	11152500	2015-10-21 23:30:00	PDT	0	A	1.35	A
USGS	11152500	2015-10-21 23:45:00	PDT	0	A	1.35	A
USGS	11152500	2015-10-22	PDT	0	A	1.35	A
USGS	11152500	2015-10-22 00:15:00	PDT	0	A	1.35	A
USGS	11152500	2015-10-22 00:30:00	PDT	0	A	1.35	A
USGS	11152500	2015-10-22 00:45:00	PDT	0	A	1.35	A
USGS	11152500	2015-10-22 01:00:00	PDT	0	A	1.35	A
USGS	11152500	2015-10-22 01:15:00	PDT	0	A	1.35	A
USGS	11152500	2015-10-22 01:30:00	PDT	0	A	1.35	A
USGS	11152500	2015-10-22 01:45:00	PDT	0	A	1.35	A
USGS	11152500	2015-10-22 02:00:00	PDT	0	A	1.35	A
USGS	11152500	2015-10-22 02:15:00	PDT	0	A	1.35	A
USGS	11152500	2015-10-22 02:30:00	PDT	0	A	1.35	A
USGS	11152500	2015-10-22 02:45:00	PDT	0	A	1.35	A
USGS	11152500	2015-10-22 03:00:00	PDT	0	A	1.35	A
USGS	11152500	2015-10-22 03:15:00	PDT	0	A	1.35	A
USGS	11152500	2015-10-22 03:30:00	PDT	0	A	1.35	A
USGS	11152500	2015-10-22 03:45:00	PDT	0	A	1.35	A
USGS	11152500	2015-10-22 04:00:00	PDT	0	A	1.35	A
USGS	11152500	2015-10-22 04:15:00	PDT	0	A	1.35	A
USGS	11152500	2015-10-22 04:30:00	PDT	0	A	1.35	A
USGS	11152500	2015-10-22 04:45:00	PDT	0	A	1.35	A
USGS	11152500	2015-10-22 05:00:00	PDT	0	A	1.35	A
USGS	11152500	2015-10-22 05:15:00	PDT	0	A	1.35	A
USGS	11152500	2015-10-22 05:30:00	PDT	0	A	1.35	A
USGS	11152500	2015-10-22 05:45:00	PDT	0	A	1.35	A
USGS	11152500	2015-10-22 06:00:00	PDT	0	A	1.35	A
USGS	11152500	2015-10-22 06:15:00	PDT	0	A	1.35	A
USGS	11152500	2015-10-22 06:30:00	PDT	0	A	1.35	A
USGS	11152500	2015-10-22 06:45:00	PDT	0	A	1.35	A
USGS	11152500	2015-10-22 07:00:00	PDT	0	A	1.35	A
USGS	11152500	2015-10-22 07:15:00	PDT	0	A	1.35	A
USGS	11152500	2015-10-22 07:30:00	PDT	0	A	1.35	A
USGS	11152500	2015-10-22 07:45:00	PDT	0	A	1.35	A
USGS	11152500	2015-10-22 08:00:00	PDT	0	A	1.35	A
USGS	11152500	2015-10-22 08:15:00	PDT	0	A	1.35	A
USGS	11152500	2015-10-22 08:30:00	PDT	0	A	1.35	A
USGS	11152500	2015-10-22 08:45:00	PDT	0	A	1.35	A
USGS	11152500	2015-10-22 09:00:00	PDT	0	A	1.35	A
USGS	11152500	2015-10-22 09:15:00	PDT	0	A	1.35	A
USGS	11152500	2015-10-22 09:30:00	PDT	0	A	1.35	A
USGS	11152500	2015-10-22 09:45:00	PDT	0	A	1.35	A
USGS	11152500	2015-10-22 10:00:00	PDT	0	A	1.35	A
USGS	11152500	2015-10-22 10:15:00	PDT	0	A	1.35	A
USGS	11152500	2015-10-22 10:30:00	PDT	0	A	1.34	A
USGS	11152500	2015-10-22 10:45:00	PDT	0	A	1.35	A
USGS	11152500	2015-10-22 11:00:00	PDT	0	A	1.35	A
USGS	11152500	2015-10-22 11:15:00	PDT	0	A	1.35	A
USGS	11152500	2015-10-22 11:30:00	PDT	0	A	1.35	A
USGS	11152500	2015-10-22 11:45:00	PDT	0	A	1.35	A
USGS	11152500	2015-10-22 12:00:00	PDT	0	A	1.35	A
USGS	11152500	2015-10-22 12:15:00	PDT	0	A	1.35	A
USGS	11152500	2015-10-22 12:30:00	PDT	0	A	1.35	A
USGS	11152500	2015-10-22 12:45:00	PDT	0	A	1.35	A
USGS	11152500	2015-10-22 13:00:00	PDT	0	A	1.35	A
USGS	11152500	2015-10-22 13:15:00	PDT	0	A	1.35	A
USGS	11152500	2015-10-22 13:30:00	PDT	0	A	1.35	A
USGS	11152500	2015-10-22 13:45:00	PDT	0	A	1.35	A
USGS	11152500	2015-10-22 14:00:00	PDT	0	A	1.35	A
USGS	11152500	2015-10-22 14:15:00	PDT	0	A	1.35	A
USGS	11152500	2015-10-22 14:30:00	PDT	0	A	1.35	A
USGS	11152500	2015-10-22 14:45:00	PDT	0	A	1.35	A
USGS	11152500	2015-10-22 15:00:00	PDT	0	A	1.35	A
USGS	11152500	2015-10-22 15:15:00	PDT	0	A	1.35	A
USGS	11152500	2015-10-22 15:30:00	PDT	0	A	1.35	A
USGS	11152500	2015-10-22 15:45:00	PDT	0	A	1.35	A
USGS	11152500	2015-10-22 16:00:00	PDT	0	A	1.35	A
USGS	11152500	2015-10-22 16:15:00	PDT	0	A	1.35	A
USGS	11152500	2015-10-22 16:30:00	PDT	0	A	1.35	A
USGS	11152500	2015-10-22 16:45:00	PDT	0	A	1.35	A
USGS	11152500	2015-10-22 17:00:00	PDT	0	A	1.35	A
USGS	11152500	2015-10-22 17:15:00	PDT	0	A	1.35	A
USGS	11152500	2015-10-22 17:30:00	PDT	0	A	1.35	A
USGS	11152500	2015-10-22 17:45:00	PDT	0	A	1.35	A
USGS	11152500	2015-10-22 18:00:00	PDT	0	A	1.35	A
USGS	11152500	2015-10-22 18:15:00	PDT	0	A	1.35	A
USGS	11152500	2015-10-22 18:30:00	PDT	0	A	1.35	A
USGS	11152500	2015-10-22 18:45:00	PDT	0	A	1.35	A
USGS	11152500	2015-10-22 19:00:00	PDT	0	A	1.35	A
USGS	11152500	2015-10-22 19:15:00	PDT	0	A	1.35	A
USGS	11152500	2015-10-22 19:30:00	PDT	0	A	1.35	A
USGS	11152500	2015-10-22 19:45:00	PDT	0	A	1.35	A
USGS	11152500	2015-10-22 20:00:00	PDT	0	A	1.35	A
USGS	11152500	2015-10-22 20:15:00	PDT	0	A	1.35	A
USGS	11152500	2015-10-22 20:30:00	PDT	0	A	1.35	A
USGS	11152500	2015-10-22 20:45:00	PDT	0	A	1.35	A
USGS	11152500	2015-10-22 21:00:00	PDT	0	A	1.35	A
USGS	11152500	2015-10-22 21:15:00	PDT	0	A	1.35	A
USGS	11152500	2015-10-22 21:30:00	PDT	0	A	1.35	A
USGS	11152500	2015-10-22 21:45:00	PDT	0	A	1.35	A
USGS	11152500	2015-10-22 22:00:00	PDT	0	A	1.35	A
USGS	11152500	2015-10-22 22:15:00	PDT	0	A	1.35	A
USGS	11152500	2015-10-22 22:30:00	PDT	0	A	1.35	A
USGS	11152500	2015-10-22 22:45:00	PDT	0	A	1.35	A
USGS	11152500	2015-10-22 23:00:00	PDT	0	A	1.35	A
USGS	11152500	2015-10-22 23:15:00	PDT	0	A	1.35	A
USGS	11152500	2015-10-22 23:30:00	PDT	0	A	1.35	A
USGS	11152500	2015-10-22 23:45:00	PDT	0	A	1.35	A
USGS	11152500	2015-10-23	PDT	0	A	1.35	A
USGS	11152500	2015-10-23 00:15:00	PDT	0	A	1.35	A
USGS	11152500	2015-10-23 00:30:00	PDT	0	A	1.35	A
USGS	11152500	2015-10-23 00:45:00	PDT	0	A	1.35	A
USGS	11152500	2015-10-23 01:00:00	PDT	0	A	1.35	A
USGS	11152500	2015-10-23 01:15:00	PDT	0	A	1.35	A
USGS	11152500	2015-10-23 01:30:00	PDT	0	A	1.35	A
USGS	11152500	2015-10-23 01:45:00	PDT	0	A	1.35	A
USGS	11152500	2015-10-23 02:00:00	PDT	0	A	1.35	A
USGS	11152500	2015-10-23 02:15:00	PDT	0	A	1.35	A
USGS	11152500	2015-10-23 02:30:00	PDT	0	A	1.35	A
USGS	11152500	2015-10-23 02:45:00	PDT	0	A	1.35	A
USGS	11152500	2015-10-23 03:00:00	PDT	0	A	1.35	A
USGS	11152500	2015-10-23 03:15:00	PDT	0	A	1.35	A
USGS	11152500	2015-10-23 03:30:00	PDT	0	A	1.35	A
USGS	11152500	2015-10-23 03:45:00	PDT	0	A	1.35	A
USGS	11152500	2015-10-23 04:00:00	PDT	0	A	1.35	A
USGS	11152500	2015-10-23 04:15:00	PDT	0	A	1.35	A
USGS	11152500	2015-10-23 04:30:00	PDT	0	A	1.35	A
USGS	11152500	2015-10-23 04:45:00	PDT	0	A	1.35	A
USGS	11152500	2015-10-23 05:00:00	PDT	0	A	1.35	A
USGS	11152500	2015-10-23 05:15:00	PDT	0	A	1.35	A
USGS	11152500	2015-10-23 05:30:00	PDT	0	A	1.35	A
USGS	11152500	2015-10-23 05:45:00	PDT	0	A	1.35	A
USGS	11152500	2015-10-23 06:00:00	PDT	0	A	1.35	A
USGS	11152500	2015-10-23 06:15:00	PDT	0	A	1.35	A
USGS	11152500	2015-10-23 06:30:00	PDT	0	A	1.35	A
USGS	11152500	2015-10-23 06:45:00	PDT	0	A	1.35	A
USGS	11152500	2015-10-23 07:00:00	PDT	0	A	1.35	A
USGS	11152500	2015-10-23 07:15:00	PDT	0	A	1.35	A
USGS	11152500	2015-10-23 07:30:00	PDT	0	A	1.35	A
USGS	11152500	2015-10-23 07:45:00	PDT	0	A	1.35	A
USGS	11152500	2015-10-23 08:00:00	PDT	0	A	1.35	A
USGS	11152500	2015-10-23 08:15:00	PDT	0	A	1.35	A
USGS	11152500	2015-10-23 08:30:00	PDT	0	A	1.35	A
USGS	11152500	2015-10-23 08:45:00	PDT	0	A	1.35	A
USGS	11152500	2015-10-23 09:00:00	PDT	0	A	1.35	A
USGS	11152500	2015-10-23 09:15:00	PDT	0	A	1.35	A
USGS	11152500	2015-10-23 09:30:00	PDT	0	A	1.35	A
USGS	11152500	2015-10-23 09:45:00	PDT	0	A	1.35	A
USGS	11152500	2015-10-23 10:00:00	PDT	0	A	1.35	A
USGS	11152500	2015-10-23 10:15:00	PDT	0	A	1.35	A
USGS	11152500	2015-10-23 10:30:00	PDT	0	A	1.35	A
USGS	11152500	2015-10-23 10:45:00	PDT	0	A	1.35	A
USGS	11152500	2015-10-23 11:00:00	PDT	0	A	1.35	A
USGS	11152500	2015-10-23 11:15:00	PDT	0	A	1.35	A
USGS	11152500	2015-10-23 11:30:00	PDT	0	A	1.35	A
USGS	11152500	2015-10-23 11:45:00	PDT	0	A	1.35	A
USGS	11152500	2015-10-23 12:00:00	PDT	0	A	1.35	A
USGS	11152500	2015-10-23 12:15:00	PDT	0	A	1.35	A
USGS	11152500	2015-10-23 12:30:00	PDT	0	A	1.35	A
USGS	11152500	2015-10-23 12:45:00	PDT	0	A	1.35	A
USGS	11152500	2015-10-23 13:00:00	PDT	0	A	1.35	A
USGS	11152500	2015-10-23 13:15:00	PDT	0	A	1.35	A
USGS	11152500	2015-10-23 13:30:00	PDT	0	A	1.35	A
USGS	11152500	2015-10-23 13:45:00	PDT	0	A	1.35	A
USGS	11152500	2015-10-23 14:00:00	PDT	0	A	1.35	A
USGS	11152500	2015-10-23 14:15:00	PDT	0	A	1.35	A
USGS	11152500	2015-10-23 14:30:00	PDT	0	A	1.35	A
USGS	11152500	2015-10-23 14:45:00	PDT	0	A	1.35	A
USGS	11152500	2015-10-23 15:00:00	PDT	0	A	1.35	A
USGS	11152500	2015-10-23 15:15:00	PDT	0	A	1.35	A
USGS	11152500	2015-10-23 15:30:00	PDT	0	A	1.35	A
USGS	11152500	2015-10-23 15:45:00	PDT	0	A	1.35	A
USGS	11152500	2015-10-23 16:00:00	PDT	0	A	1.35	A
USGS	11152500	2015-10-23 16:15:00	PDT	0	A	1.35	A
USGS	11152500	2015-10-23 16:30:00	PDT	0	A	1.35	A
USGS	11152500	2015-10-23 16:45:00	PDT	0	A	1.35	A
USGS	11152500	2015-10-23 17:00:00	PDT	0	A	1.35	A
USGS	11152500	2015-10-23 17:15:00	PDT	0	A	1.35	A
USGS	11152500	2015-10-23 17:30:00	PDT	0	A	1.35	A
USGS	11152500	2015-10-23 17:45:00	PDT	0	A	1.35	A
USGS	11152500	2015-10-23 18:00:00	PDT	0	A	1.35	A
USGS	11152500	2015-10-23 18:15:00	PDT	0	A	1.35	A
USGS	11152500	2015-10-23 18:30:00	PDT	0	A	1.35	A
USGS	11152500	2015-10-23 18:45:00	PDT	0	A	1.35	A
USGS	11152500	2015-10-23 19:00:00	PDT	0	A	1.35	A
USGS	11152500	2015-10-23 19:15:00	PDT	0	A	1.35	A
USGS	11152500	2015-10-23 19:30:00	PDT	0	A	1.35	A
USGS	11152500	2015-10-23 19:45:00	PDT	0	A	1.35	A
USGS	11152500	2015-10-23 20:00:00	PDT	0	A	1.35	A
USGS	11152500	2015-10-23 20:15:00	PDT	0	A	1.35	A
USGS	11152500	2015-10-23 20:30:00	PDT	0	A	1.35	A
USGS	11152500	2015-10-23 20:45:00	PDT	0	A	1.35	A
USGS	11152500	2015-10-23 21:00:00	PDT	0	A	1.35	A
USGS	11152500	2015-10-23 21:15:00	PDT	0	A	1.35	A
USGS	11152500	2015-10-23 21:30:00	PDT	0	A	1.35	A
USGS	11152500	2015-10-23 21:45:00	PDT	0	A	1.35	A
USGS	11152500	2015-10-23 22:00:00	PDT	0	A	1.35	A
USGS	11152500	2015-10-23 22:15:00	PDT	0	A	1.35	A
USGS	11152500	2015-10-23 22:30:00	PDT	0	A	1.35	A
USGS	11152500	2015-10-23 22:45:00	PDT	0	A	1.35	A
USGS	11152500	2015-10-23 23:00:00	PDT	0	A	1.35	A
USGS	11152500	2015-10-23 23:15:00	PDT	0	A	1.35	A
USGS	11152500	2015-10-23 23:30:00	PDT	0	A	1.35	A
USGS	11152500	2015-10-23 23:45:00	PDT	0	A	1.35	A
USGS	11152500	2015-10-24	PDT	0	A	1.35	A
USGS	11152500	2015-10-24 00:15:00	PDT	0	A	1.35	A
USGS	11152500	2015-10-24 00:30:00	PDT	0	A	1.35	A
USGS	11152500	2015-10-24 00:45:00	PDT	0	A	1.35	A
USGS	11152500	2015-10-24 01:00:00	PDT	0	A	1.35	A
USGS	11152500	2015-10-24 01:15:00	PDT	0	A	1.35	A
USGS	11152500	2015-10-24 01:30:00	PDT	0	A	1.35	A
USGS	11152500	2015-10-24 01:45:00	PDT	0	A	1.35	A
USGS	11152500	2015-10-24 02:00:00	PDT	0	A	1.35	A
USGS	11152500	2015-10-24 02:15:00	PDT	0	A	1.35	A
USGS	11152500	2015-10-24 02:30:00	PDT	0	A	1.35	A
USGS	11152500	2015-10-24 02:45:00	PDT	0	A	1.35	A
USGS	11152500	2015-10-24 03:00:00	PDT	0	A	1.35	A
USGS	11152500	2015-10-24 03:15:00	PDT	0	A	1.35	A
USGS	11152500	2015-10-24 03:30:00	PDT	0	A	1.35	A
USGS	11152500	2015-10-24 03:45:00	PDT	0	A	1.35	A
USGS	11152500	2015-10-24 04:00:00	PDT	0	A	1.35	A
USGS	11152500	2015-10-24 04:15:00	PDT	0	A	1.35	A
USGS	11152500	2015-10-24 04:30:00	PDT	0	A	1.35	A
USGS	11152500	2015-10-24 04:45:00	PDT	0	A	1.35	A
USGS	11152500	2015-10-24 05:00:00	PDT	0	A	1.35	A
USGS	11152500	2015-10-24 05:15:00	PDT	0	A	1.35	A
USGS	11152500	2015-10-24 05:30:00	PDT	0	A	1.35	A
USGS	11152500	2015-10-24 05:45:00	PDT	0	A	1.35	A
USGS	11152500	2015-10-24 06:00:00	PDT	0	A	1.35	A
USGS	11152500	2015-10-24 06:15:00	PDT	0	A	1.35	A
USGS	11152500	2015-10-24 06:30:00	PDT	0	A	1.35	A
USGS	11152500	2015-10-24 06:45:00	PDT	0	A	1.35	A
USGS	11152500	2015-10-24 07:00:00	PDT	0	A	1.35	A
USGS	11152500	2015-10-24 07:15:00	PDT	0	A	1.35	A
USGS	11152500	2015-10-24 07:30:00	PDT	0	A	1.35	A
USGS	11152500	2015-10-24 07:45:00	PDT	0	A	1.35	A
USGS	11152500	2015-10-24 08:00:00	PDT	0	A	1.35	A
USGS	11152500	2015-10-24 08:15:00	PDT	0	A	1.35	A
USGS	11152500	2015-10-24 08:30:00	PDT	0	A	1.35	A
USGS	11152500	2015-10-24 08:45:00	PDT	0	A	1.35	A
USGS	11152500	2015-10-24 09:00:00	PDT	0	A	1.35	A
USGS	11152500	2015-10-24 09:15:00	PDT	0	A	1.35	A
USGS	11152500	2015-10-24 09:30:00	PDT	0	A	1.35	A
USGS	11152500	2015-10-24 09:45:00	PDT	0	A	1.35	A
USGS	11152500	2015-10-24 10:00:00	PDT	0	A	1.35	A
USGS	11152500	2015-10-24 10:15:00	PDT	0	A	1.35	A
USGS	11152500	2015-10-24 10:30:00	PDT	0	A	1.35	A
USGS	11152500	2015-10-24 10:45:00	PDT	0	A	1.35	A
USGS	11152500	2015-10-24 11:00:00	PDT	0	A	1.35	A
USGS	11152500	2015-10-24 11:15:00	PDT	0	A	1.35	A
USGS	11152500	2015-10-24 11:30:00	PDT	0	A	1.35	A
USGS	11152500	2015-10-24 11:45:00	PDT	0	A	1.35	A
USGS	11152500	2015-10-24 12:00:00	PDT	0	A	1.35	A
USGS	11152500	2015-10-24 12:15:00	PDT	0	A	1.35	A
USGS	11152500	2015-10-24 12:30:00	PDT	0	A	1.35	A
USGS	11152500	2015-10-24 12:45:00	PDT	0	A	1.35	A
USGS	11152500	2015-10-24 13:00:00	PDT	0	A	1.35	A
USGS	11152500	2015-10-24 13:15:00	PDT	0	A	1.35	A
USGS	11152500	2015-10-24 13:30:00	PDT	0	A	1.35	A
USGS	11152500	2015-10-24 13:45:00	PDT	0	A	1.35	A
USGS	11152500	2015-10-24 14:00:00	PDT	0	A	1.35	A
USGS	11152500	2015-10-24 14:15:00	PDT	0	A	1.35	A
USGS	11152500	2015-10-24 14:30:00	PDT	0	A	1.35	A
USGS	11152500	2015-10-24 14:45:00	PDT	0	A	1.35	A
USGS	11152500	2015-10-24 15:00:00	PDT	0	A	1.35	A
USGS	11152500	2015-10-24 15:15:00	PDT	0	A	1.35	A
USGS	11152500	2015-10-24 15:30:00	PDT	0	A	1.35	A
USGS	11152500	2015-10-24 15:45:00	PDT	0	A	1.35	A
USGS	11152500	2015-10-24 16:00:00	PDT	0	A	1.35	A
USGS	11152500	2015-10-24 16:15:00	PDT	0	A	1.35	A
USGS	11152500	2015-10-24 16:30:00	PDT	0	A	1.35	A
USGS	11152500	2015-10-24 16:45:00	PDT	0	A	1.35	A
USGS	11152500	2015-10-24 17:00:00	PDT	0	A	1.35	A
USGS	11152500	2015-10-24 17:15:00	PDT	0	A	1.35	A
USGS	11152500	2015-10-24 17:30:00	PDT	0	A	1.35	A
USGS	11152500	2015-10-24 17:45:00	PDT	0	A	1.35	A
USGS	11152500	2015-10-24 18:00:00	PDT	0	A	1.35	A
USGS	11152500	2015-10-24 18:15:00	PDT	0	A	1.35	A
USGS	11152500	2015-10-24 18:30:00	PDT	0	A	1.35	A
USGS	11152500	2015-10-24 18:45:00	PDT	0	A	1.35	A
USGS	11152500	2015-10-24 19:00:00	PDT	0	A	1.35	A
USGS	11152500	2015-10-24 19:15:00	PDT	0	A	1.35	A
USGS	11152500	2015-10-24 19:30:00	PDT	0	A	1.35	A
USGS	11152500	2015-10-24 19:45:00	PDT	0	A	1.35	A
USGS	11152500	2015-10-24 20:00:00	PDT	0	A	1.35	A
USGS	11152500	2015-10-24 20:15:00	PDT	0	A	1.35	A
USGS	11152500	2015-10-24 20:30:00	PDT	0	A	1.35	A
USGS	11152500	2015-10-24 20:45:00	PDT	0	A	1.35	A
USGS	11152500	2015-10-24 21:00:00	PDT	0	A	1.35	A
USGS	11152500	2015-10-24 21:15:00	PDT	0	A	1.35	A
USGS	11152500	2015-10-24 21:30:00	PDT	0	A	1.35	A
USGS	11152500	2015-10-24 21:45:00	PDT	0	A	1.35	A
USGS	11152500	2015-10-24 22:00:00	PDT	0	A	1.35	A
USGS	11152500	2015-10-24 22:15:00	PDT	0	A	1.35	A
USGS	11152500	2015-10-24 22:30:00	PDT	0	A	1.35	A
USGS	11152500	2015-10-24 22:45:00	PDT	0	A	1.35	A
USGS	11152500	2015-10-24 23:00:00	PDT	0	A	1.35	A
USGS	11152500	2015-10-24 23:15:00	PDT	0	A	1.35	A
USGS	11152500	2015-10-24 23:30:00	PDT	0	A	1.35	A
USGS	11152500	2015-10-24 23:45:00	PDT	0	A	1.35	A
USGS	11152500	2015-10-25	PDT	0	A	1.35	A
USGS	11152500	2015-10-25 00:15:00	PDT	0	A	1.35	A
USGS	11152500	2015-10-25 00:30:00	PDT	0	A	1.35	A
USGS	11152500	2015-10-25 00:45:00	PDT	0	A	1.35	A
USGS	11152500	2015-10-25 01:00:00	PDT	0	A	1.35	A
USGS	11152500	2015-10-25 01:15:00	PDT	0	A	1.35	A
USGS	11152500	2015-10-25 01:30:00	PDT	0	A	1.35	A
USGS	11152500	2015-10-25 01:45:00	PDT	0	A	1.35	A
USGS	11152500	2015-10-25 02:00:00	PDT	0	A	1.35	A
USGS	11152500	2015-10-25 02:15:00	PDT	0	A	1.35	A
USGS	11152500	2015-10-25 02:30:00	PDT	0	A	1.35	A
USGS	11152500	2015-10-25 02:45:00	PDT	0	A	1.35	A
USGS	11152500	2015-10-25 03:00:00	PDT	0	A	1.35	A
USGS	11152500	2015-10-25 03:15:00	PDT	0	A	1.35	A
USGS	11152500	2015-10-25 03:30:00	PDT	0	A	1.35	A
USGS	11152500	2015-10-25 03:45:00	PDT	0	A	1.35	A
USGS	11152500	2015-10-25 04:00:00	PDT	0	A	1.35	A
USGS	11152500	2015-10-25 04:15:00	PDT	0	A	1.35	A
USGS	11152500	2015-10-25 04:30:00	PDT	0	A	1.35	A
USGS	11152500	2015-10-25 04:45:00	PDT	0	A	1.35	A
USGS	11152500	2015-10-25 05:00:00	PDT	0	A	1.35	A
USGS	11152500	2015-10-25 05:15:00	PDT	0	A	1.35	A
USGS	11152500	2015-10-25 05:30:00	PDT	0	A	1.35	A
USGS	11152500	2015-10-25 05:45:00	PDT	0	A	1.35	A
USGS	11152500	2015-10-25 06:00:00	PDT	0	A	1.35	A
USGS	11152500	2015-10-25 06:15:00	PDT	0	A	1.35	A
USGS	11152500	2015-10-25 06:30:00	PDT	0	A	1.35	A
USGS	11152500	2015-10-25 06:45:00	PDT	0	A	1.35	A
USGS	11152500	2015-10-25 07:00:00	PDT	0	A	1.35	A
USGS	11152500	2015-10-25 07:15:00	PDT	0	A	1.35	A
USGS	11152500	2015-10-25 07:30:00	PDT	0	A	1.35	A
USGS	11152500	2015-10-25 07:45:00	PDT	0	A	1.35	A
USGS	11152500	2015-10-25 08:00:00	PDT	0	A	1.35	A
USGS	11152500	2015-10-25 08:15:00	PDT	0	A	1.35	A
USGS	11152500	2015-10-25 08:30:00	PDT	0	A	1.35	A
USGS	11152500	2015-10-25 08:45:00	PDT	0	A	1.35	A
USGS	11152500	2015-10-25 09:00:00	PDT	0	A	1.35	A
USGS	11152500	2015-10-25 09:15:00	PDT	0	A	1.35	A
USGS	11152500	2015-10-25 09:30:00	PDT	0	A	1.35	A
USGS	11152500	2015-10-25 09:45:00	PDT	0	A	1.35	A
USGS	11152500	2015-10-25 10:00:00	PDT	0	A	1.35	A
USGS	11152500	2015-10-25 10:15:00	PDT	0	A	1.35	A
USGS	11152500	2015-10-25 10:30:00	PDT	0	A	1.35	A
USGS	11152500	2015-10-25 10:45:00	PDT	0	A	1.35	A
USGS	11152500	2015-10-25 11:00:00	PDT	0	A	1.35	A
USGS	11152500	2015-10-25 11:15:00	PDT	0	A	1.35	A
USGS	11152500	2015-10-25 11:30:00	PDT	0	A	1.35	A
USGS	11152500	2015-10-25 11:45:00	PDT	0	A	1.36	A
USGS	11152500	2015-10-25 12:00:00	PDT	0	A	1.35	A
USGS	11152500	2015-10-25 12:15:00	PDT	0	A	1.35	A
USGS	11152500	2015-10-25 12:30:00	PDT	0	A	1.35	A
USGS	11152500	2015-10-25 12:45:00	PDT	0	A	1.35	A
USGS	11152500	2015-10-25 13:00:00	PDT	0	A	1.35	A
USGS	11152500	2015-10-25 13:15:00	PDT	0	A	1.35	A
USGS	11152500	2015-10-25 13:30:00	PDT	0	A	1.35	A
USGS	11152500	2015-10-25 13:45:00	PDT	0	A	1.35	A
USGS	11152500	2015-10-25 14:00:00	PDT	0	A	1.34	A
USGS	11152500	2015-10-25 14:15:00	PDT	0	A	1.35	A
USGS	11152500	2015-10-25 14:30:00	PDT	0	A	1.35	A
USGS	11152500	2015-10-25 14:45:00	PDT	0	A	1.35	A
USGS	11152500	2015-10-25 15:00:00	PDT	0	A	1.35	A
USGS	11152500	2015-10-25 15:15:00	PDT	0	A	1.35	A
USGS	11152500	2015-10-25 15:30:00	PDT	0	A	1.35	A
USGS	11152500	2015-10-25 15:45:00	PDT	0	A	1.35	A
USGS	11152500	2015-10-25 16:00:00	PDT	0	A	1.35	A
USGS	11152500	2015-10-25 16:15:00	PDT	0	A	1.35	A
USGS	11152500	2015-10-25 16:30:00	PDT	0	A	1.35	A
USGS	11152500	2015-10-25 16:45:00	PDT	0	A	1.35	A
USGS	11152500	2015-10-25 17:00:00	PDT	0	A	1.35	A
USGS	11152500	2015-10-25 17:15:00	PDT	0	A	1.35	A
USGS	11152500	2015-10-25 17:30:00	PDT	0	A	1.35	A
USGS	11152500	2015-10-25 17:45:00	PDT	0	A	1.35	A
USGS	11152500	2015-10-25 18:00:00	PDT	0	A	1.35	A
USGS	11152500	2015-10-25 18:15:00	PDT	0	A	1.35	A
USGS	11152500	2015-10-25 18:30:00	PDT	0	A	1.35	A
USGS	11152500	2015-10-25 18:45:00	PDT	0	A	1.35	A
USGS	11152500	2015-10-25 19:00:00	PDT	0	A	1.35	A
USGS	11152500	2015-10-25 19:15:00	PDT	0	A	1.35	A
USGS	11152500	2015-10-25 19:30:00	PDT	0	A	1.35	A
USGS	11152500	2015-10-25 19:45:00	PDT	0	A	1.35	A
USGS	11152500	2015-10-25 20:00:00	PDT	0	A	1.35	A
USGS	11152500	2015-10-25 20:15:00	PDT	0	A	1.35	A
USGS	11152500	2015-10-25 20:30:00	PDT	0	A	1.35	A
USGS	11152500	2015-10-25 20:45:00	PDT	0	A	1.35	A
USGS	11152500	2015-10-25 21:00:00	PDT	0	A	1.35	A
USGS	11152500	2015-10-25 21:15:00	PDT	0	A	1.35	A
USGS	11152500	2015-10-25 21:30:00	PDT	0	A	1.35	A
USGS	11152500	2015-10-25 21:45:00	PDT	0	A	1.35	A
USGS	11152500	2015-10-25 22:00:00	PDT	0	A	1.35	A
USGS	11152500	2015-10-25 22:15:00	PDT	0	A	1.35	A
USGS	11152500	2015-10-25 22:30:00	PDT	0	A	1.35	A
USGS	11152500	2015-10-25 22:45:00	PDT	0	A	1.35	A
USGS	11152500	2015-10-25 23:00:00	PDT	0	A	1.35	A
USGS	11152500	2015-10-25 23:15:00	PDT	0	A	1.35	A
USGS	11152500	2015-10-25 23:30:00	PDT	0	A	1.35	A
USGS	11152500	2015-10-25 23:45:00	PDT	0	A	1.35	A
USGS	11152500	2015-10-26	PDT	0	A	1.35	A
USGS	11152500	2015-10-26 00:15:00	PDT	0	A	1.35	A
USGS	11152500	2015-10-26 00:30:00	PDT	0	A	1.35	A
USGS	11152500	2015-10-26 00:45:00	PDT	0	A	1.35	A
USGS	11152500	2015-10-26 01:00:00	PDT	0	A	1.35	A
USGS	11152500	2015-10-26 01:15:00	PDT	0	A	1.35	A
USGS	11152500	2015-10-26 01:30:00	PDT	0	A	1.35	A
USGS	11152500	2015-10-26 01:45:00	PDT	0	A	1.35	A
USGS	11152500	2015-10-26 02:00:00	PDT	0	A	1.35	A
USGS	11152500	2015-10-26 02:15:00	PDT	0	A	1.35	A
USGS	11152500	2015-10-26 02:30:00	PDT	0	A	1.35	A
USGS	11152500	2015-10-26 02:45:00	PDT	0	A	1.35	A
USGS	11152500	2015-10-26 03:00:00	PDT	0	A	1.35	A
USGS	11152500	2015-10-26 03:15:00	PDT	0	A	1.35	A
USGS	11152500	2015-10-26 03:30:00	PDT	0	A	1.35	A
USGS	11152500	2015-10-26 03:45:00	PDT	0	A	1.35	A
USGS	11152500	2015-10-26 04:00:00	PDT	0	A	1.35	A
USGS	11152500	2015-10-26 04:15:00	PDT	0	A	1.35	A
USGS	11152500	2015-10-26 04:30:00	PDT	0	A	1.35	A
USGS	11152500	2015-10-26 04:45:00	PDT	0	A	1.35	A
USGS	11152500	2015-10-26 05:00:00	PDT	0	A	1.35	A
USGS	11152500	2015-10-26 05:15:00	PDT	0	A	1.35	A
USGS	11152500	2015-10-26 05:30:00	PDT	0	A	1.35	A
USGS	11152500	2015-10-26 05:45:00	PDT	0	A	1.35	A
USGS	11152500	2015-10-26 06:00:00	PDT	0	A	1.35	A
USGS	11152500	2015-10-26 06:15:00	PDT	0	A	1.35	A
USGS	11152500	2015-10-26 06:30:00	PDT	0	A	1.35	A
USGS	11152500	2015-10-26 06:45:00	PDT	0	A	1.35	A
USGS	11152500	2015-10-26 07:00:00	PDT	0	A	1.35	A
USGS	11152500	2015-10-26 07:15:00	PDT	0	A	1.35	A
USGS	11152500	2015-10-26 07:30:00	PDT	0	A	1.35	A
USGS	11152500	2015-10-26 07:45:00	PDT	0	A	1.35	A
USGS	11152500	2015-10-26 08:00:00	PDT	0	A	1.35	A
USGS	11152500	2015-10-26 08:15:00	PDT	0	A	1.35	A
USGS	11152500	2015-10-26 08:30:00	PDT	0	A	1.35	A
USGS	11152500	2015-10-26 08:45:00	PDT	0	A	1.35	A
USGS	11152500	2015-10-26 09:00:00	PDT	0	A	1.35	A
USGS	11152500	2015-10-26 09:15:00	PDT	0	A	1.35	A
USGS	11152500	2015-10-26 09:30:00	PDT	0	A	1.35	A
USGS	11152500	2015-10-26 09:45:00	PDT	0	A	1.35	A
USGS	11152500	2015-10-26 10:00:00	PDT	0	A	1.35	A
USGS	11152500	2015-10-26 10:15:00	PDT	0	A	1.35	A
USGS	11152500	2015-10-26 10:30:00	PDT	0	A	1.35	A
USGS	11152500	2015-10-26 10:45:00	PDT	0	A	1.35	A
USGS	11152500	2015-10-26 11:00:00	PDT	0	A	1.36	A
USGS	11152500	2015-10-26 11:15:00	PDT	0	A	1.35	A
USGS	11152500	2015-10-26 11:30:00	PDT	0	A	1.35	A
USGS	11152500	2015-10-26 11:45:00	PDT	0	A	1.36	A
USGS	11152500	2015-10-26 12:00:00	PDT	0	A	1.35	A
USGS	11152500	2015-10-26 12:15:00	PDT	0	A	1.35	A
USGS	11152500	2015-10-26 12:30:00	PDT	0	A	1.35	A
USGS	11152500	2015-10-26 12:45:00	PDT	0	A	1.35	A
USGS	11152500	2015-10-26 13:00:00	PDT	0	A	1.35	A
USGS	11152500	2015-10-26 13:15:00	PDT	0	A	1.35	A
USGS	11152500	2015-10-26 13:30:00	PDT	0	A	1.35	A
USGS	11152500	2015-10-26 13:45:00	PDT	0	A	1.35	A
USGS	11152500	2015-10-26 14:00:00	PDT	0	A	1.35	A
USGS	11152500	2015-10-26 14:15:00	PDT	0	A	1.35	A
USGS	11152500	2015-10-26 14:30:00	PDT	0	A	1.35	A
USGS	11152500	2015-10-26 14:45:00	PDT	0	A	1.35	A
USGS	11152500	2015-10-26 15:00:00	PDT	0	A	1.35	A
USGS	11152500	2015-10-26 15:15:00	PDT	0	A	1.35	A
USGS	11152500	2015-10-26 15:30:00	PDT	0	A	1.35	A
USGS	11152500	2015-10-26 15:45:00	PDT	0	A	1.35	A
USGS	11152500	2015-10-26 16:00:00	PDT	0	A	1.35	A
USGS	11152500	2015-10-26 16:15:00	PDT	0	A	1.35	A
USGS	11152500	2015-10-26 16:30:00	PDT	0	A	1.35	A
USGS	11152500	2015-10-26 16:45:00	PDT	0	A	1.35	A
USGS	11152500	2015-10-26 17:00:00	PDT	0	A	1.35	A
USGS	11152500	2015-10-26 17:15:00	PDT	0	A	1.35	A
USGS	11152500	2015-10-26 17:30:00	PDT	0	A	1.35	A
USGS	11152500	2015-10-26 17:45:00	PDT	0	A	1.35	A
USGS	11152500	2015-10-26 18:00:00	PDT	0	A	1.35	A
USGS	11152500	2015-10-26 18:15:00	PDT	0	A	1.35	A
USGS	11152500	2015-10-26 18:30:00	PDT	0	A	1.35	A
USGS	11152500	2015-10-26 18:45:00	PDT	0	A	1.35	A
USGS	11152500	2015-10-26 19:00:00	PDT	0	A	1.35	A
USGS	11152500	2015-10-26 19:15:00	PDT	0	A	1.35	A
USGS	11152500	2015-10-26 19:30:00	PDT	0	A	1.35	A
USGS	11152500	2015-10-26 19:45:00	PDT	0	A	1.35	A
USGS	11152500	2015-10-26 20:00:00	PDT	0	A	1.35	A
USGS	11152500	2015-10-26 20:15:00	PDT	0	A	1.35	A
USGS	11152500	2015-10-26 20:30:00	PDT	0	A	1.35	A
USGS	11152500	2015-10-26 20:45:00	PDT	0	A	1.35	A
USGS	11152500	2015-10-26 21:00:00	PDT	0	A	1.35	A
USGS	11152500	2015-10-26 21:15:00	PDT	0	A	1.35	A
USGS	11152500	2015-10-26 21:30:00	PDT	0	A	1.35	A
USGS	11152500	2015-10-26 21:45:00	PDT	0	A	1.35	A
USGS	11152500	2015-10-26 22:00:00	PDT	0	A	1.35	A
USGS	11152500	2015-10-26 22:15:00	PDT	0	A	1.35	A
USGS	11152500	2015-10-26 22:30:00	PDT	0	A	1.35	A
USGS	11152500	2015-10-26 22:45:00	PDT	0	A	1.35	A
USGS	11152500	2015-10-26 23:00:00	PDT	0	A	1.35	A
USGS	11152500	2015-10-26 23:15:00	PDT	0	A	1.35	A
USGS	11152500	2015-10-26 23:30:00	PDT	0	A	1.35	A
USGS	11152500	2015-10-26 23:45:00	PDT	0	A	1.35	A
USGS	11152500	2015-10-27	PDT	0	A	1.35	A
USGS	11152500	2015-10-27 00:15:00	PDT	0	A	1.35	A
USGS	11152500	2015-10-27 00:30:00	PDT	0	A	1.35	A
USGS	11152500	2015-10-27 00:45:00	PDT	0	A	1.35	A
USGS	11152500	2015-10-27 01:00:00	PDT	0	A	1.35	A
USGS	11152500	2015-10-27 01:15:00	PDT	0	A	1.35	A
USGS	11152500	2015-10-27 01:30:00	PDT	0	A	1.35	A
USGS	11152500	2015-10-27 01:45:00	PDT	0	A	1.35	A
USGS	11152500	2015-10-27 02:00:00	PDT	0	A	1.35	A
USGS	11152500	2015-10-27 02:15:00	PDT	0	A	1.35	A
USGS	11152500	2015-10-27 02:30:00	PDT	0	A	1.35	A
USGS	11152500	2015-10-27 02:45:00	PDT	0	A	1.35	A
USGS	11152500	2015-10-27 03:00:00	PDT	0	A	1.35	A
USGS	11152500	2015-10-27 03:15:00	PDT	0	A	1.35	A
USGS	11152500	2015-10-27 03:30:00	PDT	0	A	1.35	A
USGS	11152500	2015-10-27 03:45:00	PDT	0	A	1.35	A
USGS	11152500	2015-10-27 04:00:00	PDT	0	A	1.35	A
USGS	11152500	2015-10-27 04:15:00	PDT	0	A	1.35	A
USGS	11152500	2015-10-27 04:30:00	PDT	0	A	1.35	A
USGS	11152500	2015-10-27 04:45:00	PDT	0	A	1.35	A
USGS	11152500	2015-10-27 05:00:00	PDT	0	A	1.35	A
USGS	11152500	2015-10-27 05:15:00	PDT	0	A	1.35	A
USGS	11152500	2015-10-27 05:30:00	PDT	0	A	1.35	A
USGS	11152500	2015-10-27 05:45:00	PDT	0	A	1.35	A
USGS	11152500	2015-10-27 06:00:00	PDT	0	A	1.35	A
USGS	11152500	2015-10-27 06:15:00	PDT	0	A	1.35	A
USGS	11152500	2015-10-27 06:30:00	PDT	0	A	1.35	A
USGS	11152500	2015-10-27 06:45:00	PDT	0	A	1.35	A
USGS	11152500	2015-10-27 07:00:00	PDT	0	A	1.35	A
USGS	11152500	2015-10-27 07:15:00	PDT	0	A	1.35	A
USGS	11152500	2015-10-27 07:30:00	PDT	0	A	1.35	A
USGS	11152500	2015-10-27 07:45:00	PDT	0	A	1.35	A
USGS	11152500	2015-10-27 08:00:00	PDT	0	A	1.35	A
USGS	11152500	2015-10-27 08:15:00	PDT	0	A	1.35	A
USGS	11152500	2015-10-27 08:30:00	PDT	0	A	1.35	A
USGS	11152500	2015-10-27 08:45:00	PDT	0	A	1.35	A
USGS	11152500	2015-10-27 09:00:00	PDT	0	A	1.35	A
USGS	11152500	2015-10-27 09:15:00	PDT	0	A	1.35	A
USGS	11152500	2015-10-27 09:30:00	PDT	0	A	1.35	A
USGS	11152500	2015-10-27 09:45:00	PDT	0	A	1.35	A
USGS	11152500	2015-10-27 10:00:00	PDT	0	A	1.35	A
USGS	11152500	2015-10-27 10:15:00	PDT	0	A	1.35	A
USGS	11152500	2015-10-27 10:30:00	PDT	0	A	1.35	A
USGS	11152500	2015-10-27 10:45:00	PDT	0	A	1.35	A
USGS	11152500	2015-10-27 11:00:00	PDT	0	A	1.35	A
USGS	11152500	2015-10-27 11:15:00	PDT	0	A	1.35	A
USGS	11152500	2015-10-27 11:30:00	PDT	0	A	1.35	A
USGS	11152500	2015-10-27 11:45:00	PDT	0	A	1.35	A
USGS	11152500	2015-10-27 12:00:00	PDT	0	A	1.35	A
USGS	11152500	2015-10-27 12:15:00	PDT	0	A	1.35	A
USGS	11152500	2015-10-27 12:30:00	PDT	0	A	1.35	A
USGS	11152500	2015-10-27 12:45:00	PDT	0	A	1.35	A
USGS	11152500	2015-10-27 13:00:00	PDT	0	A	1.35	A
USGS	11152500	2015-10-27 13:15:00	PDT	0	A	1.35	A
USGS	11152500	2015-10-27 13:30:00	PDT	0	A	1.35	A
USGS	11152500	2015-10-27 13:45:00	PDT	0	A	1.35	A
USGS	11152500	2015-10-27 14:00:00	PDT	0	A	1.35	A
USGS	11152500	2015-10-27 14:15:00	PDT	0	A	1.35	A
USGS	11152500	2015-10-27 14:30:00	PDT	0	A	1.35	A
USGS	11152500	2015-10-27 14:45:00	PDT	0	A	1.35	A
USGS	11152500	2015-10-27 15:00:00	PDT	0	A	1.35	A
USGS	11152500	2015-10-27 15:15:00	PDT	0	A	1.35	A
USGS	11152500	2015-10-27 15:30:00	PDT	0	A	1.35	A
USGS	11152500	2015-10-27 15:45:00	PDT	0	A	1.35	A
USGS	11152500	2015-10-27 16:00:00	PDT	0	A	1.35	A
USGS	11152500	2015-10-27 16:15:00	PDT	0	A	1.35	A
USGS	11152500	2015-10-27 16:30:00	PDT	0	A	1.35	A
USGS	11152500	2015-10-27 16:45:00	PDT	0	A	1.35	A
USGS	11152500	2015-10-27 17:00:00	PDT	0	A	1.35	A
USGS	11152500	2015-10-27 17:15:00	PDT	0	A	1.35	A
USGS	11152500	2015-10-27 17:30:00	PDT	0	A	1.35	A
USGS	11152500	2015-10-27 17:45:00	PDT	0	A	1.35	A
USGS	11152500	2015-10-27 18:00:00	PDT	0	A	1.35	A
USGS	11152500	2015-10-27 18:15:00	PDT	0	A	1.35	A
USGS	11152500	2015-10-27 18:30:00	PDT	0	A	1.35	A
USGS	11152500	2015-10-27 18:45:00	PDT	0	A	1.35	A
USGS	11152500	2015-10-27 19:00:00	PDT	0	A	1.35	A
USGS	11152500	2015-10-27 19:15:00	PDT	0	A	1.35	A
USGS	11152500	2015-10-27 19:30:00	PDT	0	A	1.35	A
USGS	11152500	2015-10-27 19:45:00	PDT	0	A	1.35	A
USGS	11152500	2015-10-27 20:00:00	PDT	0	A	1.35	A
USGS	11152500	2015-10-27 20:15:00	PDT	0	A	1.35	A
USGS	11152500	2015-10-27 20:30:00	PDT	0	A	1.35	A
USGS	11152500	2015-10-27 20:45:00	PDT	0	A	1.35	A
USGS	11152500	2015-10-27 21:00:00	PDT	0	A	1.35	A
USGS	11152500	2015-10-27 21:15:00	PDT	0	A	1.35	A
USGS	11152500	2015-10-27 21:30:00	PDT	0	A	1.35	A
USGS	11152500	2015-10-27 21:45:00	PDT	0	A	1.35	A
USGS	11152500	2015-10-27 22:00:00	PDT	0	A	1.35	A
USGS	11152500	2015-10-27 22:15:00	PDT	0	A	1.35	A
USGS	11152500	2015-10-27 22:30:00	PDT	0	A	1.35	A
USGS	11152500	2015-10-27 22:45:00	PDT	0	A	1.35	A
USGS	11152500	2015-10-27 23:00:00	PDT	0	A	1.35	A
USGS	11152500	2015-10-27 23:15:00	PDT	0	A	1.35	A
USGS	11152500	2015-10-27 23:30:00	PDT	0	A	1.35	A
USGS	11152500	2015-10-27 23:45:00	PDT	0	A	1.35	A
USGS	11152500	2015-10-28	PDT	0	A	1.35	A
USGS	11152500	2015-10-28 00:15:00	PDT	0	A	1.35	A
USGS	11152500	2015-10-28 00:30:00	PDT	0	A	1.35	A
USGS	11152500	2015-10-28 00:45:00	PDT	0	A	1.35	A
USGS	11152500	2015-10-28 01:00:00	PDT	0	A	1.35	A
USGS	11152500	2015-10-28 01:15:00	PDT	0	A	1.35	A
USGS	11152500	2015-10-28 01:30:00	PDT	0	A	1.35	A
USGS	11152500	2015-10-28 01:45:00	PDT	0	A	1.35	A
USGS	11152500	2015-10-28 02:00:00	PDT	0	A	1.35	A
USGS	11152500	2015-10-28 02:15:00	PDT	0	A	1.35	A
USGS	11152500	2015-10-28 02:30:00	PDT	0	A	1.35	A
USGS	11152500	2015-10-28 02:45:00	PDT	0	A	1.35	A
USGS	11152500	2015-10-28 03:00:00	PDT	0	A	1.35	A
USGS	11152500	2015-10-28 03:15:00	PDT	0	A	1.35	A
USGS	11152500	2015-10-28 03:30:00	PDT	0	A	1.35	A
USGS	11152500	2015-10-28 03:45:00	PDT	0	A	1.35	A
USGS	11152500	2015-10-28 04:00:00	PDT	0	A	1.35	A
USGS	11152500	2015-10-28 04:15:00	PDT	0	A	1.35	A
USGS	11152500	2015-10-28 04:30:00	PDT	0	A	1.35	A
USGS	11152500	2015-10-28 04:45:00	PDT	0	A	1.35	A
USGS	11152500	2015-10-28 05:00:00	PDT	0	A	1.35	A
USGS	11152500	2015-10-28 05:15:00	PDT	0	A	1.35	A
USGS	11152500	2015-10-28 05:30:00	PDT	0	A	1.35	A
USGS	11152500	2015-10-28 05:45:00	PDT	0	A	1.35	A
USGS	11152500	2015-10-28 06:00:00	PDT	0	A	1.35	A
USGS	11152500	2015-10-28 06:15:00	PDT	0	A	1.35	A
USGS	11152500	2015-10-28 06:30:00	PDT	0	A	1.35	A
USGS	11152500	2015-10-28 06:45:00	PDT	0	A	1.35	A
USGS	11152500	2015-10-28 07:00:00	PDT	0	A	1.35	A
USGS	11152500	2015-10-28 07:15:00	PDT	0	A	1.35	A
USGS	11152500	2015-10-28 07:30:00	PDT	0	A	1.35	A
USGS	11152500	2015-10-28 07:45:00	PDT	0	A	1.35	A
USGS	11152500	2015-10-28 08:00:00	PDT	0	A	1.35	A
USGS	11152500	2015-10-28 08:15:00	PDT	0	A	1.35	A
USGS	11152500	2015-10-28 08:30:00	PDT	0	A	1.35	A
USGS	11152500	2015-10-28 08:45:00	PDT	0	A	1.35	A
USGS	11152500	2015-10-28 09:00:00	PDT	0	A	1.35	A
USGS	11152500	2015-10-28 09:15:00	PDT	0	A	1.35	A
USGS	11152500	2015-10-28 09:30:00	PDT	0	A	1.35	A
USGS	11152500	2015-10-28 09:45:00	PDT	0	A	1.35	A
USGS	11152500	2015-10-28 10:00:00	PDT	0	A	1.35	A
USGS	11152500	2015-10-28 10:15:00	PDT	0	A	1.35	A
USGS	11152500	2015-10-28 10:30:00	PDT	0	A	1.35	A
USGS	11152500	2015-10-28 10:45:00	PDT	0	A	1.35	A
USGS	11152500	2015-10-28 11:00:00	PDT	0	A	1.35	A
USGS	11152500	2015-10-28 11:15:00	PDT	0	A	1.35	A
USGS	11152500	2015-10-28 11:30:00	PDT	0	A	1.35	A
USGS	11152500	2015-10-28 11:45:00	PDT	0	A	1.35	A
USGS	11152500	2015-10-28 12:00:00	PDT	0	A	1.35	A
USGS	11152500	2015-10-28 12:15:00	PDT	0	A	1.35	A
USGS	11152500	2015-10-28 12:30:00	PDT	0	A	1.35	A
USGS	11152500	2015-10-28 12:45:00	PDT	0	A	1.35	A
USGS	11152500	2015-10-28 13:00:00	PDT	0	A	1.35	A
USGS	11152500	2015-10-28 13:15:00	PDT	0	A	1.35	A
USGS	11152500	2015-10-28 13:30:00	PDT	0	A	1.35	A
USGS	11152500	2015-10-28 13:45:00	PDT	0	A	1.35	A
USGS	11152500	2015-10-28 14:00:00	PDT	0	A	1.35	A
USGS	11152500	2015-10-28 14:15:00	PDT	0	A	1.35	A
USGS	11152500	2015-10-28 14:30:00	PDT	0	A	1.35	A
USGS	11152500	2015-10-28 14:45:00	PDT	0	A	1.35	A
USGS	11152500	2015-10-28 15:00:00	PDT	0	A	1.35	A
USGS	11152500	2015-10-28 15:15:00	PDT	0	A	1.34	A
USGS	11152500	2015-10-28 15:30:00	PDT	0	A	1.34	A
USGS	11152500	2015-10-28 15:45:00	PDT	0	A	1.35	A
USGS	11152500	2015-10-28 16:00:00	PDT	0	A	1.35	A
USGS	11152500	2015-10-28 16:15:00	PDT	0	A	1.35	A
USGS	11152500	2015-10-28 16:30:00	PDT	0	A	1.35	A
USGS	11152500	2015-10-28 16:45:00	PDT	0	A	1.35	A
USGS	11152500	2015-10-28 17:00:00	PDT	0	A	1.35	A
USGS	11152500	2015-10-28 17:15:00	PDT	0	A	1.35	A
USGS	11152500	2015-10-28 17:30:00	PDT	0	A	1.35	A
USGS	11152500	2015-10-28 17:45:00	PDT	0	A	1.35	A
USGS	11152500	2015-10-28 18:00:00	PDT	0	A	1.35	A
USGS	11152500	2015-10-28 18:15:00	PDT	0	A	1.35	A
USGS	11152500	2015-10-28 18:30:00	PDT	0	A	1.35	A
USGS	11152500	2015-10-28 18:45:00	PDT	0	A	1.35	A
USGS	11152500	2015-10-28 19:00:00	PDT	0	A	1.35	A
USGS	11152500	2015-10-28 19:15:00	PDT	0	A	1.35	A
USGS	11152500	2015-10-28 19:30:00	PDT	0	A	1.35	A
USGS	11152500	2015-10-28 19:45:00	PDT	0	A	1.35	A
USGS	11152500	2015-10-28 20:00:00	PDT	0	A	1.35	A
USGS	11152500	2015-10-28 20:15:00	PDT	0	A	1.35	A
USGS	11152500	2015-10-28 20:30:00	PDT	0	A	1.35	A
USGS	11152500	2015-10-28 20:45:00	PDT	0	A	1.35	A
USGS	11152500	2015-10-28 21:00:00	PDT	0	A	1.35	A
USGS	11152500	2015-10-28 21:15:00	PDT	0	A	1.35	A
USGS	11152500	2015-10-28 21:30:00	PDT	0	A	1.35	A
USGS	11152500	2015-10-28 21:45:00	PDT	0	A	1.35	A
USGS	11152500	2015-10-28 22:00:00	PDT	0	A	1.35	A
USGS	11152500	2015-10-28 22:15:00	PDT	0	A	1.35	A
USGS	11152500	2015-10-28 22:30:00	PDT	0	A	1.35	A
USGS	11152500	2015-10-28 22:45:00	PDT	0	A	1.35	A
USGS	11152500	2015-10-28 23:00:00	PDT	0	A	1.35	A
USGS	11152500	2015-10-28 23:15:00	PDT	0	A	1.35	A
USGS	11152500	2015-10-28 23:30:00	PDT	0	A	1.35	A
USGS	11152500	2015-10-28 23:45:00	PDT	0	A	1.35	A
USGS	11152500	2015-10-29	PDT	0	A	1.35	A
USGS	11152500	2015-10-29 00:15:00	PDT	0	A	1.35	A
USGS	11152500	2015-10-29 00:30:00	PDT	0	A	1.35	A
USGS	11152500	2015-10-29 00:45:00	PDT	0	A	1.35	A
USGS	11152500	2015-10-29 01:00:00	PDT	0	A	1.35	A
USGS	11152500	2015-10-29 01:15:00	PDT	0	A	1.35	A
USGS	11152500	2015-10-29 01:30:00	PDT	0	A	1.35	A
USGS	11152500	2015-10-29 01:45:00	PDT	0	A	1.35	A
USGS	11152500	2015-10-29 02:00:00	PDT	0	A	1.35	A
USGS	11152500	2015-10-29 02:15:00	PDT	0	A	1.35	A
USGS	11152500	2015-10-29 02:30:00	PDT	0	A	1.35	A
USGS	11152500	2015-10-29 02:45:00	PDT	0	A	1.35	A
USGS	11152500	2015-10-29 03:00:00	PDT	0	A	1.35	A
USGS	11152500	2015-10-29 03:15:00	PDT	0	A	1.35	A
USGS	11152500	2015-10-29 03:30:00	PDT	0	A	1.35	A
USGS	11152500	2015-10-29 03:45:00	PDT	0	A	1.35	A
USGS	11152500	2015-10-29 04:00:00	PDT	0	A	1.35	A
USGS	11152500	2015-10-29 04:15:00	PDT	0	A	1.35	A
USGS	11152500	2015-10-29 04:30:00	PDT	0	A	1.35	A
USGS	11152500	2015-10-29 04:45:00	PDT	0	A	1.35	A
USGS	11152500	2015-10-29 05:00:00	PDT	0	A	1.35	A
USGS	11152500	2015-10-29 05:15:00	PDT	0	A	1.35	A
USGS	11152500	2015-10-29 05:30:00	PDT	0	A	1.35	A
USGS	11152500	2015-10-29 05:45:00	PDT	0	A	1.35	A
USGS	11152500	2015-10-29 06:00:00	PDT	0	A	1.35	A
USGS	11152500	2015-10-29 06:15:00	PDT	0	A	1.35	A
USGS	11152500	2015-10-29 06:30:00	PDT	0	A	1.35	A
USGS	11152500	2015-10-29 06:45:00	PDT	0	A	1.35	A
USGS	11152500	2015-10-29 07:00:00	PDT	0	A	1.35	A
USGS	11152500	2015-10-29 07:15:00	PDT	0	A	1.35	A
USGS	11152500	2015-10-29 07:30:00	PDT	0	A	1.35	A
USGS	11152500	2015-10-29 07:45:00	PDT	0	A	1.35	A
USGS	11152500	2015-10-29 08:00:00	PDT	0	A	1.35	A
USGS	11152500	2015-10-29 08:15:00	PDT	0	A	1.35	A
USGS	11152500	2015-10-29 08:30:00	PDT	0	A	1.35	A
USGS	11152500	2015-10-29 08:45:00	PDT	0	A	1.35	A
USGS	11152500	2015-10-29 09:00:00	PDT	0	A	1.35	A
USGS	11152500	2015-10-29 09:15:00	PDT	0	A	1.35	A
USGS	11152500	2015-10-29 09:30:00	PDT	0	A	1.35	A
USGS	11152500	2015-10-29 09:45:00	PDT	0	A	1.35	A
USGS	11152500	2015-10-29 10:00:00	PDT	0	A	1.35	A
USGS	11152500	2015-10-29 10:15:00	PDT	0	A	1.35	A
USGS	11152500	2015-10-29 10:30:00	PDT	0	A	1.35	A
USGS	11152500	2015-10-29 10:45:00	PDT	0	A	1.35	A
USGS	11152500	2015-10-29 11:00:00	PDT	0	A	1.35	A
USGS	11152500	2015-10-29 11:15:00	PDT	0	A	1.35	A
USGS	11152500	2015-10-29 11:30:00	PDT	0	A	1.35	A
USGS	11152500	2015-10-29 11:45:00	PDT	0	A	1.35	A
USGS	11152500	2015-10-29 12:00:00	PDT	0	A	1.35	A
USGS	11152500	2015-10-29 12:15:00	PDT	0	A	1.35	A
USGS	11152500	2015-10-29 12:30:00	PDT	0	A	1.35	A
USGS	11152500	2015-10-29 12:45:00	PDT	0	A	1.35	A
USGS	11152500	2015-10-29 13:00:00	PDT	0	A	1.35	A
USGS	11152500	2015-10-29 13:15:00	PDT	0	A	1.35	A
USGS	11152500	2015-10-29 13:30:00	PDT	0	A	1.35	A
USGS	11152500	2015-10-29 13:45:00	PDT	0	A	1.35	A
USGS	11152500	2015-10-29 14:00:00	PDT	0	A	1.35	A
USGS	11152500	2015-10-29 14:15:00	PDT	0	A	1.35	A
USGS	11152500	2015-10-29 14:30:00	PDT	0	A	1.35	A
USGS	11152500	2015-10-29 14:45:00	PDT	0	A	1.35	A
USGS	11152500	2015-10-29 15:00:00	PDT	0	A	1.35	A
USGS	11152500	2015-10-29 15:15:00	PDT	0	A	1.34	A
USGS	11152500	2015-10-29 15:30:00	PDT	0	A	1.35	A
USGS	11152500	2015-10-29 15:45:00	PDT	0	A	1.35	A
USGS	11152500	2015-10-29 16:00:00	PDT	0	A	1.35	A
USGS	11152500	2015-10-29 16:15:00	PDT	0	A	1.35	A
USGS	11152500	2015-10-29 16:30:00	PDT	0	A	1.35	A
USGS	11152500	2015-10-29 16:45:00	PDT	0	A	1.35	A
USGS	11152500	2015-10-29 17:00:00	PDT	0	A	1.35	A
USGS	11152500	2015-10-29 17:15:00	PDT	0	A	1.35	A
USGS	11152500	2015-10-29 17:30:00	PDT	0	A	1.35	A
USGS	11152500	2015-10-29 17:45:00	PDT	0	A	1.35	A
USGS	11152500	2015-10-29 18:00:00	PDT	0	A	1.35	A
USGS	11152500	2015-10-29 18:15:00	PDT	0	A	1.35	A
USGS	11152500	2015-10-29 18:30:00	PDT	0	A	1.35	A
USGS	11152500	2015-10-29 18:45:00	PDT	0	A	1.35	A
USGS	11152500	2015-10-29 19:00:00	PDT	0	A	1.35	A
USGS	11152500	2015-10-29 19:15:00	PDT	0	A	1.35	A
USGS	11152500	2015-10-29 19:30:00	PDT	0	A	1.35	A
USGS	11152500	2015-10-29 19:45:00	PDT	0	A	1.35	A
USGS	11152500	2015-10-29 20:00:00	PDT	0	A	1.35	A
USGS	11152500	2015-10-29 20:15:00	PDT	0	A	1.35	A
USGS	11152500	2015-10-29 20:30:00	PDT	0	A	1.35	A
USGS	11152500	2015-10-29 20:45:00	PDT	0	A	1.35	A
USGS	11152500	2015-10-29 21:00:00	PDT	0	A	1.35	A
USGS	11152500	2015-10-29 21:15:00	PDT	0	A	1.35	A
USGS	11152500	2015-10-29 21:30:00	PDT	0	A	1.35	A
USGS	11152500	2015-10-29 21:45:00	PDT	0	A	1.35	A
USGS	11152500	2015-10-29 22:00:00	PDT	0	A	1.35	A
USGS	11152500	2015-10-29 22:15:00	PDT	0	A	1.35	A
USGS	11152500	2015-10-29 22:30:00	PDT	0	A	1.35	A
USGS	11152500	2015-10-29 22:45:00	PDT	0	A	1.35	A
USGS	11152500	2015-10-29 23:00:00	PDT	0	A	1.35	A
USGS	11152500	2015-10-29 23:15:00	PDT	0	A	1.35	A
USGS	11152500	2015-10-29 23:30:00	PDT	0	A	1.35	A
USGS	11152500	2015-10-29 23:45:00	PDT	0	A	1.35	A
USGS	11152500	2015-10-30	PDT	0	A	1.35	A
USGS	11152500	2015-10-30 00:15:00	PDT	0	A	1.35	A
USGS	11152500	2015-10-30 00:30:00	PDT	0	A	1.35	A
USGS	11152500	2015-10-30 00:45:00	PDT	0	A	1.35	A
USGS	11152500	2015-10-30 01:00:00	PDT	0	A	1.35	A
USGS	11152500	2015-10-30 01:15:00	PDT	0	A	1.35	A
USGS	11152500	2015-10-30 01:30:00	PDT	0	A	1.35	A
USGS	11152500	2015-10-30 01:45:00	PDT	0	A	1.35	A
USGS	11152500	2015-10-30 02:00:00	PDT	0	A	1.35	A
USGS	11152500	2015-10-30 02:15:00	PDT	0	A	1.35	A
USGS	11152500	2015-10-30 02:30:00	PDT	0	A	1.35	A
USGS	11152500	2015-10-30 02:45:00	PDT	0	A	1.35	A
USGS	11152500	2015-10-30 03:00:00	PDT	0	A	1.35	A
USGS	11152500	2015-10-30 03:15:00	PDT	0	A	1.35	A
USGS	11152500	2015-10-30 03:30:00	PDT	0	A	1.35	A
USGS	11152500	2015-10-30 03:45:00	PDT	0	A	1.35	A
USGS	11152500	2015-10-30 04:00:00	PDT	0	A	1.35	A
USGS	11152500	2015-10-30 04:15:00	PDT	0	A	1.35	A
USGS	11152500	2015-10-30 04:30:00	PDT	0	A	1.35	A
USGS	11152500	2015-10-30 04:45:00	PDT	0	A	1.35	A
USGS	11152500	2015-10-30 05:00:00	PDT	0	A	1.35	A
USGS	11152500	2015-10-30 05:15:00	PDT	0	A	1.35	A
USGS	11152500	2015-10-30 05:30:00	PDT	0	A	1.35	A
USGS	11152500	2015-10-30 05:45:00	PDT	0	A	1.35	A
USGS	11152500	2015-10-30 06:00:00	PDT	0	A	1.35	A
USGS	11152500	2015-10-30 06:15:00	PDT	0	A	1.35	A
USGS	11152500	2015-10-30 06:30:00	PDT	0	A	1.35	A
USGS	11152500	2015-10-30 06:45:00	PDT	0	A	1.35	A
USGS	11152500	2015-10-30 07:00:00	PDT	0	A	1.35	A
USGS	11152500	2015-10-30 07:15:00	PDT	0	A	1.35	A
USGS	11152500	2015-10-30 07:30:00	PDT	0	A	1.35	A
USGS	11152500	2015-10-30 07:45:00	PDT	0	A	1.35	A
USGS	11152500	2015-10-30 08:00:00	PDT	0	A	1.35	A
USGS	11152500	2015-10-30 08:15:00	PDT	0	A	1.35	A
USGS	11152500	2015-10-30 08:30:00	PDT	0	A	1.35	A
USGS	11152500	2015-10-30 08:45:00	PDT	0	A	1.35	A
USGS	11152500	2015-10-30 09:00:00	PDT	0	A	1.35	A
USGS	11152500	2015-10-30 09:15:00	PDT	0	A	1.35	A
USGS	11152500	2015-10-30 09:30:00	PDT	0	A	1.35	A
USGS	11152500	2015-10-30 09:45:00	PDT	0	A	1.35	A
USGS	11152500	2015-10-30 10:00:00	PDT	0	A	1.35	A
USGS	11152500	2015-10-30 10:15:00	PDT	0	A	1.35	A
USGS	11152500	2015-10-30 10:30:00	PDT	0	A	1.35	A
USGS	11152500	2015-10-30 10:45:00	PDT	0	A	1.35	A
USGS	11152500	2015-10-30 11:00:00	PDT	0	A	1.35	A
USGS	11152500	2015-10-30 11:15:00	PDT	0	A	1.35	A
USGS	11152500	2015-10-30 11:30:00	PDT	0	A	1.35	A
USGS	11152500	2015-10-30 11:45:00	PDT	0	A	1.35	A
USGS	11152500	2015-10-30 12:00:00	PDT	0	A	1.35	A
[truncated: 48,424 more rows]
